# Supplementary material for: Source, co-occurrence, and prognostic value of PTEN mutations or loss in colorectal cancer
Source: NPJ Genom Med. 2023 Nov 24;8:40. doi: 10.1038/s41525-023-00384-7 (PMC10674024; doi:10.1038/s41525-023-00384-7)
Supplement: Supplementary file 1 — Supplementary Data [file 41525_2023_384_MOESM1_ESM.xlsx]

## Sheet: Summary
Supplementary tables
Supplementary table	Table name	Figure related	Columns description
Supp. Table 1	Publicly available clinical data for colorectal cancer patients	Fig 1A	cimp: CpG island methylator phenotype
			mut_count: mutational count - sum of all WGS alterations per sample
			site_CR: site classified as colon or rectum
			site_LR: site classified as left or right
			onco_panel: panel used for gene-targeted sequencing
			frac_CNA: fraction of genome altered
			CNA: copy number alterations
			tmb: tumor mutational burden
			msi: microsatellite instability
Supp. Table 2	PTEN hotspots in Foundation Medicine and public data	Fig 1C	htsp_diiff: 1 - hotspot for 1 of dataset only; 0 - hotspot for both
			freq_pad, freq_fmi: alteration frequency at this codon position for PAD and FMI datasets accordingly
			freq_of_1000_pad, freq_of_1000_fmi: frequency of hotspot nominations of 1000 random repeats for PAD and FMI (same sample size) datasets
Supp. Table 3	3D hotspots in AlphaFold predicted PTEN structure	Fig 1D	aa_1, codon_1: amino acid (with corresponding codon number) in the center of 3D cluster
			aa_2, codon_2: amino acid (with corresponding codon number) belonging to the same cluster
			model_1, model_2, model_3, model_4, model_5: whether the physical proximity is found in the model
			confidence: fraction of the 5 models where the physical proximity is found
			match with crystal based: i the pair of aa in physical proximity to each other is also found as 3D hotspot in the crystal-based analysis
Supp. Table 4	Frequency of mutations in the interface between PTEN subunits	Fig 1E	aa_chain_1, codon_chain_1: amino acid (with corresponding codon number) of 1 subunit of PTEN
			aa_chain_2, codon_chain_2: amino acid (with corresponding codon number) of 2 subunit of PTEN
			mutation_count_chain_1, mutation_count_chain_2: count of mutations found in chain 1 and chain 2
			reproducibility: proportion of reproducibility
Supp. Table 5	Trinucleotide context data and predicted mutation frequency	Fig 2C	trinucleotide_context: trinucleotide context of substitution
			mth_relative_frequency, mtl_relative_frequency: related probability of possible single-base-substitution at this context based on mutational signature analysis for CRC MT-H and MT-L accordingly
Supp. Table 6	Substitutions and observed vs. predicted frequencies	Fig 2C	nucleotide_position: nucleotide position of substitution
			codon_position: codon position of substitution
			reference_nucleotide: reference nucleotide
			altered_nucleotide: altered nucleotide
			trinucleotide_context: trinucleotide context of substitution
			ref_codon: reference codon
			altered_codon: altered codon
			aa_change: amino acid change
			mtl_relative_frequency, mth_relative_frequency, mtl_mth_relative_frequency: related probability of possible single-base-substitution at this context based on mutational signature analysis for CRC MT-L
			dna_strand: DNA strand
Supp. Table 7	Synonymous and non-synonymous alterations and their frequencies	Supp Fig 2E	nucleotide_position: nucleotide position of substitution
			observed_synonymous_frequency, observed_non_synonymous_frequency: observed frequency of synonymous and non-synonymous alterations at this position
			predicted_synonymous_probability, predicted_non_synonymous_probability: related probability for synonymous and non-synonymous mutations at this nucleotide position as proportion of 1
Supp. Table 8	PTEN alterations and their potential impact on function	Supp Fig 3A	codon_position: codon position of substitution
			aa_change: amino acid change
			lpa_score: MAVE score for lipid phosphatase activity for this amino acid change
			lpa_effect: classification based on lpa_score ant cutoff -1.1 - LoF or WT
			abundance_score: VAMP score for protein abundance for this amino acid change
			abundance_effect: classification based on abundance_score ant cutoff 0.7 - LoF or WT
			consensus_vm: classification based on both lpa_score and abundance_score - if any LoF - then LoF, else - WT
			consensus_kb: classification based on CKB and oncoKB databases - if any classified as “oncogenic" or “pathogenic” - then LoF
			consensus_vm_kb: classification based all factors described above - consensus_kb as baseline, rest - consensus_vm
Supp. Table 9	Proportions of possible alterations resulting in loss of function of PTEN	Fig 3C	codon_position: codon position of substitution
			relative_frequency: predicted relative frequency based on CRR mutational signatures at this codon position
			observed_frequency: actual frequency of alterations at this codon position
			lpa/abundance/both/kb_both - lof_proportion : predicted LoF coefficient, calculated as related frequency caused LoF / all related frequency based on LPA, abundance, LPA+abundance and LPA+abundance+oncoKB+CKB accordingly
Supp. Table 10	Basic statistics for allele frequency comparisons	Fig 3I	130, 136, 173, 233, 319, 323: PTEN codon positions
			htsp, lof, non_htsp, syn, wt: PTEN alteration categories - hotspot, loss-of-function, non-hotspot, synonymous, wild-type
Supp. Table 11	Co-occurrence between PTEN and other CRC driver genes	Supp Fig 4A	pten: PTEN mutation type (ANY, DELETION, Wild-Type or Loss-of-Function)
			second_gene: second gene mutation type (ANY, DEL)
			both: cases with both PTEN and second gene alterations
			pten_only: cases with PTEN alteration only
			second_gene_only: cases with second gene alteration only
			neither: cases with no any alteration
			p_value: exact fisher test p-value
			log2_odds_ratio, log2_lower, log2_upper: log2 of odds ratio, upper and lower 95% confidence interval by exact fisher test
Supp. Table 12		Fig 5I	stage: The cancer stage under investigation, often defined using the TNM staging system.
			MS_status: Microsatellite instability status, often categorized as microsatellite stable (MSS) or microsatellite instability-high (MSI-H).
			sample_count: Total number of samples in the specific cancer stage under investigation.
			mut_count: Number of samples with mutations relevant to the study within the specific stage.
			conf_int_lower, conf_int_upper: lower and upper bounds of the 95% confidence interval

## Sheet: Table S1
																												PAD clinical
sample_id	patient_id	stage	cimp	tmb	msi	age	sex	site	center	database	study	study_id	OS_month	OS_status	primary_site	sample_type	metastatic_site	frac_CNA	mut_count	ethnicity	APC_CNA	TP53_CNA	KRAS_CNA	HRAS_CNA	NRAS_CNA	SMAD4_CNA	CNA	BRAF_CNA	PIK3CA_CNA	PIK3R1_CNA	onco_panel	site_CR	site_LR
EV-001-P	EV-001	NA	NA	10.8567	NA	NA	NA	colorectal	MSKCC	cBioPortal	Colorectal Adenocarcinoma Triplets (MSK. Genome Biol 2014)	coadread_mskcc	NA	NA	Right	Primary	NA	NA	7	NA	NP	NP	NP	NP	NP	NP	NP	NP	NP	NP	NA	NA	NA
EV-002-P	EV-002	NA	NA	6.20383	NA	NA	NA	colorectal	MSKCC	cBioPortal	Colorectal Adenocarcinoma Triplets (MSK. Genome Biol 2014)	coadread_mskcc	NA	NA	Left	Primary	NA	NA	4	NA	NP	NP	NP	NP	NP	NP	NP	NP	NP	NP	NA	NA	NA
EV-003-P	EV-003	NA	NA	3.10191	NA	NA	NA	colorectal	MSKCC	cBioPortal	Colorectal Adenocarcinoma Triplets (MSK. Genome Biol 2014)	coadread_mskcc	NA	NA	Left	Primary	NA	NA	2	NA	NP	NP	NP	NP	NP	NP	NP	NP	NP	NP	NA	NA	NA
EV-004-P	EV-004	NA	NA	12.4077	NA	NA	NA	colorectal	MSKCC	cBioPortal	Colorectal Adenocarcinoma Triplets (MSK. Genome Biol 2014)	coadread_mskcc	NA	NA	Left	Primary	NA	NA	8	NA	NP	NP	NP	NP	NP	NP	NP	NP	NP	NP	NA	NA	NA
EV-005-P	EV-005	NA	NA	3.10191	NA	NA	NA	colorectal	MSKCC	cBioPortal	Colorectal Adenocarcinoma Triplets (MSK. Genome Biol 2014)	coadread_mskcc	NA	NA	Right	Primary	NA	NA	2	NA	NP	NP	NP	NP	NP	NP	NP	NP	NP	NP	NA	NA	NA
EV-006-P	EV-006	NA	NA	6.20383	NA	NA	NA	colorectal	MSKCC	cBioPortal	Colorectal Adenocarcinoma Triplets (MSK. Genome Biol 2014)	coadread_mskcc	NA	NA	Left	Primary	NA	NA	4	NA	NP	NP	NP	NP	NP	NP	NP	NP	NP	NP	NA	NA	NA
EV-007-P	EV-007	NA	NA	12.4077	NA	NA	NA	colorectal	MSKCC	cBioPortal	Colorectal Adenocarcinoma Triplets (MSK. Genome Biol 2014)	coadread_mskcc	NA	NA	Left	Primary	NA	NA	8	NA	NP	NP	NP	NP	NP	NP	NP	NP	NP	NP	NA	NA	NA
EV-008-P	EV-008	NA	NA	7.75479	NA	NA	NA	colorectal	MSKCC	cBioPortal	Colorectal Adenocarcinoma Triplets (MSK. Genome Biol 2014)	coadread_mskcc	NA	NA	Left	Primary	NA	NA	5	NA	NP	NP	NP	NP	NP	NP	NP	NP	NP	NP	NA	NA	NA
EV-009-P	EV-009	NA	NA	10.8567	NA	NA	NA	colorectal	MSKCC	cBioPortal	Colorectal Adenocarcinoma Triplets (MSK. Genome Biol 2014)	coadread_mskcc	NA	NA	Left	Primary	NA	NA	7	NA	NP	NP	NP	NP	NP	NP	NP	NP	NP	NP	NA	NA	NA
EV-010-P	EV-010	NA	NA	9.30574	NA	NA	NA	colorectal	MSKCC	cBioPortal	Colorectal Adenocarcinoma Triplets (MSK. Genome Biol 2014)	coadread_mskcc	NA	NA	Right	Primary	NA	NA	6	NA	NP	NP	NP	NP	NP	NP	NP	NP	NP	NP	NA	NA	NA
EV-011-P	EV-011	NA	NA	6.20383	NA	NA	NA	colorectal	MSKCC	cBioPortal	Colorectal Adenocarcinoma Triplets (MSK. Genome Biol 2014)	coadread_mskcc	NA	NA	Left	Primary	NA	NA	4	NA	NP	NP	NP	NP	NP	NP	NP	NP	NP	NP	NA	NA	NA
EV-012-P	EV-012	NA	NA	9.30574	NA	NA	NA	colorectal	MSKCC	cBioPortal	Colorectal Adenocarcinoma Triplets (MSK. Genome Biol 2014)	coadread_mskcc	NA	NA	Left	Primary	NA	NA	6	NA	NP	NP	NP	NP	NP	NP	NP	NP	NP	NP	NA	NA	NA
EV-013-P	EV-013	NA	NA	15.5096	NA	NA	NA	colorectal	MSKCC	cBioPortal	Colorectal Adenocarcinoma Triplets (MSK. Genome Biol 2014)	coadread_mskcc	NA	NA	Right	Primary	NA	NA	10	NA	NP	NP	NP	NP	NP	NP	NP	NP	NP	NP	NA	NA	NA
EV-014-P	EV-014	NA	NA	7.75479	NA	NA	NA	colorectal	MSKCC	cBioPortal	Colorectal Adenocarcinoma Triplets (MSK. Genome Biol 2014)	coadread_mskcc	NA	NA	Left	Primary	NA	NA	5	NA	NP	NP	NP	NP	NP	NP	NP	NP	NP	NP	NA	NA	NA
EV-015-P	EV-015	NA	NA	10.8567	NA	NA	NA	colorectal	MSKCC	cBioPortal	Colorectal Adenocarcinoma Triplets (MSK. Genome Biol 2014)	coadread_mskcc	NA	NA	Right	Primary	NA	NA	7	NA	NP	NP	NP	NP	NP	NP	NP	NP	NP	NP	NA	NA	NA
EV-016-P	EV-016	NA	NA	9.30574	NA	NA	NA	colorectal	MSKCC	cBioPortal	Colorectal Adenocarcinoma Triplets (MSK. Genome Biol 2014)	coadread_mskcc	NA	NA	Right	Primary	NA	NA	6	NA	NP	NP	NP	NP	NP	NP	NP	NP	NP	NP	NA	NA	NA
EV-017-P	EV-017	NA	NA	6.20383	NA	NA	NA	colorectal	MSKCC	cBioPortal	Colorectal Adenocarcinoma Triplets (MSK. Genome Biol 2014)	coadread_mskcc	NA	NA	Right	Primary	NA	NA	4	NA	NP	NP	NP	NP	NP	NP	NP	NP	NP	NP	NA	NA	NA
EV-018-P	EV-018	NA	NA	4.65287	NA	NA	NA	colorectal	MSKCC	cBioPortal	Colorectal Adenocarcinoma Triplets (MSK. Genome Biol 2014)	coadread_mskcc	NA	NA	Left	Primary	NA	NA	3	NA	NP	NP	NP	NP	NP	NP	NP	NP	NP	NP	NA	NA	NA
EV-019-P	EV-019	NA	NA	6.20383	NA	NA	NA	colorectal	MSKCC	cBioPortal	Colorectal Adenocarcinoma Triplets (MSK. Genome Biol 2014)	coadread_mskcc	NA	NA	Left	Primary	NA	NA	4	NA	NP	NP	NP	NP	NP	NP	NP	NP	NP	NP	NA	NA	NA
EV-020-P	EV-020	NA	NA	7.75479	NA	NA	NA	colorectal	MSKCC	cBioPortal	Colorectal Adenocarcinoma Triplets (MSK. Genome Biol 2014)	coadread_mskcc	NA	NA	Left	Primary	NA	NA	5	NA	NP	NP	NP	NP	NP	NP	NP	NP	NP	NP	NA	NA	NA
EV-021-P	EV-021	NA	NA	4.65287	NA	NA	NA	colorectal	MSKCC	cBioPortal	Colorectal Adenocarcinoma Triplets (MSK. Genome Biol 2014)	coadread_mskcc	NA	NA	Left	Primary	NA	NA	3	NA	NP	NP	NP	NP	NP	NP	NP	NP	NP	NP	NA	NA	NA
EV-022-P	EV-022	NA	NA	12.4077	NA	NA	NA	colorectal	MSKCC	cBioPortal	Colorectal Adenocarcinoma Triplets (MSK. Genome Biol 2014)	coadread_mskcc	NA	NA	Rectum	Primary	NA	NA	8	NA	NP	NP	NP	NP	NP	NP	NP	NP	NP	NP	NA	NA	NA
EV-023-P	EV-023	NA	NA	18.6115	NA	NA	NA	colorectal	MSKCC	cBioPortal	Colorectal Adenocarcinoma Triplets (MSK. Genome Biol 2014)	coadread_mskcc	NA	NA	Right	Primary	NA	NA	12	NA	NP	NP	NP	NP	NP	NP	NP	NP	NP	NP	NA	NA	NA
EV-026-P	EV-026	NA	NA	13.9586	NA	NA	NA	colorectal	MSKCC	cBioPortal	Colorectal Adenocarcinoma Triplets (MSK. Genome Biol 2014)	coadread_mskcc	NA	NA	Right	Primary	NA	NA	9	NA	NP	NP	NP	NP	NP	NP	NP	NP	NP	NP	NA	NA	NA
EV-027-P	EV-027	NA	NA	6.20383	NA	NA	NA	colorectal	MSKCC	cBioPortal	Colorectal Adenocarcinoma Triplets (MSK. Genome Biol 2014)	coadread_mskcc	NA	NA	Right	Primary	NA	NA	4	NA	NP	NP	NP	NP	NP	NP	NP	NP	NP	NP	NA	NA	NA
EV-028-P	EV-028	NA	NA	4.65287	NA	NA	NA	colorectal	MSKCC	cBioPortal	Colorectal Adenocarcinoma Triplets (MSK. Genome Biol 2014)	coadread_mskcc	NA	NA	Rectum	Primary	NA	NA	3	NA	NP	NP	NP	NP	NP	NP	NP	NP	NP	NP	NA	NA	NA
EV-029-P	EV-029	NA	NA	6.20383	NA	NA	NA	colorectal	MSKCC	cBioPortal	Colorectal Adenocarcinoma Triplets (MSK. Genome Biol 2014)	coadread_mskcc	NA	NA	Right	Primary	NA	NA	4	NA	NP	NP	NP	NP	NP	NP	NP	NP	NP	NP	NA	NA	NA
EV-030-P	EV-030	NA	NA	7.75479	NA	NA	NA	colorectal	MSKCC	cBioPortal	Colorectal Adenocarcinoma Triplets (MSK. Genome Biol 2014)	coadread_mskcc	NA	NA	Rectum	Primary	NA	NA	5	NA	NP	NP	NP	NP	NP	NP	NP	NP	NP	NP	NA	NA	NA
EV-032-P	EV-032	NA	NA	9.30574	NA	NA	NA	colorectal	MSKCC	cBioPortal	Colorectal Adenocarcinoma Triplets (MSK. Genome Biol 2014)	coadread_mskcc	NA	NA	Rectum	Primary	NA	NA	6	NA	NP	NP	NP	NP	NP	NP	NP	NP	NP	NP	NA	NA	NA
EV-033-P	EV-033	NA	NA	9.30574	NA	NA	NA	colorectal	MSKCC	cBioPortal	Colorectal Adenocarcinoma Triplets (MSK. Genome Biol 2014)	coadread_mskcc	NA	NA	Rectum	Primary	NA	NA	6	NA	NP	NP	NP	NP	NP	NP	NP	NP	NP	NP	NA	NA	NA
EV-034-P	EV-034	NA	NA	7.75479	NA	NA	NA	colorectal	MSKCC	cBioPortal	Colorectal Adenocarcinoma Triplets (MSK. Genome Biol 2014)	coadread_mskcc	NA	NA	Left	Primary	NA	NA	5	NA	NP	NP	NP	NP	NP	NP	NP	NP	NP	NP	NA	NA	NA
EV-035-P	EV-035	NA	NA	4.65287	NA	NA	NA	colorectal	MSKCC	cBioPortal	Colorectal Adenocarcinoma Triplets (MSK. Genome Biol 2014)	coadread_mskcc	NA	NA	Rectum	Primary	NA	NA	3	NA	NP	NP	NP	NP	NP	NP	NP	NP	NP	NP	NA	NA	NA
EV-036-P	EV-036	NA	NA	9.30574	NA	NA	NA	colorectal	MSKCC	cBioPortal	Colorectal Adenocarcinoma Triplets (MSK. Genome Biol 2014)	coadread_mskcc	NA	NA	Right	Primary	NA	NA	6	NA	NP	NP	NP	NP	NP	NP	NP	NP	NP	NP	NA	NA	NA
EV-037-P	EV-037	NA	NA	4.65287	NA	NA	NA	colorectal	MSKCC	cBioPortal	Colorectal Adenocarcinoma Triplets (MSK. Genome Biol 2014)	coadread_mskcc	NA	NA	Left	Primary	NA	NA	3	NA	NP	NP	NP	NP	NP	NP	NP	NP	NP	NP	NA	NA	NA
EV-038-P	EV-038	NA	NA	6.20383	NA	NA	NA	colorectal	MSKCC	cBioPortal	Colorectal Adenocarcinoma Triplets (MSK. Genome Biol 2014)	coadread_mskcc	NA	NA	Right	Primary	NA	NA	4	NA	NP	NP	NP	NP	NP	NP	NP	NP	NP	NP	NA	NA	NA
EV-040-P	EV-040	NA	NA	9.30574	NA	NA	NA	colorectal	MSKCC	cBioPortal	Colorectal Adenocarcinoma Triplets (MSK. Genome Biol 2014)	coadread_mskcc	NA	NA	Right	Primary	NA	NA	6	NA	NP	NP	NP	NP	NP	NP	NP	NP	NP	NP	NA	NA	NA
EV-041-P	EV-041	NA	NA	4.65287	NA	NA	NA	colorectal	MSKCC	cBioPortal	Colorectal Adenocarcinoma Triplets (MSK. Genome Biol 2014)	coadread_mskcc	NA	NA	Left	Primary	NA	NA	3	NA	NP	NP	NP	NP	NP	NP	NP	NP	NP	NP	NA	NA	NA
EV-042-P	EV-042	NA	NA	12.4077	NA	NA	NA	colorectal	MSKCC	cBioPortal	Colorectal Adenocarcinoma Triplets (MSK. Genome Biol 2014)	coadread_mskcc	NA	NA	Right	Primary	NA	NA	8	NA	NP	NP	NP	NP	NP	NP	NP	NP	NP	NP	NA	NA	NA
EV-043-P	EV-043	NA	NA	9.30574	NA	NA	NA	colorectal	MSKCC	cBioPortal	Colorectal Adenocarcinoma Triplets (MSK. Genome Biol 2014)	coadread_mskcc	NA	NA	Right	Primary	NA	NA	6	NA	NP	NP	NP	NP	NP	NP	NP	NP	NP	NP	NA	NA	NA
EV-044-P	EV-044	NA	NA	9.30574	NA	NA	NA	colorectal	MSKCC	cBioPortal	Colorectal Adenocarcinoma Triplets (MSK. Genome Biol 2014)	coadread_mskcc	NA	NA	Right	Primary	NA	NA	6	NA	NP	NP	NP	NP	NP	NP	NP	NP	NP	NP	NA	NA	NA
EV-045-P	EV-045	NA	NA	6.20383	NA	NA	NA	colorectal	MSKCC	cBioPortal	Colorectal Adenocarcinoma Triplets (MSK. Genome Biol 2014)	coadread_mskcc	NA	NA	Left	Primary	NA	NA	4	NA	NP	NP	NP	NP	NP	NP	NP	NP	NP	NP	NA	NA	NA
EV-046-P	EV-046	NA	NA	4.65287	NA	NA	NA	colorectal	MSKCC	cBioPortal	Colorectal Adenocarcinoma Triplets (MSK. Genome Biol 2014)	coadread_mskcc	NA	NA	Left	Primary	NA	NA	3	NA	NP	NP	NP	NP	NP	NP	NP	NP	NP	NP	NA	NA	NA
EV-047-P	EV-047	NA	NA	9.30574	NA	NA	NA	colorectal	MSKCC	cBioPortal	Colorectal Adenocarcinoma Triplets (MSK. Genome Biol 2014)	coadread_mskcc	NA	NA	Right	Primary	NA	NA	6	NA	NP	NP	NP	NP	NP	NP	NP	NP	NP	NP	NA	NA	NA
EV-048-P	EV-048	NA	NA	13.9586	NA	NA	NA	colorectal	MSKCC	cBioPortal	Colorectal Adenocarcinoma Triplets (MSK. Genome Biol 2014)	coadread_mskcc	NA	NA	Left	Primary	NA	NA	9	NA	NP	NP	NP	NP	NP	NP	NP	NP	NP	NP	NA	NA	NA
EV-049-P	EV-049	NA	NA	12.4077	NA	NA	NA	colorectal	MSKCC	cBioPortal	Colorectal Adenocarcinoma Triplets (MSK. Genome Biol 2014)	coadread_mskcc	NA	NA	Left	Primary	NA	NA	8	NA	NP	NP	NP	NP	NP	NP	NP	NP	NP	NP	NA	NA	NA
EV-050-P	EV-050	NA	NA	9.30574	NA	NA	NA	colorectal	MSKCC	cBioPortal	Colorectal Adenocarcinoma Triplets (MSK. Genome Biol 2014)	coadread_mskcc	NA	NA	Rectum	Primary	NA	NA	6	NA	NP	NP	NP	NP	NP	NP	NP	NP	NP	NP	NA	NA	NA
EV-051-P	EV-051	NA	NA	18.6115	NA	NA	NA	colorectal	MSKCC	cBioPortal	Colorectal Adenocarcinoma Triplets (MSK. Genome Biol 2014)	coadread_mskcc	NA	NA	Right	Primary	NA	NA	12	NA	NP	NP	NP	NP	NP	NP	NP	NP	NP	NP	NA	NA	NA
EV-052-P	EV-052	NA	NA	9.30574	NA	NA	NA	colorectal	MSKCC	cBioPortal	Colorectal Adenocarcinoma Triplets (MSK. Genome Biol 2014)	coadread_mskcc	NA	NA	Rectum	Primary	NA	NA	6	NA	NP	NP	NP	NP	NP	NP	NP	NP	NP	NP	NA	NA	NA
EV-053-P	EV-053	NA	NA	9.30574	NA	NA	NA	colorectal	MSKCC	cBioPortal	Colorectal Adenocarcinoma Triplets (MSK. Genome Biol 2014)	coadread_mskcc	NA	NA	Right	Primary	NA	NA	6	NA	NP	NP	NP	NP	NP	NP	NP	NP	NP	NP	NA	NA	NA
EV-054-P	EV-054	NA	NA	9.30574	NA	NA	NA	colorectal	MSKCC	cBioPortal	Colorectal Adenocarcinoma Triplets (MSK. Genome Biol 2014)	coadread_mskcc	NA	NA	Right	Primary	NA	NA	6	NA	NP	NP	NP	NP	NP	NP	NP	NP	NP	NP	NA	NA	NA
EV-055-P	EV-055	NA	NA	6.20383	NA	NA	NA	colorectal	MSKCC	cBioPortal	Colorectal Adenocarcinoma Triplets (MSK. Genome Biol 2014)	coadread_mskcc	NA	NA	Left	Primary	NA	NA	4	NA	NP	NP	NP	NP	NP	NP	NP	NP	NP	NP	NA	NA	NA
EV-056-P	EV-056	NA	NA	10.8567	NA	NA	NA	colorectal	MSKCC	cBioPortal	Colorectal Adenocarcinoma Triplets (MSK. Genome Biol 2014)	coadread_mskcc	NA	NA	Left	Primary	NA	NA	6	NA	NP	NP	NP	NP	NP	NP	NP	NP	NP	NP	NA	NA	NA
EV-058-P	EV-058	NA	NA	6.20383	NA	NA	NA	colorectal	MSKCC	cBioPortal	Colorectal Adenocarcinoma Triplets (MSK. Genome Biol 2014)	coadread_mskcc	NA	NA	Left	Primary	NA	NA	4	NA	NP	NP	NP	NP	NP	NP	NP	NP	NP	NP	NA	NA	NA
EV-060-P	EV-060	NA	NA	9.30574	NA	NA	NA	colorectal	MSKCC	cBioPortal	Colorectal Adenocarcinoma Triplets (MSK. Genome Biol 2014)	coadread_mskcc	NA	NA	Right	Primary	NA	NA	6	NA	NP	NP	NP	NP	NP	NP	NP	NP	NP	NP	NA	NA	NA
EV-061-P	EV-061	NA	NA	15.5096	NA	NA	NA	colorectal	MSKCC	cBioPortal	Colorectal Adenocarcinoma Triplets (MSK. Genome Biol 2014)	coadread_mskcc	NA	NA	Right	Primary	NA	NA	10	NA	NP	NP	NP	NP	NP	NP	NP	NP	NP	NP	NA	NA	NA
EV-062-P	EV-062	NA	NA	7.75479	NA	NA	NA	colorectal	MSKCC	cBioPortal	Colorectal Adenocarcinoma Triplets (MSK. Genome Biol 2014)	coadread_mskcc	NA	NA	Left	Primary	NA	NA	5	NA	NP	NP	NP	NP	NP	NP	NP	NP	NP	NP	NA	NA	NA
EV-063-P	EV-063	NA	NA	7.75479	NA	NA	NA	colorectal	MSKCC	cBioPortal	Colorectal Adenocarcinoma Triplets (MSK. Genome Biol 2014)	coadread_mskcc	NA	NA	Left	Primary	NA	NA	5	NA	NP	NP	NP	NP	NP	NP	NP	NP	NP	NP	NA	NA	NA
EV-064-P	EV-064	NA	NA	7.75479	NA	NA	NA	colorectal	MSKCC	cBioPortal	Colorectal Adenocarcinoma Triplets (MSK. Genome Biol 2014)	coadread_mskcc	NA	NA	Rectum	Primary	NA	NA	5	NA	NP	NP	NP	NP	NP	NP	NP	NP	NP	NP	NA	NA	NA
EV-066-P	EV-066	NA	NA	9.30574	NA	NA	NA	colorectal	MSKCC	cBioPortal	Colorectal Adenocarcinoma Triplets (MSK. Genome Biol 2014)	coadread_mskcc	NA	NA	Right	Primary	NA	NA	6	NA	NP	NP	NP	NP	NP	NP	NP	NP	NP	NP	NA	NA	NA
EV-067-P	EV-067	NA	NA	9.30574	NA	NA	NA	colorectal	MSKCC	cBioPortal	Colorectal Adenocarcinoma Triplets (MSK. Genome Biol 2014)	coadread_mskcc	NA	NA	Left	Primary	NA	NA	6	NA	NP	NP	NP	NP	NP	NP	NP	NP	NP	NP	NA	NA	NA
EV-068-P	EV-068	NA	NA	7.75479	NA	NA	NA	colorectal	MSKCC	cBioPortal	Colorectal Adenocarcinoma Triplets (MSK. Genome Biol 2014)	coadread_mskcc	NA	NA	Left	Primary	NA	NA	5	NA	NP	NP	NP	NP	NP	NP	NP	NP	NP	NP	NA	NA	NA
EV-069-P	EV-069	NA	NA	4.65287	NA	NA	NA	colorectal	MSKCC	cBioPortal	Colorectal Adenocarcinoma Triplets (MSK. Genome Biol 2014)	coadread_mskcc	NA	NA	Left	Primary	NA	NA	3	NA	NP	NP	NP	NP	NP	NP	NP	NP	NP	NP	NA	NA	NA
EV-070-P	EV-070	NA	NA	12.4077	NA	NA	NA	colorectal	MSKCC	cBioPortal	Colorectal Adenocarcinoma Triplets (MSK. Genome Biol 2014)	coadread_mskcc	NA	NA	Left	Primary	NA	NA	8	NA	NP	NP	NP	NP	NP	NP	NP	NP	NP	NP	NA	NA	NA
EV-071-P	EV-071	NA	NA	7.75479	NA	NA	NA	colorectal	MSKCC	cBioPortal	Colorectal Adenocarcinoma Triplets (MSK. Genome Biol 2014)	coadread_mskcc	NA	NA	Rectum	Primary	NA	NA	5	NA	NP	NP	NP	NP	NP	NP	NP	NP	NP	NP	NA	NA	NA
EV-072-P	EV-072	NA	NA	6.20383	NA	NA	NA	colorectal	MSKCC	cBioPortal	Colorectal Adenocarcinoma Triplets (MSK. Genome Biol 2014)	coadread_mskcc	NA	NA	Right	Primary	NA	NA	4	NA	NP	NP	NP	NP	NP	NP	NP	NP	NP	NP	NA	NA	NA
EV-073-P	EV-073	NA	NA	6.20383	NA	NA	NA	colorectal	MSKCC	cBioPortal	Colorectal Adenocarcinoma Triplets (MSK. Genome Biol 2014)	coadread_mskcc	NA	NA	Rectum	Primary	NA	NA	4	NA	NP	NP	NP	NP	NP	NP	NP	NP	NP	NP	NA	NA	NA
EV-074-P	EV-074	NA	NA	13.9586	NA	NA	NA	colorectal	MSKCC	cBioPortal	Colorectal Adenocarcinoma Triplets (MSK. Genome Biol 2014)	coadread_mskcc	NA	NA	Right	Primary	NA	NA	9	NA	NP	NP	NP	NP	NP	NP	NP	NP	NP	NP	NA	NA	NA
EV-075-P	EV-075	NA	NA	9.30574	NA	NA	NA	colorectal	MSKCC	cBioPortal	Colorectal Adenocarcinoma Triplets (MSK. Genome Biol 2014)	coadread_mskcc	NA	NA	Right	Primary	NA	NA	6	NA	NP	NP	NP	NP	NP	NP	NP	NP	NP	NP	NA	NA	NA
EV-076-P	EV-076	NA	NA	7.75479	NA	NA	NA	colorectal	MSKCC	cBioPortal	Colorectal Adenocarcinoma Triplets (MSK. Genome Biol 2014)	coadread_mskcc	NA	NA	Left	Primary	NA	NA	5	NA	NP	NP	NP	NP	NP	NP	NP	NP	NP	NP	NA	NA	NA
P-0000119-T01-IM3	P-0000119	IV	NA	9.9824	MSS	NA	F	colorectal	MSKCC	cBioPortal	Metastatic Colorectal Cancer (MSK. Cancer Cell 2018)	crc_msk_2017	1.45	deceased	Cecum	Metastasis	NA	0.2312	9	NA	0	0	0	0	0	0	0	0	0	0	IMPACT341	NA	NA
P-0000241-T01-IM3	P-0000241	IV	NA	8.87324	MSS	NA	F	colorectal	MSKCC	cBioPortal	Metastatic Colorectal Cancer (MSK. Cancer Cell 2018)	crc_msk_2017	4.37	deceased	Ascending Colon	Metastasis	NA	0.198	8	NA	0	0	0	0	0	0	0	0	0	0	IMPACT341	NA	NA
P-0000493-T01-IM3	P-0000493	IV	NA	4.43662	MSS	NA	M	colorectal	MSKCC	cBioPortal	Metastatic Colorectal Cancer (MSK. Cancer Cell 2018)	crc_msk_2017	24	deceased	Sigmoid Colon	Metastasis	NA	0.2591	4	NA	0	0	0	0	0	0	0	0	0	0	IMPACT341	NA	NA
P-0000511-T01-IM3	P-0000511	IV	NA	4.43662	MSS	NA	F	colorectal	MSKCC	cBioPortal	Metastatic Colorectal Cancer (MSK. Cancer Cell 2018)	crc_msk_2017	22.3	deceased	Sigmoid Colon	Metastasis	NA	0.0034	4	NA	0	0	0	0	0	0	0	0	0	0	IMPACT341	NA	NA
P-0000520-T01-IM3	P-0000520	II	NA	5.54578	MSS	NA	M	colorectal	MSKCC	cBioPortal	Metastatic Colorectal Cancer (MSK. Cancer Cell 2018)	crc_msk_2017	60.58	alive	Cecum	Primary	NA	0.2168	5	NA	0	0	0	0	0	0	0	0	0	0	IMPACT341	NA	NA
P-0000526-T01-IM3	P-0000526	IV	NA	6.65493	MSS	NA	F	colorectal	MSKCC	cBioPortal	Metastatic Colorectal Cancer (MSK. Cancer Cell 2018)	crc_msk_2017	2.79	alive	Sigmoid Colon	Metastasis	NA	0.3912	6	NA	0	0	0	0	0	0	0	0	0	0	IMPACT341	NA	NA
P-0000552-T01-IM3	P-0000552	IV	NA	6.65493	MSS	NA	M	colorectal	MSKCC	cBioPortal	Metastatic Colorectal Cancer (MSK. Cancer Cell 2018)	crc_msk_2017	3.38	deceased	Sigmoid Colon	Metastasis	NA	0.2744	6	NA	0	0	0	0	0	0	0	0	0	0	IMPACT341	NA	NA
P-0000561-T01-IM3	P-0000561	II	NA	25.5106	MSI-H	NA	F	colorectal	MSKCC	cBioPortal	Metastatic Colorectal Cancer (MSK. Cancer Cell 2018)	crc_msk_2017	45.1	alive	Transverse Colon	Primary	NA	0.0002	23	NA	0	0	0	0	0	0	0	0	0	0	IMPACT341	NA	NA
P-0000562-T01-IM3	P-0000562	III	NA	7.76409	MSS	NA	F	colorectal	MSKCC	cBioPortal	Metastatic Colorectal Cancer (MSK. Cancer Cell 2018)	crc_msk_2017	37.33	alive	Cecum	Metastasis	NA	0.0014	7	NA	0	0	0	0	0	0	0	0	0	0	IMPACT341	NA	NA
P-0000616-T01-IM3	P-0000616	I	NA	7.76409	MSS	NA	F	colorectal	MSKCC	cBioPortal	Metastatic Colorectal Cancer (MSK. Cancer Cell 2018)	crc_msk_2017	3.81	deceased	Ascending Colon	Metastasis	NA	0.6982	7	NA	0	0	0	0	0	0	0	0	0	0	IMPACT341	NA	NA
P-0000625-T01-IM3	P-0000625	IV	NA	9.9824	MSS	NA	F	colorectal	MSKCC	cBioPortal	Metastatic Colorectal Cancer (MSK. Cancer Cell 2018)	crc_msk_2017	5.22	deceased	Cecum	Primary	NA	0.1111	9	NA	0	0	0	0	0	0	0	0	0	0	IMPACT341	NA	NA
P-0000635-T01-IM3	P-0000635	IV	NA	5.54578	MSS	NA	M	colorectal	MSKCC	cBioPortal	Metastatic Colorectal Cancer (MSK. Cancer Cell 2018)	crc_msk_2017	27.04	deceased	Rectosigmoid	Metastasis	NA	0.0011	5	NA	0	0	0	0	0	0	0	0	0	0	IMPACT341	NA	NA
P-0000674-T01-IM3	P-0000674	IV	NA	6.65493	MSS	NA	F	colorectal	MSKCC	cBioPortal	Metastatic Colorectal Cancer (MSK. Cancer Cell 2018)	crc_msk_2017	21.78	deceased	Rectum	Primary	NA	0.2851	6	NA	0	0	0	0	0	-2	0	0	0	0	IMPACT341	NA	NA
P-0000675-T02-IM3	P-0000675	I	NA	4.43662	MSS	NA	M	colorectal	MSKCC	cBioPortal	Metastatic Colorectal Cancer (MSK. Cancer Cell 2018)	crc_msk_2017	NA	NA	Sigmoid Colon	Primary	NA	0.046	4	NA	0	0	0	0	0	0	0	0	0	0	IMPACT341	NA	NA
P-0000678-T01-IM3	P-0000678	IV	NA	12.2007	MSS	NA	M	colorectal	MSKCC	cBioPortal	Metastatic Colorectal Cancer (MSK. Cancer Cell 2018)	crc_msk_2017	22.34	deceased	Ascending Colon	Primary	NA	0.4486	11	NA	0	0	0	0	0	0	0	0	0	0	IMPACT341	NA	NA
P-0000682-T01-IM3	P-0000682	III	NA	13.3099	MSS	NA	M	colorectal	MSKCC	cBioPortal	Metastatic Colorectal Cancer (MSK. Cancer Cell 2018)	crc_msk_2017	33.81	alive	Cecum	Metastasis	NA	0.1491	12	NA	0	0	0	0	0	0	0	0	0	0	IMPACT341	NA	NA
P-0000687-T01-IM3	P-0000687	IV	NA	7.76409	MSS	NA	F	colorectal	MSKCC	cBioPortal	Metastatic Colorectal Cancer (MSK. Cancer Cell 2018)	crc_msk_2017	8.71	alive	Rectosigmoid	Metastasis	NA	0.5613	7	NA	0	0	0	0	0	0	0	0	0	0	IMPACT341	NA	NA
P-0000695-T01-IM3	P-0000695	IV	NA	5.54578	MSS	NA	M	colorectal	MSKCC	cBioPortal	Metastatic Colorectal Cancer (MSK. Cancer Cell 2018)	crc_msk_2017	3.12	deceased	Sigmoid Colon	Primary	NA	0.1538	5	NA	0	0	0	0	0	0	0	0	0	0	IMPACT341	NA	NA
P-0000699-T01-IM3	P-0000699	IV	NA	5.54578	MSS	NA	M	colorectal	MSKCC	cBioPortal	Metastatic Colorectal Cancer (MSK. Cancer Cell 2018)	crc_msk_2017	58.45	deceased	Sigmoid Colon	Primary	NA	0.2397	5	NA	0	0	0	0	0	0	0	0	0	0	IMPACT341	NA	NA
P-0000703-T01-IM3	P-0000703	IV	NA	6.65493	MSS	NA	M	colorectal	MSKCC	cBioPortal	Metastatic Colorectal Cancer (MSK. Cancer Cell 2018)	crc_msk_2017	31.1	deceased	Cecum	Metastasis	NA	0.0003	6	NA	0	0	0	0	0	0	0	0	0	0	IMPACT341	NA	NA
P-0000714-T01-IM3	P-0000714	IV	NA	11.0916	MSS	NA	F	colorectal	MSKCC	cBioPortal	Metastatic Colorectal Cancer (MSK. Cancer Cell 2018)	crc_msk_2017	6.7	deceased	Sigmoid Colon	Primary	NA	0.1508	10	NA	0	0	0	0	0	0	0	0	0	0	IMPACT341	NA	NA
P-0000721-T01-IM3	P-0000721	IV	NA	7.76409	MSS	NA	F	colorectal	MSKCC	cBioPortal	Metastatic Colorectal Cancer (MSK. Cancer Cell 2018)	crc_msk_2017	17.54	deceased	Cecum	Primary	NA	0.0971	8	NA	0	0	0	0	0	0	0	0	0	0	IMPACT341	NA	NA
P-0000736-T01-IM3	P-0000736	IV	NA	8.87324	MSS	NA	F	colorectal	MSKCC	cBioPortal	Metastatic Colorectal Cancer (MSK. Cancer Cell 2018)	crc_msk_2017	71.39	alive	Cecum	Metastasis	NA	0.3975	8	NA	0	0	0	0	0	0	0	0	0	0	IMPACT341	NA	NA
P-0000737-T01-IM3	P-0000737	IV	NA	4.43662	MSS	NA	F	colorectal	MSKCC	cBioPortal	Metastatic Colorectal Cancer (MSK. Cancer Cell 2018)	crc_msk_2017	0.72	deceased	Sigmoid Colon	Primary	NA	0.3837	4	NA	0	0	0	0	0	0	0	0	0	0	IMPACT341	NA	NA
P-0000738-T01-IM3	P-0000738	IV	NA	6.65493	MSS	NA	M	colorectal	MSKCC	cBioPortal	Metastatic Colorectal Cancer (MSK. Cancer Cell 2018)	crc_msk_2017	75.43	alive	Sigmoid Colon	Metastasis	NA	0.0569	6	NA	0	0	0	0	0	0	0	0	0	0	IMPACT341	NA	NA
P-0000739-T01-IM3	P-0000739	IV	NA	7.76409	MSS	NA	M	colorectal	MSKCC	cBioPortal	Metastatic Colorectal Cancer (MSK. Cancer Cell 2018)	crc_msk_2017	42.74	deceased	Sigmoid Colon	Metastasis	NA	0.5121	7	NA	0	0	0	0	0	0	0	0	0	0	IMPACT341	NA	NA
P-0000742-T01-IM3	P-0000742	IV	NA	5.54578	MSS	NA	M	colorectal	MSKCC	cBioPortal	Metastatic Colorectal Cancer (MSK. Cancer Cell 2018)	crc_msk_2017	75.57	alive	Ascending Colon	Metastasis	NA	0.2099	5	NA	0	0	0	0	0	0	0	0	0	0	IMPACT341	NA	NA
P-0000744-T01-IM3	P-0000744	IV	NA	6.65493	MSS	NA	F	colorectal	MSKCC	cBioPortal	Metastatic Colorectal Cancer (MSK. Cancer Cell 2018)	crc_msk_2017	31.24	deceased	Sigmoid Colon	Metastasis	NA	0.0112	6	NA	0	0	0	0	0	0	0	0	0	0	IMPACT341	NA	NA
P-0000745-T01-IM3	P-0000745	IV	NA	6.65493	MSS	NA	F	colorectal	MSKCC	cBioPortal	Metastatic Colorectal Cancer (MSK. Cancer Cell 2018)	crc_msk_2017	5.95	deceased	Cecum	Metastasis	NA	0.1966	6	NA	0	0	0	0	0	0	0	0	0	0	IMPACT341	NA	NA
P-0000754-T01-IM3	P-0000754	IV	NA	7.76409	MSS	NA	F	colorectal	MSKCC	cBioPortal	Metastatic Colorectal Cancer (MSK. Cancer Cell 2018)	crc_msk_2017	9.07	deceased	Ascending Colon	Primary	NA	0.157	7	NA	0	0	0	0	0	0	0	0	0	0	IMPACT341	NA	NA
P-0000757-T01-IM3	P-0000757	IV	NA	5.54578	MSS	NA	F	colorectal	MSKCC	cBioPortal	Metastatic Colorectal Cancer (MSK. Cancer Cell 2018)	crc_msk_2017	8.61	deceased	Rectum	Primary	NA	0.1405	5	NA	0	0	0	0	0	0	0	0	0	0	IMPACT341	NA	NA
P-0000762-T01-IM3	P-0000762	IV	NA	4.43662	MSS	NA	M	colorectal	MSKCC	cBioPortal	Metastatic Colorectal Cancer (MSK. Cancer Cell 2018)	crc_msk_2017	30.03	deceased	Cecum	Metastasis	NA	0.2687	4	NA	0	0	0	0	0	0	0	0	0	0	IMPACT341	NA	NA
P-0000763-T01-IM3	P-0000763	III	NA	9.9824	MSS	NA	F	colorectal	MSKCC	cBioPortal	Metastatic Colorectal Cancer (MSK. Cancer Cell 2018)	crc_msk_2017	28.06	deceased	Sigmoid Colon	Metastasis	NA	0.4103	9	NA	0	0	0	0	0	-2	0	0	0	0	IMPACT341	NA	NA
P-0000769-T01-IM3	P-0000769	IV	NA	8.87324	MSS	NA	M	colorectal	MSKCC	cBioPortal	Metastatic Colorectal Cancer (MSK. Cancer Cell 2018)	crc_msk_2017	55.23	deceased	Sigmoid Colon	Metastasis	NA	0.3678	8	NA	0	0	0	0	0	0	0	0	0	0	IMPACT341	NA	NA
P-0000772-T01-IM3	P-0000772	IV	NA	9.9824	MSS	NA	F	colorectal	MSKCC	cBioPortal	Metastatic Colorectal Cancer (MSK. Cancer Cell 2018)	crc_msk_2017	18	deceased	Rectum	Metastasis	NA	0.0002	9	NA	0	0	0	0	0	0	0	0	0	0	IMPACT341	NA	NA
P-0000777-T01-IM3	P-0000777	I	NA	4.43662	MSS	NA	F	colorectal	MSKCC	cBioPortal	Metastatic Colorectal Cancer (MSK. Cancer Cell 2018)	crc_msk_2017	73.5	alive	Sigmoid Colon	Metastasis	NA	0.2011	4	NA	0	0	0	0	0	0	-2	0	0	0	IMPACT341	NA	NA
P-0000788-T01-IM3	P-0000788	IV	NA	16.6373	MSS	NA	F	colorectal	MSKCC	cBioPortal	Metastatic Colorectal Cancer (MSK. Cancer Cell 2018)	crc_msk_2017	14.9	deceased	Descending Colon	Primary	NA	0.0106	15	NA	0	0	0	0	0	0	0	0	0	0	IMPACT341	NA	NA
P-0000798-T01-IM3	P-0000798	I	NA	7.76409	MSS	NA	F	colorectal	MSKCC	cBioPortal	Metastatic Colorectal Cancer (MSK. Cancer Cell 2018)	crc_msk_2017	75.01	alive	Sigmoid Colon	Metastasis	NA	0.2598	7	NA	0	0	0	0	0	0	0	0	0	0	IMPACT341	NA	NA
P-0000802-T01-IM3	P-0000802	IV	NA	9.9824	MSS	NA	F	colorectal	MSKCC	cBioPortal	Metastatic Colorectal Cancer (MSK. Cancer Cell 2018)	crc_msk_2017	75.43	alive	Sigmoid Colon	Metastasis	NA	0.4738	9	NA	0	0	0	0	0	0	0	0	0	0	IMPACT341	NA	NA
P-0000827-T01-IM3	P-0000827	IV	NA	4.43662	MSS	NA	F	colorectal	MSKCC	cBioPortal	Metastatic Colorectal Cancer (MSK. Cancer Cell 2018)	crc_msk_2017	3.12	deceased	Rectum	Metastasis	NA	0.0331	4	NA	0	0	0	0	0	0	0	0	0	0	IMPACT341	NA	NA
P-0000843-T01-IM3	P-0000843	IV	NA	3.32747	MSS	NA	F	colorectal	MSKCC	cBioPortal	Metastatic Colorectal Cancer (MSK. Cancer Cell 2018)	crc_msk_2017	58.97	alive	Splenic Flexure	Metastasis	NA	0.4207	3	NA	0	0	0	0	0	0	0	0	0	0	IMPACT341	NA	NA
P-0000854-T01-IM3	P-0000854	IV	NA	8.87324	MSS	NA	M	colorectal	MSKCC	cBioPortal	Metastatic Colorectal Cancer (MSK. Cancer Cell 2018)	crc_msk_2017	45.1	alive	Ascending Colon	Primary	NA	0.0844	8	NA	0	0	0	0	0	0	-2	0	0	0	IMPACT341	NA	NA
P-0000860-T01-IM3	P-0000860	IV	NA	3.32747	MSS	NA	F	colorectal	MSKCC	cBioPortal	Metastatic Colorectal Cancer (MSK. Cancer Cell 2018)	crc_msk_2017	22.57	alive	Rectosigmoid	Metastasis	NA	0.0004	3	NA	0	0	0	0	0	0	0	0	0	0	IMPACT341	NA	NA
P-0000862-T01-IM3	P-0000862	IV	NA	54.3486	MSI-H	NA	F	colorectal	MSKCC	cBioPortal	Metastatic Colorectal Cancer (MSK. Cancer Cell 2018)	crc_msk_2017	31.15	deceased	Cecum	Primary	NA	0.1389	49	NA	0	0	0	0	0	0	0	0	0	0	IMPACT341	NA	NA
P-0000868-T01-IM3	P-0000868	IV	NA	5.54578	MSS	NA	F	colorectal	MSKCC	cBioPortal	Metastatic Colorectal Cancer (MSK. Cancer Cell 2018)	crc_msk_2017	75.2	alive	Sigmoid Colon	Metastasis	NA	0.334	5	NA	0	0	0	0	0	0	0	0	0	0	IMPACT341	NA	NA
P-0000869-T01-IM3	P-0000869	IV	NA	5.54578	MSS	NA	M	colorectal	MSKCC	cBioPortal	Metastatic Colorectal Cancer (MSK. Cancer Cell 2018)	crc_msk_2017	75.11	alive	Rectum	Metastasis	NA	0.5017	5	NA	0	0	0	0	0	0	0	0	0	0	IMPACT341	NA	NA
P-0000874-T01-IM3	P-0000874	IV	NA	2.21831	MSS	NA	F	colorectal	MSKCC	cBioPortal	Metastatic Colorectal Cancer (MSK. Cancer Cell 2018)	crc_msk_2017	74.22	alive	Rectosigmoid	Metastasis	NA	0.7441	2	NA	0	0	0	0	0	0	0	0	0	0	IMPACT341	NA	NA
P-0000885-T01-IM3	P-0000885	IV	NA	11.0916	MSS	NA	F	colorectal	MSKCC	cBioPortal	Metastatic Colorectal Cancer (MSK. Cancer Cell 2018)	crc_msk_2017	74.32	alive	Cecum	Primary	NA	0.0859	10	NA	0	0	0	0	0	0	0	0	0	0	IMPACT341	NA	NA
P-0000911-T01-IM3	P-0000911	IV	NA	4.43662	MSS	NA	M	colorectal	MSKCC	cBioPortal	Metastatic Colorectal Cancer (MSK. Cancer Cell 2018)	crc_msk_2017	20.27	deceased	Rectosigmoid	Primary	NA	0.6126	4	NA	0	0	0	0	0	0	0	0	0	0	IMPACT341	NA	NA
P-0000915-T01-IM3	P-0000915	NA	NA	0	MSS	67.83	M	rectum	MSKCC	cBioPortal	MSK MetTropism (MSK. Cell 2021)	msk_met_2021	9.79	deceased	Rectum	Metastasis	Liver	0.0005	NA	NA	0	0	0	0	0	0	0	0	0	0	IMPACT341	rectum	left
P-0000933-T01-IM3	P-0000933	IV	NA	6.65493	MSS	NA	F	colorectal	MSKCC	cBioPortal	Metastatic Colorectal Cancer (MSK. Cancer Cell 2018)	crc_msk_2017	29.83	deceased	Sigmoid Colon	Primary	NA	0.0517	6	NA	0	0	0	0	0	0	0	0	0	0	IMPACT341	NA	NA
P-0000940-T01-IM3	P-0000940	IV	NA	9.9824	MSS	NA	F	colorectal	MSKCC	cBioPortal	Metastatic Colorectal Cancer (MSK. Cancer Cell 2018)	crc_msk_2017	27.04	deceased	Hepatic Flexure	Metastasis	NA	0.2141	9	NA	0	0	0	0	0	0	0	0	0	0	IMPACT341	NA	NA
P-0000979-T01-IM3	P-0000979	III	NA	7.76409	MSS	NA	F	colorectal	MSKCC	cBioPortal	Metastatic Colorectal Cancer (MSK. Cancer Cell 2018)	crc_msk_2017	14.78	deceased	Ascending Colon	Metastasis	NA	0.0806	7	NA	0	0	0	0	0	-2	0	0	0	0	IMPACT341	NA	NA
P-0000982-T01-IM3	P-0000982	IV	NA	9.9824	MSS	NA	F	colorectal	MSKCC	cBioPortal	Metastatic Colorectal Cancer (MSK. Cancer Cell 2018)	crc_msk_2017	9.17	deceased	Rectum	Primary	NA	0.2626	9	NA	0	0	0	0	0	0	0	0	0	0	IMPACT341	NA	NA
P-0000988-T01-IM3	P-0000988	IV	NA	9.9824	MSS	NA	M	colorectal	MSKCC	cBioPortal	Metastatic Colorectal Cancer (MSK. Cancer Cell 2018)	crc_msk_2017	29.83	deceased	Rectum	Primary	NA	0.3862	9	NA	0	0	0	0	0	0	0	0	0	0	IMPACT341	NA	NA
P-0000994-T01-IM3	P-0000994	IV	NA	3.32747	MSS	NA	F	colorectal	MSKCC	cBioPortal	Metastatic Colorectal Cancer (MSK. Cancer Cell 2018)	crc_msk_2017	29.14	deceased	Sigmoid Colon	Primary	NA	0.1707	3	NA	0	0	0	0	0	0	0	0	0	0	IMPACT341	NA	NA
P-0000997-T01-IM3	P-0000997	III	NA	17.7465	MSS	NA	M	colorectal	MSKCC	cBioPortal	Metastatic Colorectal Cancer (MSK. Cancer Cell 2018)	crc_msk_2017	8.64	deceased	Ascending Colon	Primary	NA	0.5111	16	NA	0	0	0	0	0	0	0	0	0	0	IMPACT341	NA	NA
P-0001017-T01-IM3	P-0001017	III	NA	4.43662	MSS	NA	M	colorectal	MSKCC	cBioPortal	Metastatic Colorectal Cancer (MSK. Cancer Cell 2018)	crc_msk_2017	4.37	deceased	Rectum	Metastasis	NA	0.5961	4	NA	0	0	0	0	0	0	0	0	2	0	IMPACT341	NA	NA
P-0001020-T01-IM3	P-0001020	IV	NA	27.7289	MSI-H	NA	M	colorectal	MSKCC	cBioPortal	Metastatic Colorectal Cancer (MSK. Cancer Cell 2018)	crc_msk_2017	0	alive	Descending Colon	Primary	NA	0.0183	25	NA	0	0	0	0	0	0	0	0	0	0	IMPACT341	NA	NA
P-0001054-T02-IM3	P-0001054	IV	NA	11.0916	MSS	NA	F	colorectal	MSKCC	cBioPortal	Metastatic Colorectal Cancer (MSK. Cancer Cell 2018)	crc_msk_2017	33.22	alive	Cecum	Primary	NA	0.1122	10	NA	0	0	0	0	0	0	0	0	0	0	IMPACT341	NA	NA
P-0001079-T01-IM3	P-0001079	IV	NA	11.0916	MSS	NA	M	colorectal	MSKCC	cBioPortal	Metastatic Colorectal Cancer (MSK. Cancer Cell 2018)	crc_msk_2017	3.15	deceased	Rectum	Primary	NA	0.2714	10	NA	0	0	0	0	0	0	0	0	0	0	IMPACT341	NA	NA
P-0001104-T02-IM3	P-0001104	IV	NA	16.6373	MSS	NA	F	colorectal	MSKCC	cBioPortal	Metastatic Colorectal Cancer (MSK. Cancer Cell 2018)	crc_msk_2017	8.67	deceased	Ascending Colon	Primary	NA	0.2767	15	NA	0	0	0	0	0	0	0	0	0	0	IMPACT341	NA	NA
P-0001150-T01-IM3	P-0001150	IV	NA	9.9824	MSS	NA	F	colorectal	MSKCC	cBioPortal	Metastatic Colorectal Cancer (MSK. Cancer Cell 2018)	crc_msk_2017	5.03	deceased	Cecum	Metastasis	NA	0.3483	9	NA	0	0	0	0	0	0	0	0	0	-2	IMPACT341	NA	NA
P-0001151-T01-IM3	P-0001151	IV	NA	6.65493	MSS	NA	F	colorectal	MSKCC	cBioPortal	Metastatic Colorectal Cancer (MSK. Cancer Cell 2018)	crc_msk_2017	22.54	deceased	Cecum	Primary	NA	0.0381	6	NA	0	0	0	0	0	0	0	0	0	0	IMPACT341	NA	NA
P-0001170-T01-IM3	P-0001170	III	NA	8.87324	MSS	NA	M	colorectal	MSKCC	cBioPortal	Metastatic Colorectal Cancer (MSK. Cancer Cell 2018)	crc_msk_2017	27.27	deceased	Sigmoid Colon	Primary	NA	0.169	8	NA	0	0	0	0	0	0	0	0	0	0	IMPACT341	NA	NA
P-0001190-T01-IM3	P-0001190	III	NA	3.32747	MSS	NA	M	colorectal	MSKCC	cBioPortal	Metastatic Colorectal Cancer (MSK. Cancer Cell 2018)	crc_msk_2017	1.74	deceased	Descending Colon	Metastasis	NA	0.4412	3	NA	0	0	0	0	0	0	0	0	0	0	IMPACT341	NA	NA
P-0001192-T01-IM3	P-0001192	I	NA	15.5282	MSS	NA	M	colorectal	MSKCC	cBioPortal	Metastatic Colorectal Cancer (MSK. Cancer Cell 2018)	crc_msk_2017	5.62	deceased	Sigmoid Colon	Metastasis	NA	0.6275	14	NA	0	0	0	0	0	-2	0	0	0	0	IMPACT341	NA	NA
P-0001200-T01-IM3	P-0001200	IV	NA	3.32747	MSS	NA	M	colorectal	MSKCC	cBioPortal	Metastatic Colorectal Cancer (MSK. Cancer Cell 2018)	crc_msk_2017	36.76	alive	Rectum	Metastasis	NA	0.0429	3	NA	0	0	0	0	0	0	0	0	0	0	IMPACT341	NA	NA
P-0001215-T01-IM3	P-0001215	III	NA	276.18	MSS	NA	M	colorectal	MSKCC	cBioPortal	Metastatic Colorectal Cancer (MSK. Cancer Cell 2018)	crc_msk_2017	31.6	alive	Sigmoid Colon	Metastasis	NA	0	249	NA	0	0	0	0	0	0	0	0	0	0	IMPACT341	NA	NA
P-0001227-T01-IM3	P-0001227	IV	NA	3.32747	MSS	NA	M	colorectal	MSKCC	cBioPortal	Metastatic Colorectal Cancer (MSK. Cancer Cell 2018)	crc_msk_2017	28.22	deceased	Hepatic Flexure	Primary	NA	0.0134	3	NA	0	0	0	0	0	0	0	0	0	0	IMPACT341	NA	NA
P-0001237-T01-IM3	P-0001237	IV	NA	74.3134	MSI-H	NA	M	colorectal	MSKCC	cBioPortal	Metastatic Colorectal Cancer (MSK. Cancer Cell 2018)	crc_msk_2017	71.2	alive	Transverse Colon	Primary	NA	0.0939	67	NA	0	0	0	0	0	0	0	0	0	0	IMPACT341	NA	NA
P-0001287-T01-IM3	P-0001287	I	NA	7.76409	MSS	NA	F	colorectal	MSKCC	cBioPortal	Metastatic Colorectal Cancer (MSK. Cancer Cell 2018)	crc_msk_2017	17.12	deceased	Rectum	Primary	NA	0.155	7	NA	0	0	0	0	0	0	0	0	0	0	IMPACT341	NA	NA
P-0001289-T01-IM3	P-0001289	IV	NA	8.87324	MSS	NA	F	colorectal	MSKCC	cBioPortal	Metastatic Colorectal Cancer (MSK. Cancer Cell 2018)	crc_msk_2017	46.72	deceased	Sigmoid Colon	Primary	NA	0.0909	8	NA	0	0	0	0	0	0	0	0	0	0	IMPACT341	NA	NA
P-0001295-T01-IM3	P-0001295	IV	NA	11.0916	MSS	NA	F	colorectal	MSKCC	cBioPortal	Metastatic Colorectal Cancer (MSK. Cancer Cell 2018)	crc_msk_2017	8.71	deceased	Sigmoid Colon	Metastasis	NA	0.3953	10	NA	0	0	0	0	0	0	0	0	0	0	IMPACT341	NA	NA
P-0001302-T01-IM3	P-0001302	IV	NA	4.43662	MSS	NA	F	colorectal	MSKCC	cBioPortal	Metastatic Colorectal Cancer (MSK. Cancer Cell 2018)	crc_msk_2017	27.01	deceased	Sigmoid Colon	Metastasis	NA	0.2875	4	NA	0	0	0	0	0	0	0	0	0	0	IMPACT341	NA	NA
P-0001316-T01-IM3	P-0001316	III	NA	7.76409	MSS	NA	M	colorectal	MSKCC	cBioPortal	Metastatic Colorectal Cancer (MSK. Cancer Cell 2018)	crc_msk_2017	39.46	deceased	Rectum	Primary	NA	0.1161	7	NA	0	0	0	0	0	0	0	0	0	0	IMPACT341	NA	NA
P-0001317-T01-IM3	P-0001317	IV	NA	3.32747	MSS	NA	M	colorectal	MSKCC	cBioPortal	Metastatic Colorectal Cancer (MSK. Cancer Cell 2018)	crc_msk_2017	8.61	alive	Sigmoid Colon	Primary	NA	0	3	NA	0	0	0	0	0	0	0	0	0	0	IMPACT341	NA	NA
P-0001318-T01-IM3	P-0001318	IV	NA	7.76409	MSS	NA	F	colorectal	MSKCC	cBioPortal	Metastatic Colorectal Cancer (MSK. Cancer Cell 2018)	crc_msk_2017	37.5	deceased	Rectum	Primary	NA	0.021	7	NA	0	0	0	0	0	0	0	0	0	0	IMPACT341	NA	NA
P-0001346-T01-IM3	P-0001346	IV	NA	4.43662	MSS	NA	F	colorectal	MSKCC	cBioPortal	Metastatic Colorectal Cancer (MSK. Cancer Cell 2018)	crc_msk_2017	6.01	deceased	Cecum	Primary	NA	0.1535	4	NA	0	0	0	0	0	0	-2	0	0	0	IMPACT341	NA	NA
P-0001347-T02-IM5	P-0001347	IV	NA	8.80848	MSS	NA	M	colorectal	MSKCC	cBioPortal	Metastatic Colorectal Cancer (MSK. Cancer Cell 2018)	crc_msk_2017	37.49	deceased	Sigmoid Colon	Metastasis	NA	0.3805	9	NA	0	0	0	0	0	0	0	0	0	0	IMPACT410	NA	NA
P-0001371-T01-IM3	P-0001371	NA	NA	0	MSS	46.54	M	colon	MSKCC	cBioPortal	MSK MetTropism (MSK. Cell 2021)	msk_met_2021	35.22	deceased	Rectosigmoid Colon	Metastasis	Lymph	0.0027	NA	NA	0	0	0	0	0	0	0	0	0	0	IMPACT341	colon	right
P-0001391-T01-IM3	P-0001391	IV	NA	2.21831	MSS	NA	M	colorectal	MSKCC	cBioPortal	Metastatic Colorectal Cancer (MSK. Cancer Cell 2018)	crc_msk_2017	61.93	deceased	Rectosigmoid	Primary	NA	0.0044	2	NA	0	0	0	0	0	0	0	0	0	0	IMPACT341	NA	NA
P-0001394-T02-IM5	P-0001394	IV	NA	7.82976	MSS	NA	F	colorectal	MSKCC	cBioPortal	Metastatic Colorectal Cancer (MSK. Cancer Cell 2018)	crc_msk_2017	18.96	alive	Transverse Colon	Metastasis	NA	0.0333	8	NA	0	0	0	0	0	0	0	0	0	0	IMPACT410	NA	NA
P-0001424-T02-IM3	P-0001424	IV	NA	9.9824	MSS	NA	F	colorectal	MSKCC	cBioPortal	Metastatic Colorectal Cancer (MSK. Cancer Cell 2018)	crc_msk_2017	4.47	deceased	Ascending Colon	Primary	NA	0.0935	9	NA	0	0	0	0	0	0	0	0	0	0	IMPACT341	NA	NA
P-0001427-T01-IM3	P-0001427	IV	NA	4.43662	MSS	NA	F	colorectal	MSKCC	cBioPortal	Metastatic Colorectal Cancer (MSK. Cancer Cell 2018)	crc_msk_2017	9.76	deceased	Ascending Colon	Metastasis	NA	0.0954	4	NA	0	0	0	0	0	0	0	0	0	0	IMPACT341	NA	NA
P-0001428-T01-IM3	P-0001428	III	NA	14.419	MSS	NA	M	colorectal	MSKCC	cBioPortal	Metastatic Colorectal Cancer (MSK. Cancer Cell 2018)	crc_msk_2017	133.93	deceased	Sigmoid Colon	Metastasis	NA	0.3862	13	NA	0	0	0	0	0	0	0	0	0	0	IMPACT341	NA	NA
P-0001459-T01-IM3	P-0001459	III	NA	6.65493	MSS	NA	F	colorectal	MSKCC	cBioPortal	Metastatic Colorectal Cancer (MSK. Cancer Cell 2018)	crc_msk_2017	34.63	alive	Rectosigmoid	Primary	NA	0.2131	6	NA	0	0	0	0	0	0	0	0	0	0	IMPACT341	NA	NA
P-0001469-T01-IM3	P-0001469	IV	NA	6.65493	MSS	NA	F	colorectal	MSKCC	cBioPortal	Metastatic Colorectal Cancer (MSK. Cancer Cell 2018)	crc_msk_2017	19.98	alive	Sigmoid Colon	Primary	NA	0.1486	6	NA	0	0	0	0	0	0	0	0	0	0	IMPACT341	NA	NA
P-0001470-T01-IM3	P-0001470	II	NA	5.54578	MSS	NA	F	colorectal	MSKCC	cBioPortal	Metastatic Colorectal Cancer (MSK. Cancer Cell 2018)	crc_msk_2017	26.65	deceased	Sigmoid Colon	Primary	NA	0.2269	5	NA	0	0	0	0	0	0	0	0	0	0	IMPACT341	NA	NA
P-0001472-T01-IM3	P-0001472	II	NA	5.54578	MSS	NA	F	colorectal	MSKCC	cBioPortal	Metastatic Colorectal Cancer (MSK. Cancer Cell 2018)	crc_msk_2017	68.44	alive	Sigmoid Colon	Primary	NA	0.2265	5	NA	0	0	0	0	0	0	0	0	0	0	IMPACT341	NA	NA
P-0001490-T02-IM6	P-0001490	NA	NA	9.51168	MSS	69.62	M	colon	MSKCC	cBioPortal	MSK MetTropism (MSK. Cell 2021)	msk_met_2021	22.08	deceased	Colon	Metastasis	Lung	0.2312	11	NA	0	0	0	0	0	-2	0	0	0	0	IMPACT468	colon	right
P-0001494-T01-IM3	P-0001494	IV	NA	63.2219	MSI-H	NA	M	colorectal	MSKCC	cBioPortal	Metastatic Colorectal Cancer (MSK. Cancer Cell 2018)	crc_msk_2017	17.9	alive	Hepatic Flexure	Primary	NA	0.033	57	NA	0	0	0	0	0	0	0	0	0	0	IMPACT341	NA	NA
P-0001499-T01-IM3	P-0001499	IV	NA	3.32747	MSS	NA	M	colorectal	MSKCC	cBioPortal	Metastatic Colorectal Cancer (MSK. Cancer Cell 2018)	crc_msk_2017	7.46	deceased	Rectum	Primary	NA	0.028	3	NA	0	0	0	0	0	0	0	0	0	0	IMPACT341	NA	NA
P-0001500-T02-IM5	P-0001500	IV	NA	11.7446	MSS	NA	F	colorectal	MSKCC	cBioPortal	Metastatic Colorectal Cancer (MSK. Cancer Cell 2018)	crc_msk_2017	14.23	deceased	Rectum	Primary	NA	0.2395	12	NA	0	0	0	0	0	0	0	0	0	0	IMPACT410	NA	NA
P-0001525-T01-IM3	P-0001525	III	NA	3.32747	MSS	NA	M	colorectal	MSKCC	cBioPortal	Metastatic Colorectal Cancer (MSK. Cancer Cell 2018)	crc_msk_2017	73.4	alive	Rectum	Metastasis	NA	0.2815	3	NA	0	0	0	0	0	0	0	0	0	0	IMPACT341	NA	NA
P-0001531-T01-IM3	P-0001531	IV	NA	4.43662	MSS	NA	M	colorectal	MSKCC	cBioPortal	Metastatic Colorectal Cancer (MSK. Cancer Cell 2018)	crc_msk_2017	47.11	deceased	Sigmoid Colon	Primary	NA	0.1861	4	NA	0	0	0	0	0	0	0	0	0	0	IMPACT341	NA	NA
P-0001534-T01-IM3	P-0001534	IV	NA	1.10916	MSS	NA	M	colorectal	MSKCC	cBioPortal	Metastatic Colorectal Cancer (MSK. Cancer Cell 2018)	crc_msk_2017	32.49	deceased	Rectosigmoid	Metastasis	NA	0	1	NA	0	0	0	0	0	0	0	0	0	0	IMPACT341	NA	NA
P-0001554-T01-IM3	P-0001554	IV	NA	5.54578	MSS	NA	F	colorectal	MSKCC	cBioPortal	Metastatic Colorectal Cancer (MSK. Cancer Cell 2018)	crc_msk_2017	55.43	alive	Transverse Colon	Primary	NA	0.2274	5	NA	0	0	0	0	0	0	0	0	0	0	IMPACT341	NA	NA
P-0001577-T01-IM3	P-0001577	IV	NA	3.32747	MSS	NA	F	colorectal	MSKCC	cBioPortal	Metastatic Colorectal Cancer (MSK. Cancer Cell 2018)	crc_msk_2017	28.09	deceased	Rectum	Primary	NA	0.2911	3	NA	0	0	0	0	0	0	0	0	0	0	IMPACT341	NA	NA
P-0001640-T01-IM3	P-0001640	III	NA	2.21831	MSS	NA	M	colorectal	MSKCC	cBioPortal	Metastatic Colorectal Cancer (MSK. Cancer Cell 2018)	crc_msk_2017	48.92	alive	Splenic Flexure	Primary	NA	0.2518	2	NA	0	0	0	0	0	0	0	0	0	0	IMPACT341	NA	NA
P-0001647-T01-IM3	P-0001647	III	NA	4.43662	MSS	NA	M	colorectal	MSKCC	cBioPortal	Metastatic Colorectal Cancer (MSK. Cancer Cell 2018)	crc_msk_2017	10.71	deceased	Rectum	Metastasis	NA	0.2362	4	NA	0	0	0	0	0	-2	0	0	0	0	IMPACT341	NA	NA
P-0001649-T01-IM3	P-0001649	II	NA	42.1479	MSI-H	NA	M	colorectal	MSKCC	cBioPortal	Metastatic Colorectal Cancer (MSK. Cancer Cell 2018)	crc_msk_2017	4.8	deceased	Hepatic Flexure	Primary	NA	0.0267	38	NA	0	0	0	0	0	0	0	0	0	0	IMPACT341	NA	NA
P-0001658-T01-IM3	P-0001658	III	NA	6.65493	MSS	NA	M	colorectal	MSKCC	cBioPortal	Metastatic Colorectal Cancer (MSK. Cancer Cell 2018)	crc_msk_2017	18.96	deceased	Cecum	Primary	NA	0.3049	6	NA	0	0	0	0	0	0	0	0	0	0	IMPACT341	NA	NA
P-0001662-T01-IM3	P-0001662	III	NA	2.21831	MSS	NA	M	colorectal	MSKCC	cBioPortal	Metastatic Colorectal Cancer (MSK. Cancer Cell 2018)	crc_msk_2017	15.57	deceased	Rectum	Primary	NA	0.0444	2	NA	0	0	0	0	0	0	0	0	0	0	IMPACT341	NA	NA
P-0001670-T01-IM3	P-0001670	II	NA	4.43662	MSS	NA	M	colorectal	MSKCC	cBioPortal	Metastatic Colorectal Cancer (MSK. Cancer Cell 2018)	crc_msk_2017	55.82	alive	Ascending Colon	Primary	NA	0.0926	4	NA	0	0	0	0	0	0	0	0	0	0	IMPACT341	NA	NA
P-0001673-T01-IM3	P-0001673	II	NA	8.87324	MSS	NA	F	colorectal	MSKCC	cBioPortal	Metastatic Colorectal Cancer (MSK. Cancer Cell 2018)	crc_msk_2017	60.49	alive	Ascending Colon	Primary	NA	0.1563	8	NA	0	0	0	0	0	0	0	0	0	0	IMPACT341	NA	NA
P-0001676-T01-IM3	P-0001676	III	NA	5.54578	MSS	NA	F	colorectal	MSKCC	cBioPortal	Metastatic Colorectal Cancer (MSK. Cancer Cell 2018)	crc_msk_2017	10.32	deceased	Cecum	Metastasis	NA	0.0285	5	NA	0	0	0	0	0	0	0	0	0	0	IMPACT341	NA	NA
P-0001685-T02-IM3	P-0001685	II	NA	63.2219	MSI-H	NA	M	colorectal	MSKCC	cBioPortal	Metastatic Colorectal Cancer (MSK. Cancer Cell 2018)	crc_msk_2017	14	alive	Descending Colon	Primary	NA	0.0055	57	NA	0	0	0	0	0	0	0	0	0	0	IMPACT341	NA	NA
P-0001690-T01-IM3	P-0001690	IV	NA	6.65493	MSS	NA	M	colorectal	MSKCC	cBioPortal	Metastatic Colorectal Cancer (MSK. Cancer Cell 2018)	crc_msk_2017	71.46	alive	Rectum	Primary	NA	0.2115	6	NA	0	0	0	0	0	0	0	0	0	0	IMPACT341	NA	NA
P-0001693-T02-IM3	P-0001693	IV	NA	9.9824	MSS	NA	F	colorectal	MSKCC	cBioPortal	Metastatic Colorectal Cancer (MSK. Cancer Cell 2018)	crc_msk_2017	16.16	deceased	Ascending Colon	Primary	NA	0.1282	9	NA	0	0	0	0	0	0	0	0	0	0	IMPACT341	NA	NA
P-0001702-T01-IM3	P-0001702	IV	NA	5.54578	MSS	NA	F	colorectal	MSKCC	cBioPortal	Metastatic Colorectal Cancer (MSK. Cancer Cell 2018)	crc_msk_2017	27.96	deceased	Sigmoid Colon	Primary	NA	0.0366	5	NA	0	0	0	0	0	0	0	0	0	0	IMPACT341	NA	NA
P-0001729-T01-IM3	P-0001729	I	NA	3.32747	MSS	NA	M	colorectal	MSKCC	cBioPortal	Metastatic Colorectal Cancer (MSK. Cancer Cell 2018)	crc_msk_2017	8.81	deceased	Sigmoid Colon	Metastasis	NA	0.2779	3	NA	0	0	0	0	0	0	0	0	0	0	IMPACT341	NA	NA
P-0001732-T01-IM3	P-0001732	IV	NA	6.65493	MSS	NA	F	colorectal	MSKCC	cBioPortal	Metastatic Colorectal Cancer (MSK. Cancer Cell 2018)	crc_msk_2017	3.15	deceased	Sigmoid Colon	Metastasis	NA	0.3093	6	NA	0	0	0	0	0	0	0	0	0	0	IMPACT341	NA	NA
P-0001734-T01-IM3	P-0001734	IV	NA	8.87324	MSS	NA	F	colorectal	MSKCC	cBioPortal	Metastatic Colorectal Cancer (MSK. Cancer Cell 2018)	crc_msk_2017	5.29	deceased	Hepatic Flexure	Primary	NA	0.0787	8	NA	0	0	0	0	0	0	0	0	0	0	IMPACT341	NA	NA
P-0001742-T01-IM3	P-0001742	IV	NA	2.21831	MSS	NA	M	colorectal	MSKCC	cBioPortal	Metastatic Colorectal Cancer (MSK. Cancer Cell 2018)	crc_msk_2017	63.93	deceased	Rectosigmoid	Primary	NA	0.1897	2	NA	0	0	0	0	0	0	0	0	0	0	IMPACT341	NA	NA
P-0001746-T01-IM3	P-0001746	III	NA	7.76409	MSS	NA	M	colorectal	MSKCC	cBioPortal	Metastatic Colorectal Cancer (MSK. Cancer Cell 2018)	crc_msk_2017	12.42	deceased	Cecum	Metastasis	NA	0.3533	7	NA	0	0	0	0	0	0	0	0	0	0	IMPACT341	NA	NA
P-0001754-T01-IM3	P-0001754	IV	NA	9.9824	MSS	NA	F	colorectal	MSKCC	cBioPortal	Metastatic Colorectal Cancer (MSK. Cancer Cell 2018)	crc_msk_2017	15.51	deceased	Cecum	Metastasis	NA	0.2729	9	NA	0	0	0	0	0	0	0	0	0	0	IMPACT341	NA	NA
P-0001761-T01-IM3	P-0001761	IV	NA	4.43662	MSS	NA	F	colorectal	MSKCC	cBioPortal	Metastatic Colorectal Cancer (MSK. Cancer Cell 2018)	crc_msk_2017	33.31	deceased	Sigmoid Colon	Metastasis	NA	0.316	4	NA	0	0	0	0	0	0	0	0	0	0	IMPACT341	NA	NA
P-0001767-T01-IM3	P-0001767	IV	NA	7.76409	MSS	NA	F	colorectal	MSKCC	cBioPortal	Metastatic Colorectal Cancer (MSK. Cancer Cell 2018)	crc_msk_2017	71.43	alive	Rectosigmoid	Primary	NA	0.3944	7	NA	0	0	0	0	0	0	0	0	0	0	IMPACT341	NA	NA
P-0001769-T01-IM3	P-0001769	III	NA	14.419	MSS	NA	M	colorectal	MSKCC	cBioPortal	Metastatic Colorectal Cancer (MSK. Cancer Cell 2018)	crc_msk_2017	49.8	alive	Ascending Colon	Primary	NA	0.3619	13	NA	0	0	0	0	0	0	0	0	0	0	IMPACT341	NA	NA
P-0001771-T01-IM3	P-0001771	III	NA	4.43662	MSS	NA	F	colorectal	MSKCC	cBioPortal	Metastatic Colorectal Cancer (MSK. Cancer Cell 2018)	crc_msk_2017	20.53	deceased	Descending Colon	Primary	NA	0.2673	4	NA	0	0	0	0	0	0	0	0	0	0	IMPACT341	NA	NA
P-0001778-T01-IM3	P-0001778	IV	NA	8.87324	MSS	NA	M	colorectal	MSKCC	cBioPortal	Metastatic Colorectal Cancer (MSK. Cancer Cell 2018)	crc_msk_2017	4.07	deceased	Sigmoid Colon	Primary	NA	0.1678	8	NA	0	0	0	0	0	0	0	0	0	0	IMPACT341	NA	NA
P-0001807-T01-IM3	P-0001807	II	NA	5.54578	MSS	NA	M	colorectal	MSKCC	cBioPortal	Metastatic Colorectal Cancer (MSK. Cancer Cell 2018)	crc_msk_2017	22.97	deceased	Rectum	Metastasis	NA	0.5426	5	NA	0	0	0	0	0	0	0	0	0	0	IMPACT341	NA	NA
P-0001808-T01-IM3	P-0001808	III	NA	176.356	MSS	NA	M	colorectal	MSKCC	cBioPortal	Metastatic Colorectal Cancer (MSK. Cancer Cell 2018)	crc_msk_2017	56.47	alive	Cecum	Metastasis	NA	0.0259	160	NA	0	0	0	0	0	0	0	0	0	0	IMPACT341	NA	NA
P-0001864-T01-IM3	P-0001864	III	NA	12.2007	MSS	NA	M	colorectal	MSKCC	cBioPortal	Metastatic Colorectal Cancer (MSK. Cancer Cell 2018)	crc_msk_2017	24.41	deceased	Rectum	Metastasis	NA	0.4728	11	NA	0	0	0	0	0	0	0	0	0	0	IMPACT341	NA	NA
P-0001867-T01-IM3	P-0001867	II	NA	14.419	MSS	NA	M	colorectal	MSKCC	cBioPortal	Metastatic Colorectal Cancer (MSK. Cancer Cell 2018)	crc_msk_2017	22.51	deceased	Sigmoid Colon	Metastasis	NA	0.4968	13	NA	0	0	0	0	0	0	0	0	0	0	IMPACT341	NA	NA
P-0001909-T01-IM3	P-0001909	IV	NA	6.65493	MSS	NA	M	colorectal	MSKCC	cBioPortal	Metastatic Colorectal Cancer (MSK. Cancer Cell 2018)	crc_msk_2017	34.23	deceased	Rectosigmoid	Metastasis	NA	0.4085	6	NA	0	-2	0	0	0	0	0	0	0	0	IMPACT341	NA	NA
P-0001913-T02-IM5	P-0001913	II	NA	3.91488	MSI-H	NA	F	colorectal	MSKCC	cBioPortal	Metastatic Colorectal Cancer (MSK. Cancer Cell 2018)	crc_msk_2017	NA	NA	Rectum	Primary	NA	0.2885	4	NA	0	0	0	0	0	0	0	0	0	0	IMPACT410	NA	NA
P-0001923-T01-IM3	P-0001923	IV	NA	3.32747	MSS	NA	M	colorectal	MSKCC	cBioPortal	Metastatic Colorectal Cancer (MSK. Cancer Cell 2018)	crc_msk_2017	71.03	alive	Sigmoid Colon	Metastasis	NA	0.4007	3	NA	0	0	0	0	0	0	0	0	0	0	IMPACT341	NA	NA
P-0001940-T01-IM3	P-0001940	IV	NA	11.0916	MSS	NA	F	colorectal	MSKCC	cBioPortal	Metastatic Colorectal Cancer (MSK. Cancer Cell 2018)	crc_msk_2017	26	deceased	Descending Colon	Primary	NA	0.0002	10	NA	0	0	0	0	0	0	0	0	0	0	IMPACT341	NA	NA
P-0001949-T01-IM3	P-0001949	III	NA	12.2007	MSS	NA	M	colorectal	MSKCC	cBioPortal	Metastatic Colorectal Cancer (MSK. Cancer Cell 2018)	crc_msk_2017	23.72	deceased	Rectum	Metastasis	NA	0.3515	11	NA	0	0	0	0	0	0	0	0	0	0	IMPACT341	NA	NA
P-0001961-T02-IM5	P-0001961	IV	NA	8.80848	MSS	NA	F	colorectal	MSKCC	cBioPortal	Metastatic Colorectal Cancer (MSK. Cancer Cell 2018)	crc_msk_2017	14.16	deceased	Sigmoid Colon	Metastasis	NA	0.3606	9	NA	0	0	0	0	0	0	0	0	0	0	IMPACT410	NA	NA
P-0001964-T01-IM3	P-0001964	IV	NA	3.32747	MSS	NA	M	colorectal	MSKCC	cBioPortal	Metastatic Colorectal Cancer (MSK. Cancer Cell 2018)	crc_msk_2017	29.67	deceased	Cecum	Primary	NA	0.4639	3	NA	0	0	0	0	0	0	0	0	0	0	IMPACT341	NA	NA
P-0001984-T01-IM3	P-0001984	I	NA	3.32747	MSS	NA	F	colorectal	MSKCC	cBioPortal	Metastatic Colorectal Cancer (MSK. Cancer Cell 2018)	crc_msk_2017	97.6	alive	Descending Colon	Metastasis	NA	0.2188	3	NA	0	0	0	0	0	0	0	0	0	0	IMPACT341	NA	NA
P-0002025-T01-IM3	P-0002025	IV	NA	5.54578	MSS	NA	F	colorectal	MSKCC	cBioPortal	Metastatic Colorectal Cancer (MSK. Cancer Cell 2018)	crc_msk_2017	14.78	deceased	Ascending Colon	Primary	NA	0.2891	5	NA	0	0	0	0	0	0	0	0	0	0	IMPACT341	NA	NA
P-0002032-T01-IM3	P-0002032	IV	NA	7.76409	MSS	NA	M	colorectal	MSKCC	cBioPortal	Metastatic Colorectal Cancer (MSK. Cancer Cell 2018)	crc_msk_2017	37.49	deceased	Rectosigmoid	Metastasis	NA	0.0512	7	NA	0	0	0	0	0	0	0	0	0	0	IMPACT341	NA	NA
P-0002035-T01-IM3	P-0002035	IV	NA	2.21831	MSS	NA	F	colorectal	MSKCC	cBioPortal	Metastatic Colorectal Cancer (MSK. Cancer Cell 2018)	crc_msk_2017	13.21	alive	Rectosigmoid	Primary	NA	0.2388	2	NA	0	0	0	0	0	0	0	0	0	0	IMPACT341	NA	NA
P-0002042-T01-IM3	P-0002042	III	NA	11.0916	MSS	NA	M	colorectal	MSKCC	cBioPortal	Metastatic Colorectal Cancer (MSK. Cancer Cell 2018)	crc_msk_2017	23.8	deceased	Cecum	Primary	NA	0.165	10	NA	0	0	0	0	0	0	0	0	0	0	IMPACT341	NA	NA
P-0002048-T01-IM3	P-0002048	IV	NA	7.76409	MSS	NA	F	colorectal	MSKCC	cBioPortal	Metastatic Colorectal Cancer (MSK. Cancer Cell 2018)	crc_msk_2017	16.46	deceased	Descending Colon	Metastasis	NA	0.6157	7	NA	0	0	0	0	0	0	0	0	0	0	IMPACT341	NA	NA
P-0002049-T01-IM3	P-0002049	III	NA	54.3486	MSI-H	NA	F	colorectal	MSKCC	cBioPortal	Metastatic Colorectal Cancer (MSK. Cancer Cell 2018)	crc_msk_2017	34.2	alive	Rectum	Primary	NA	0.1577	49	NA	0	0	0	0	0	0	0	0	0	0	IMPACT341	NA	NA
P-0002057-T01-IM3	P-0002057	III	NA	2.21831	MSS	NA	M	colorectal	MSKCC	cBioPortal	Metastatic Colorectal Cancer (MSK. Cancer Cell 2018)	crc_msk_2017	56.93	deceased	Cecum	Primary	NA	0.0161	2	NA	0	0	0	0	0	0	0	0	0	0	IMPACT341	NA	NA
P-0002068-T01-IM3	P-0002068	IV	NA	5.54578	MSS	NA	F	colorectal	MSKCC	cBioPortal	Metastatic Colorectal Cancer (MSK. Cancer Cell 2018)	crc_msk_2017	71.92	alive	Cecum	Primary	NA	0.2326	6	NA	0	0	0	0	0	0	0	0	0	0	IMPACT341	NA	NA
P-0002070-T01-IM3	P-0002070	IV	NA	9.9824	MSS	NA	M	colorectal	MSKCC	cBioPortal	Metastatic Colorectal Cancer (MSK. Cancer Cell 2018)	crc_msk_2017	8.58	deceased	Cecum	Primary	NA	0.1193	9	NA	0	0	0	0	0	0	0	0	0	0	IMPACT341	NA	NA
P-0002078-T01-IM3	P-0002078	IV	NA	2.21831	MSS	NA	M	colorectal	MSKCC	cBioPortal	Metastatic Colorectal Cancer (MSK. Cancer Cell 2018)	crc_msk_2017	8.43	deceased	Sigmoid Colon	Metastasis	NA	0.0113	2	NA	0	0	0	0	0	0	0	0	0	0	IMPACT341	NA	NA
P-0002080-T01-IM3	P-0002080	II	NA	6.65493	MSS	NA	M	colorectal	MSKCC	cBioPortal	Metastatic Colorectal Cancer (MSK. Cancer Cell 2018)	crc_msk_2017	35.9	deceased	Transverse Colon	Metastasis	NA	0.5284	6	NA	0	0	0	0	0	0	0	0	0	0	IMPACT341	NA	NA
P-0002095-T01-IM3	P-0002095	IV	NA	1.10916	MSS	NA	F	colorectal	MSKCC	cBioPortal	Metastatic Colorectal Cancer (MSK. Cancer Cell 2018)	crc_msk_2017	56.97	deceased	Ascending Colon	Primary	NA	0.0431	1	NA	0	0	0	0	0	0	0	0	0	0	IMPACT341	NA	NA
P-0002102-T01-IM3	P-0002102	IV	NA	7.76409	MSS	NA	M	colorectal	MSKCC	cBioPortal	Metastatic Colorectal Cancer (MSK. Cancer Cell 2018)	crc_msk_2017	14.65	deceased	Descending Colon	Metastasis	NA	0.091	7	NA	0	0	0	0	0	0	0	0	0	0	IMPACT341	NA	NA
P-0002154-T01-IM3	P-0002154	III	NA	6.65493	MSS	NA	F	colorectal	MSKCC	cBioPortal	Metastatic Colorectal Cancer (MSK. Cancer Cell 2018)	crc_msk_2017	46.62	alive	Sigmoid Colon	Primary	NA	0.3787	6	NA	0	0	0	0	0	0	0	0	0	0	IMPACT341	NA	NA
P-0002155-T01-IM3	P-0002155	IV	NA	3.32747	MSS	NA	M	colorectal	MSKCC	cBioPortal	Metastatic Colorectal Cancer (MSK. Cancer Cell 2018)	crc_msk_2017	8.08	deceased	Rectum	Primary	NA	0.0441	3	NA	0	0	0	0	0	0	0	0	0	0	IMPACT341	NA	NA
P-0002164-T01-IM3	P-0002164	III	NA	7.76409	MSS	NA	M	colorectal	MSKCC	cBioPortal	Metastatic Colorectal Cancer (MSK. Cancer Cell 2018)	crc_msk_2017	61.73	alive	Cecum	Primary	NA	0.4451	7	NA	0	0	0	0	0	0	0	0	0	0	IMPACT341	NA	NA
P-0002235-T01-IM3	P-0002235	III	NA	4.43662	MSS	NA	F	colorectal	MSKCC	cBioPortal	Metastatic Colorectal Cancer (MSK. Cancer Cell 2018)	crc_msk_2017	18.3	deceased	Cecum	Primary	NA	0.2151	4	NA	0	0	0	0	0	0	0	0	0	0	IMPACT341	NA	NA
P-0002251-T01-IM3	P-0002251	IV	NA	4.43662	MSS	NA	M	colorectal	MSKCC	cBioPortal	Metastatic Colorectal Cancer (MSK. Cancer Cell 2018)	crc_msk_2017	6.31	alive	Rectum	Primary	NA	0.2206	4	NA	0	0	0	0	0	0	0	0	0	0	IMPACT341	NA	NA
P-0002268-T01-IM3	P-0002268	IV	NA	5.54578	MSS	NA	F	colorectal	MSKCC	cBioPortal	Metastatic Colorectal Cancer (MSK. Cancer Cell 2018)	crc_msk_2017	71.07	alive	Cecum	Metastasis	NA	0.2019	5	NA	0	0	0	0	0	0	0	0	0	0	IMPACT341	NA	NA
P-0002291-T01-IM3	P-0002291	IV	NA	5.54578	MSS	NA	F	colorectal	MSKCC	cBioPortal	Metastatic Colorectal Cancer (MSK. Cancer Cell 2018)	crc_msk_2017	22.14	deceased	Transverse Colon	Primary	NA	0.0027	5	NA	0	0	0	0	0	0	0	0	0	0	IMPACT341	NA	NA
P-0002321-T01-IM3	P-0002321	IV	NA	9.9824	MSS	NA	F	colorectal	MSKCC	cBioPortal	Metastatic Colorectal Cancer (MSK. Cancer Cell 2018)	crc_msk_2017	9.3	alive	Cecum	Metastasis	NA	0.2001	9	NA	0	0	0	0	0	0	0	0	0	0	IMPACT341	NA	NA
P-0002323-T01-IM3	P-0002323	I	NA	7.76409	MSS	NA	M	colorectal	MSKCC	cBioPortal	Metastatic Colorectal Cancer (MSK. Cancer Cell 2018)	crc_msk_2017	7.56	deceased	Sigmoid Colon	Metastasis	NA	0.2255	7	NA	0	0	0	0	0	0	0	0	0	0	IMPACT341	NA	NA
P-0002327-T01-IM3	P-0002327	IV	NA	8.87324	MSS	NA	F	colorectal	MSKCC	cBioPortal	Metastatic Colorectal Cancer (MSK. Cancer Cell 2018)	crc_msk_2017	2.14	deceased	Sigmoid Colon	Primary	NA	0.015	8	NA	0	0	0	0	0	0	0	0	0	0	IMPACT341	NA	NA
P-0002339-T01-IM3	P-0002339	IV	NA	7.76409	MSS	NA	F	colorectal	MSKCC	cBioPortal	Metastatic Colorectal Cancer (MSK. Cancer Cell 2018)	crc_msk_2017	10.7	deceased	Transverse Colon	Primary	NA	0.0719	7	NA	0	0	0	0	0	0	0	0	0	0	IMPACT341	NA	NA
P-0002343-T01-IM3	P-0002343	IV	NA	3.32747	MSS	NA	F	colorectal	MSKCC	cBioPortal	Metastatic Colorectal Cancer (MSK. Cancer Cell 2018)	crc_msk_2017	33.48	deceased	Sigmoid Colon	Primary	NA	0.3553	3	NA	0	0	0	0	0	0	0	0	0	0	IMPACT341	NA	NA
P-0002395-T01-IM3	P-0002395	IV	NA	2.21831	MSS	NA	M	colorectal	MSKCC	cBioPortal	Metastatic Colorectal Cancer (MSK. Cancer Cell 2018)	crc_msk_2017	0.76	deceased	Sigmoid Colon	Metastasis	NA	0.1423	2	NA	0	0	0	0	0	0	0	0	0	0	IMPACT341	NA	NA
P-0002407-T01-IM3	P-0002407	II	NA	5.54578	MSS	NA	F	colorectal	MSKCC	cBioPortal	Metastatic Colorectal Cancer (MSK. Cancer Cell 2018)	crc_msk_2017	37.75	deceased	Sigmoid Colon	Primary	NA	0.2189	5	NA	0	0	0	0	0	0	0	0	0	0	IMPACT341	NA	NA
P-0002413-T01-IM3	P-0002413	IV	NA	8.87324	MSS	NA	M	colorectal	MSKCC	cBioPortal	Metastatic Colorectal Cancer (MSK. Cancer Cell 2018)	crc_msk_2017	70.51	alive	Colon	Primary	NA	0.1227	8	NA	0	0	0	0	0	0	0	0	0	0	IMPACT341	NA	NA
P-0002438-T01-IM3	P-0002438	IV	NA	6.65493	MSS	NA	M	colorectal	MSKCC	cBioPortal	Metastatic Colorectal Cancer (MSK. Cancer Cell 2018)	crc_msk_2017	10.55	deceased	Rectosigmoid	Primary	NA	0.4924	6	NA	0	0	0	0	0	0	0	0	0	0	IMPACT341	NA	NA
P-0002442-T01-IM3	P-0002442	IV	NA	5.54578	MSS	NA	M	colorectal	MSKCC	cBioPortal	Metastatic Colorectal Cancer (MSK. Cancer Cell 2018)	crc_msk_2017	70.8	alive	Sigmoid Colon	Primary	NA	0.2183	5	NA	0	0	0	0	0	0	0	0	0	0	IMPACT341	NA	NA
P-0002455-T01-IM3	P-0002455	III	NA	90.9507	MSI-H	NA	F	colorectal	MSKCC	cBioPortal	Metastatic Colorectal Cancer (MSK. Cancer Cell 2018)	crc_msk_2017	3.9	deceased	Cecum	Metastasis	NA	0.1877	82	NA	0	0	0	0	0	0	0	0	0	0	IMPACT341	NA	NA
P-0002463-T02-IM5	P-0002463	IV	NA	52.8509	MSI-H	NA	F	colorectal	MSKCC	cBioPortal	Metastatic Colorectal Cancer (MSK. Cancer Cell 2018)	crc_msk_2017	3.52	alive	Cecum	Primary	NA	0.0186	54	NA	0	0	0	0	0	0	0	0	0	0	IMPACT410	NA	NA
P-0002475-T01-IM3	P-0002475	III	NA	9.9824	MSS	NA	F	colorectal	MSKCC	cBioPortal	Metastatic Colorectal Cancer (MSK. Cancer Cell 2018)	crc_msk_2017	40.58	deceased	Rectosigmoid	Primary	NA	0.313	9	NA	0	0	0	0	0	0	0	0	0	0	IMPACT341	NA	NA
P-0002487-T01-IM3	P-0002487	III	NA	6.65493	MSS	NA	F	colorectal	MSKCC	cBioPortal	Metastatic Colorectal Cancer (MSK. Cancer Cell 2018)	crc_msk_2017	0	deceased	Cecum	Metastasis	NA	0.3595	6	NA	0	0	0	2	0	0	0	0	0	0	IMPACT341	NA	NA
P-0002488-T01-IM3	P-0002488	III	NA	8.87324	MSS	NA	M	colorectal	MSKCC	cBioPortal	Metastatic Colorectal Cancer (MSK. Cancer Cell 2018)	crc_msk_2017	10.71	deceased	Rectum	Primary	NA	0.7621	9	NA	0	0	0	0	0	0	0	0	0	0	IMPACT341	NA	NA
P-0002512-T02-IM5	P-0002512	III	NA	2.93616	MSS	NA	M	colorectal	MSKCC	cBioPortal	Metastatic Colorectal Cancer (MSK. Cancer Cell 2018)	crc_msk_2017	19.81	deceased	Rectum	Metastasis	NA	0.205	3	NA	0	0	0	0	0	0	0	0	0	0	IMPACT410	NA	NA
P-0002529-T01-IM3	P-0002529	IV	NA	8.87324	MSS	NA	M	colorectal	MSKCC	cBioPortal	Metastatic Colorectal Cancer (MSK. Cancer Cell 2018)	crc_msk_2017	15.05	deceased	Sigmoid Colon	Primary	NA	0.1492	8	NA	0	0	0	0	0	0	0	0	0	0	IMPACT341	NA	NA
P-0002540-T01-IM3	P-0002540	IV	NA	7.76409	MSS	NA	M	colorectal	MSKCC	cBioPortal	Metastatic Colorectal Cancer (MSK. Cancer Cell 2018)	crc_msk_2017	17.58	deceased	Rectum	Primary	NA	0.0004	8	NA	0	0	0	0	0	0	0	0	0	0	IMPACT341	NA	NA
P-0002542-T01-IM3	P-0002542	IV	NA	2.21831	MSS	NA	M	colorectal	MSKCC	cBioPortal	Metastatic Colorectal Cancer (MSK. Cancer Cell 2018)	crc_msk_2017	29.34	deceased	Cecum	Primary	NA	0.0025	2	NA	0	0	0	0	0	0	0	0	0	0	IMPACT341	NA	NA
P-0002547-T01-IM3	P-0002547	III	NA	6.65493	MSS	NA	M	colorectal	MSKCC	cBioPortal	Metastatic Colorectal Cancer (MSK. Cancer Cell 2018)	crc_msk_2017	61.57	alive	Sigmoid Colon	Primary	NA	0.191	6	NA	0	0	0	0	0	0	0	0	0	0	IMPACT341	NA	NA
P-0002563-T01-IM3	P-0002563	II	NA	6.65493	MSS	NA	M	colorectal	MSKCC	cBioPortal	Metastatic Colorectal Cancer (MSK. Cancer Cell 2018)	crc_msk_2017	23.4	alive	Rectum	Primary	NA	0.2115	6	NA	0	0	0	0	0	0	0	0	0	0	IMPACT341	NA	NA
P-0002565-T01-IM3	P-0002565	IV	NA	5.54578	MSS	NA	F	colorectal	MSKCC	cBioPortal	Metastatic Colorectal Cancer (MSK. Cancer Cell 2018)	crc_msk_2017	56.08	alive	Rectum	Metastasis	NA	0.1237	5	NA	0	0	0	0	0	0	0	0	0	0	IMPACT341	NA	NA
P-0002653-T01-IM3	P-0002653	IV	NA	2.21831	MSS	NA	F	colorectal	MSKCC	cBioPortal	Metastatic Colorectal Cancer (MSK. Cancer Cell 2018)	crc_msk_2017	12.6	deceased	Hepatic Flexure	Primary	NA	0.0022	2	NA	0	0	0	0	0	0	0	0	0	0	IMPACT341	NA	NA
P-0002665-T01-IM3	P-0002665	IV	NA	7.76409	MSS	NA	M	colorectal	MSKCC	cBioPortal	Metastatic Colorectal Cancer (MSK. Cancer Cell 2018)	crc_msk_2017	3.68	deceased	Cecum	Metastasis	NA	0.1318	7	NA	0	0	0	0	0	0	0	0	0	0	IMPACT341	NA	NA
P-0002670-T01-IM3	P-0002670	IV	NA	8.87324	MSS	NA	M	colorectal	MSKCC	cBioPortal	Metastatic Colorectal Cancer (MSK. Cancer Cell 2018)	crc_msk_2017	46.42	alive	Rectum	Primary	NA	0.2503	8	NA	0	0	0	0	0	0	0	0	0	0	IMPACT341	NA	NA
P-0002671-T01-IM3	P-0002671	IV	NA	77.6409	MSI-H	NA	F	colorectal	MSKCC	cBioPortal	Metastatic Colorectal Cancer (MSK. Cancer Cell 2018)	crc_msk_2017	0.85	deceased	Splenic Flexure	Primary	NA	0.094	69	NA	0	0	0	0	0	0	0	0	0	0	IMPACT341	NA	NA
P-0002673-T01-IM3	P-0002673	IV	NA	3.32747	MSS	NA	M	colorectal	MSKCC	cBioPortal	Metastatic Colorectal Cancer (MSK. Cancer Cell 2018)	crc_msk_2017	49.87	alive	Sigmoid Colon	Metastasis	NA	0.1944	3	NA	0	0	0	0	0	0	0	0	0	0	IMPACT341	NA	NA
P-0002678-T01-IM3	P-0002678	III	NA	6.65493	MSS	NA	M	colorectal	MSKCC	cBioPortal	Metastatic Colorectal Cancer (MSK. Cancer Cell 2018)	crc_msk_2017	2.53	deceased	Sigmoid Colon	Primary	NA	0.0445	6	NA	0	0	0	0	0	0	0	0	0	0	IMPACT341	NA	NA
P-0002702-T01-IM3	P-0002702	IV	NA	5.54578	MSS	NA	F	colorectal	MSKCC	cBioPortal	Metastatic Colorectal Cancer (MSK. Cancer Cell 2018)	crc_msk_2017	5.26	deceased	Ascending Colon	Metastasis	NA	0.4962	5	NA	0	0	0	0	0	-2	0	0	0	0	IMPACT341	NA	NA
P-0002721-T01-IM3	P-0002721	IV	NA	4.43662	MSS	NA	M	colorectal	MSKCC	cBioPortal	Metastatic Colorectal Cancer (MSK. Cancer Cell 2018)	crc_msk_2017	44.75	deceased	Rectum	Primary	NA	0.5278	4	NA	0	0	0	0	0	0	0	0	0	0	IMPACT341	NA	NA
P-0002724-T01-IM3	P-0002724	IV	NA	4.43662	MSS	NA	M	colorectal	MSKCC	cBioPortal	Metastatic Colorectal Cancer (MSK. Cancer Cell 2018)	crc_msk_2017	59.73	alive	Rectosigmoid	Primary	NA	0.3355	4	NA	0	0	0	0	0	0	0	0	0	0	IMPACT341	NA	NA
P-0002728-T01-IM3	P-0002728	IV	NA	7.76409	MSS	NA	M	colorectal	MSKCC	cBioPortal	Metastatic Colorectal Cancer (MSK. Cancer Cell 2018)	crc_msk_2017	57.04	deceased	Sigmoid Colon	Primary	NA	0.1537	7	NA	0	0	0	0	0	0	0	0	0	0	IMPACT341	NA	NA
P-0002730-T01-IM3	P-0002730	IV	NA	4.43662	MSS	NA	M	colorectal	MSKCC	cBioPortal	Metastatic Colorectal Cancer (MSK. Cancer Cell 2018)	crc_msk_2017	28.52	deceased	Sigmoid Colon	Primary	NA	0.1655	4	NA	0	0	0	0	0	0	0	0	0	0	IMPACT341	NA	NA
P-0002752-T01-IM3	P-0002752	IV	NA	5.54578	MSS	NA	F	colorectal	MSKCC	cBioPortal	Metastatic Colorectal Cancer (MSK. Cancer Cell 2018)	crc_msk_2017	63.67	deceased	Descending Colon	Primary	NA	0.1792	5	NA	0	0	0	0	0	0	0	0	0	0	IMPACT341	NA	NA
P-0002769-T01-IM3	P-0002769	IV	NA	2.21831	MSS	NA	F	colorectal	MSKCC	cBioPortal	Metastatic Colorectal Cancer (MSK. Cancer Cell 2018)	crc_msk_2017	8.31	deceased	Sigmoid Colon	Metastasis	NA	0.3883	2	NA	0	0	0	0	0	-2	0	0	0	0	IMPACT341	NA	NA
P-0002770-T01-IM3	P-0002770	IV	NA	3.32747	MSS	NA	M	colorectal	MSKCC	cBioPortal	Metastatic Colorectal Cancer (MSK. Cancer Cell 2018)	crc_msk_2017	2.76	alive	Rectum	Metastasis	NA	0.3315	3	NA	0	0	0	0	0	0	0	0	0	0	IMPACT341	NA	NA
P-0002778-T01-IM3	P-0002778	IV	NA	4.43662	MSS	NA	M	colorectal	MSKCC	cBioPortal	Metastatic Colorectal Cancer (MSK. Cancer Cell 2018)	crc_msk_2017	64.43	alive	Cecum	Primary	NA	0.453	4	NA	0	0	0	0	-2	0	0	0	0	0	IMPACT341	NA	NA
P-0002788-T01-IM3	P-0002788	IV	NA	15.5282	MSS	NA	M	colorectal	MSKCC	cBioPortal	Metastatic Colorectal Cancer (MSK. Cancer Cell 2018)	crc_msk_2017	0	deceased	Ascending Colon	Metastasis	NA	0.3016	14	NA	0	0	0	0	0	0	0	0	0	0	IMPACT341	NA	NA
P-0002791-T01-IM3	P-0002791	II	NA	3.32747	MSS	NA	F	colorectal	MSKCC	cBioPortal	Metastatic Colorectal Cancer (MSK. Cancer Cell 2018)	crc_msk_2017	18.2	deceased	Descending Colon	Primary	NA	0.095	3	NA	0	0	0	0	0	0	0	0	0	0	IMPACT341	NA	NA
P-0002792-T01-IM3	P-0002792	IV	NA	5.54578	MSS	NA	M	colorectal	MSKCC	cBioPortal	Metastatic Colorectal Cancer (MSK. Cancer Cell 2018)	crc_msk_2017	45.14	deceased	Sigmoid Colon	Primary	NA	0.2662	5	NA	0	0	0	0	0	0	0	0	0	0	IMPACT341	NA	NA
P-0002795-T01-IM3	P-0002795	IV	NA	3.32747	MSS	NA	M	colorectal	MSKCC	cBioPortal	Metastatic Colorectal Cancer (MSK. Cancer Cell 2018)	crc_msk_2017	16.59	deceased	Rectosigmoid	Primary	NA	0.1245	3	NA	0	0	0	0	0	0	0	0	0	0	IMPACT341	NA	NA
P-0002804-T01-IM3	P-0002804	III	NA	3.32747	MSS	NA	M	colorectal	MSKCC	cBioPortal	Metastatic Colorectal Cancer (MSK. Cancer Cell 2018)	crc_msk_2017	68.77	alive	Descending Colon	Metastasis	NA	0.3959	3	NA	0	0	0	0	0	0	0	0	0	0	IMPACT341	NA	NA
P-0002814-T01-IM3	P-0002814	III	NA	3.32747	MSS	NA	F	colorectal	MSKCC	cBioPortal	Metastatic Colorectal Cancer (MSK. Cancer Cell 2018)	crc_msk_2017	38.83	deceased	Rectum	Metastasis	NA	0.356	3	NA	0	0	0	0	0	0	0	0	0	0	IMPACT341	NA	NA
P-0002835-T01-IM3	P-0002835	II	NA	9.9824	MSS	NA	M	colorectal	MSKCC	cBioPortal	Metastatic Colorectal Cancer (MSK. Cancer Cell 2018)	crc_msk_2017	11.37	deceased	Rectosigmoid	Metastasis	NA	0.5824	9	NA	0	0	0	0	0	-2	0	0	0	0	IMPACT341	NA	NA
P-0002852-T01-IM3	P-0002852	III	NA	9.9824	MSS	NA	F	colorectal	MSKCC	cBioPortal	Metastatic Colorectal Cancer (MSK. Cancer Cell 2018)	crc_msk_2017	10.97	deceased	Rectum	Primary	NA	0.039	9	NA	0	0	0	0	0	0	0	0	0	0	IMPACT341	NA	NA
P-0002855-T01-IM3	P-0002855	IV	NA	5.54578	MSS	NA	F	colorectal	MSKCC	cBioPortal	Metastatic Colorectal Cancer (MSK. Cancer Cell 2018)	crc_msk_2017	25.36	deceased	Splenic Flexure	Primary	NA	0.0896	5	NA	0	0	0	0	0	0	0	0	0	0	IMPACT341	NA	NA
P-0002878-T01-IM3	P-0002878	II	NA	9.9824	MSS	NA	F	colorectal	MSKCC	cBioPortal	Metastatic Colorectal Cancer (MSK. Cancer Cell 2018)	crc_msk_2017	60.26	alive	Sigmoid Colon	Primary	NA	0.0444	9	NA	0	0	0	0	0	0	0	0	0	0	IMPACT341	NA	NA
P-0002884-T01-IM3	P-0002884	IV	NA	5.54578	MSS	NA	M	colorectal	MSKCC	cBioPortal	Metastatic Colorectal Cancer (MSK. Cancer Cell 2018)	crc_msk_2017	4.11	deceased	Cecum	Primary	NA	0.0526	5	NA	0	0	0	0	0	0	0	0	0	0	IMPACT341	NA	NA
P-0002902-T01-IM3	P-0002902	III	NA	11.0916	MSS	NA	M	colorectal	MSKCC	cBioPortal	Metastatic Colorectal Cancer (MSK. Cancer Cell 2018)	crc_msk_2017	30.57	alive	Rectum	Primary	NA	0.0222	10	NA	0	0	0	0	0	0	0	0	0	0	IMPACT341	NA	NA
P-0002951-T01-IM3	P-0002951	IV	NA	6.65493	MSS	NA	M	colorectal	MSKCC	cBioPortal	Metastatic Colorectal Cancer (MSK. Cancer Cell 2018)	crc_msk_2017	33.87	deceased	Sigmoid Colon	Primary	NA	0.2873	6	NA	0	0	0	0	0	0	0	0	0	0	IMPACT341	NA	NA
P-0002960-T01-IM3	P-0002960	I	NA	6.65493	MSS	NA	M	colorectal	MSKCC	cBioPortal	Metastatic Colorectal Cancer (MSK. Cancer Cell 2018)	crc_msk_2017	25.63	deceased	Rectum	Metastasis	NA	0.137	6	NA	0	0	0	0	0	0	0	0	0	0	IMPACT341	NA	NA
P-0002994-T01-IM3	P-0002994	III	NA	4.43662	MSS	NA	M	colorectal	MSKCC	cBioPortal	Metastatic Colorectal Cancer (MSK. Cancer Cell 2018)	crc_msk_2017	65.78	alive	Rectum	Metastasis	NA	0.3822	4	NA	0	0	0	0	0	0	0	0	0	0	IMPACT341	NA	NA
P-0003011-T01-IM3	P-0003011	III	NA	4.43662	MSS	NA	M	colorectal	MSKCC	cBioPortal	Metastatic Colorectal Cancer (MSK. Cancer Cell 2018)	crc_msk_2017	59.37	alive	Sigmoid Colon	Primary	NA	0.0561	4	NA	0	0	0	0	0	0	0	0	0	0	IMPACT341	NA	NA
P-0003035-T01-IM5	P-0003035	IV	NA	9.7872	MSS	NA	F	colorectal	MSKCC	cBioPortal	Metastatic Colorectal Cancer (MSK. Cancer Cell 2018)	crc_msk_2017	8.61	deceased	Descending Colon	Metastasis	NA	0.408	10	NA	0	0	0	0	0	0	0	0	0	0	IMPACT410	NA	NA
P-0003046-T01-IM3	P-0003046	IV	NA	8.87324	MSS	NA	M	colorectal	MSKCC	cBioPortal	Metastatic Colorectal Cancer (MSK. Cancer Cell 2018)	crc_msk_2017	NA	NA	Sigmoid Colon	Primary	NA	0.138	8	NA	0	0	0	0	0	0	0	0	0	0	IMPACT341	NA	NA
P-0003077-T01-IM5	P-0003077	IV	NA	8.80848	MSS	NA	M	colorectal	MSKCC	cBioPortal	Metastatic Colorectal Cancer (MSK. Cancer Cell 2018)	crc_msk_2017	9.92	deceased	Rectum	Metastasis	NA	0.338	9	NA	0	0	0	0	0	0	0	0	0	0	IMPACT410	NA	NA
P-0003110-T01-IM5	P-0003110	III	NA	8.80848	MSS	NA	F	colorectal	MSKCC	cBioPortal	Metastatic Colorectal Cancer (MSK. Cancer Cell 2018)	crc_msk_2017	11.3	alive	Sigmoid Colon	Metastasis	NA	0.2066	9	NA	0	0	0	0	0	0	0	0	0	0	IMPACT410	NA	NA
P-0003124-T01-IM5	P-0003124	IV	NA	11.7446	MSS	NA	M	colorectal	MSKCC	cBioPortal	Metastatic Colorectal Cancer (MSK. Cancer Cell 2018)	crc_msk_2017	7.1	deceased	Transverse Colon	Primary	NA	0.2923	12	NA	0	0	0	0	0	0	0	0	0	0	IMPACT410	NA	NA
P-0003130-T01-IM5	P-0003130	IV	NA	6.85104	MSS	NA	M	colorectal	MSKCC	cBioPortal	Metastatic Colorectal Cancer (MSK. Cancer Cell 2018)	crc_msk_2017	3.02	deceased	Rectum	Primary	NA	0.0573	7	NA	0	0	0	0	0	0	0	0	0	0	IMPACT410	NA	NA
P-0003136-T01-IM5	P-0003136	IV	NA	4.8936	MSS	NA	M	colorectal	MSKCC	cBioPortal	Metastatic Colorectal Cancer (MSK. Cancer Cell 2018)	crc_msk_2017	39.1	deceased	Cecum	Metastasis	NA	0.0314	5	NA	0	0	0	0	0	0	0	0	0	0	IMPACT410	NA	NA
P-0003154-T01-IM5	P-0003154	III	NA	3.91488	MSS	NA	F	colorectal	MSKCC	cBioPortal	Metastatic Colorectal Cancer (MSK. Cancer Cell 2018)	crc_msk_2017	15.44	deceased	Rectum	Metastasis	NA	0.008	4	NA	0	0	0	0	0	0	0	0	0	0	IMPACT410	NA	NA
P-0003183-T01-IM5	P-0003183	II	NA	6.85104	MSS	NA	M	colorectal	MSKCC	cBioPortal	Metastatic Colorectal Cancer (MSK. Cancer Cell 2018)	crc_msk_2017	34.66	deceased	Cecum	Primary	NA	0.0055	8	NA	0	0	0	0	0	0	-2	0	0	0	IMPACT410	NA	NA
P-0003184-T01-IM5	P-0003184	III	NA	1.95744	MSS	NA	M	colorectal	MSKCC	cBioPortal	Metastatic Colorectal Cancer (MSK. Cancer Cell 2018)	crc_msk_2017	17.94	deceased	Rectum	Primary	NA	0.0045	2	NA	0	0	0	0	0	0	0	0	0	0	IMPACT410	NA	NA
P-0003209-T01-IM5	P-0003209	IV	NA	78.2976	MSI-H	NA	M	colorectal	MSKCC	cBioPortal	Metastatic Colorectal Cancer (MSK. Cancer Cell 2018)	crc_msk_2017	46.1	alive	Splenic Flexure	Metastasis	NA	0.0937	80	NA	0	0	0	0	0	0	0	0	0	0	IMPACT410	NA	NA
P-0003210-T01-IM5	P-0003210	II	NA	7.82976	MSS	NA	F	colorectal	MSKCC	cBioPortal	Metastatic Colorectal Cancer (MSK. Cancer Cell 2018)	crc_msk_2017	2.2	alive	Rectosigmoid	Primary	NA	0.1784	8	NA	0	0	0	0	0	0	0	0	0	0	IMPACT410	NA	NA
P-0003211-T01-IM5	P-0003211	IV	NA	7.82976	MSS	NA	F	colorectal	MSKCC	cBioPortal	Metastatic Colorectal Cancer (MSK. Cancer Cell 2018)	crc_msk_2017	22.64	alive	Cecum	Metastasis	NA	0.3001	8	NA	0	0	0	0	0	0	0	0	0	0	IMPACT410	NA	NA
P-0003254-T01-IM5	P-0003254	II	NA	10.7659	MSS	NA	M	colorectal	MSKCC	cBioPortal	Metastatic Colorectal Cancer (MSK. Cancer Cell 2018)	crc_msk_2017	25.07	alive	Sigmoid Colon	Metastasis	NA	0.2618	11	NA	0	0	0	0	0	-2	0	0	0	0	IMPACT410	NA	NA
P-0003258-T01-IM5	P-0003258	III	NA	6.85104	MSS	NA	F	colorectal	MSKCC	cBioPortal	Metastatic Colorectal Cancer (MSK. Cancer Cell 2018)	crc_msk_2017	4.21	alive	Rectum	Metastasis	NA	0.1706	7	NA	0	0	0	0	0	0	0	0	0	0	IMPACT410	NA	NA
P-0003284-T01-IM5	P-0003284	III	NA	7.82976	MSS	NA	M	colorectal	MSKCC	cBioPortal	Metastatic Colorectal Cancer (MSK. Cancer Cell 2018)	crc_msk_2017	26.4	alive	Sigmoid Colon	Metastasis	NA	0.0024	8	NA	0	0	0	0	0	0	0	0	0	0	IMPACT410	NA	NA
P-0003285-T01-IM5	P-0003285	III	NA	4.8936	MSS	NA	F	colorectal	MSKCC	cBioPortal	Metastatic Colorectal Cancer (MSK. Cancer Cell 2018)	crc_msk_2017	38.67	deceased	Rectum	Metastasis	NA	0.1754	5	NA	0	0	0	0	0	0	0	0	0	0	IMPACT410	NA	NA
P-0003298-T01-IM5	P-0003298	IV	NA	6.85104	MSS	NA	F	colorectal	MSKCC	cBioPortal	Metastatic Colorectal Cancer (MSK. Cancer Cell 2018)	crc_msk_2017	57.79	alive	Ascending Colon	Primary	NA	0.0719	7	NA	0	0	0	0	0	0	0	0	0	0	IMPACT410	NA	NA
P-0003301-T01-IM5	P-0003301	III	NA	3.91488	MSS	NA	M	colorectal	MSKCC	cBioPortal	Metastatic Colorectal Cancer (MSK. Cancer Cell 2018)	crc_msk_2017	9.5	deceased	Rectum	Primary	NA	0.001	4	NA	0	0	0	0	0	0	0	0	0	0	IMPACT410	NA	NA
P-0003308-T01-IM5	P-0003308	IV	NA	7.82976	MSS	NA	F	colorectal	MSKCC	cBioPortal	Metastatic Colorectal Cancer (MSK. Cancer Cell 2018)	crc_msk_2017	38.6	alive	Rectosigmoid	Primary	NA	0.3385	8	NA	0	0	0	0	0	0	0	0	0	0	IMPACT410	NA	NA
P-0003348-T01-IM5	P-0003348	IV	NA	5.87232	MSS	NA	F	colorectal	MSKCC	cBioPortal	Metastatic Colorectal Cancer (MSK. Cancer Cell 2018)	crc_msk_2017	67.68	alive	Rectosigmoid	Metastasis	NA	0.0917	6	NA	0	0	0	0	0	0	0	0	0	0	IMPACT410	NA	NA
P-0003365-T01-IM5	P-0003365	IV	NA	1.95744	MSS	NA	M	colorectal	MSKCC	cBioPortal	Metastatic Colorectal Cancer (MSK. Cancer Cell 2018)	crc_msk_2017	33.68	deceased	Rectum	Metastasis	NA	0.0216	2	NA	0	0	0	0	0	0	0	0	0	0	IMPACT410	NA	NA
P-0003397-T01-IM5	P-0003397	I	NA	1.95744	MSI-H	NA	M	colorectal	MSKCC	cBioPortal	Metastatic Colorectal Cancer (MSK. Cancer Cell 2018)	crc_msk_2017	10.58	alive	Rectum	Metastasis	NA	0.0233	3	NA	0	0	0	0	0	0	0	0	0	0	IMPACT410	NA	NA
P-0003437-T01-IM5	P-0003437	III	NA	5.87232	MSS	NA	M	colorectal	MSKCC	cBioPortal	Metastatic Colorectal Cancer (MSK. Cancer Cell 2018)	crc_msk_2017	68.14	alive	Rectosigmoid	Primary	NA	0.0701	6	NA	0	0	0	0	0	0	0	0	0	0	IMPACT410	NA	NA
P-0003474-T01-IM5	P-0003474	IV	NA	6.85104	MSS	NA	F	colorectal	MSKCC	cBioPortal	Metastatic Colorectal Cancer (MSK. Cancer Cell 2018)	crc_msk_2017	5.09	deceased	Ascending Colon	Primary	NA	0.1284	7	NA	0	0	0	0	0	0	0	0	0	0	IMPACT410	NA	NA
P-0003475-T01-IM5	P-0003475	IV	NA	6.85104	MSS	NA	F	colorectal	MSKCC	cBioPortal	Metastatic Colorectal Cancer (MSK. Cancer Cell 2018)	crc_msk_2017	9.43	deceased	Rectum	Metastasis	NA	0.4821	7	NA	0	0	0	0	0	0	0	0	0	0	IMPACT410	NA	NA
P-0003483-T01-IM5	P-0003483	II	NA	4.8936	MSS	NA	F	colorectal	MSKCC	cBioPortal	Metastatic Colorectal Cancer (MSK. Cancer Cell 2018)	crc_msk_2017	3.52	deceased	Rectum	Primary	NA	0.0143	5	NA	0	0	0	0	0	0	0	0	0	0	IMPACT410	NA	NA
P-0003499-T01-IM5	P-0003499	IV	NA	7.82976	MSS	NA	M	colorectal	MSKCC	cBioPortal	Metastatic Colorectal Cancer (MSK. Cancer Cell 2018)	crc_msk_2017	NA	NA	Ascending Colon	Metastasis	NA	0	8	NA	0	0	0	0	0	0	0	0	0	0	IMPACT410	NA	NA
P-0003501-T01-IM5	P-0003501	IV	NA	1.95744	MSS	NA	M	colorectal	MSKCC	cBioPortal	Metastatic Colorectal Cancer (MSK. Cancer Cell 2018)	crc_msk_2017	26.55	deceased	Sigmoid Colon	Metastasis	NA	0.2419	2	NA	0	0	0	0	0	0	0	0	0	0	IMPACT410	NA	NA
P-0003510-T01-IM5	P-0003510	III	NA	3.91488	MSS	NA	F	colorectal	MSKCC	cBioPortal	Metastatic Colorectal Cancer (MSK. Cancer Cell 2018)	crc_msk_2017	31.97	deceased	Hepatic Flexure	Primary	NA	0.0316	4	NA	0	0	0	0	0	0	0	0	0	0	IMPACT410	NA	NA
P-0003513-T01-IM5	P-0003513	IV	NA	13.7021	MSS	NA	F	colorectal	MSKCC	cBioPortal	Metastatic Colorectal Cancer (MSK. Cancer Cell 2018)	crc_msk_2017	44.45	alive	Rectum	Primary	NA	0.1088	14	NA	0	0	0	0	0	0	0	0	0	0	IMPACT410	NA	NA
P-0003514-T01-IM5	P-0003514	IV	NA	5.87232	MSS	NA	M	colorectal	MSKCC	cBioPortal	Metastatic Colorectal Cancer (MSK. Cancer Cell 2018)	crc_msk_2017	3.35	deceased	Ascending Colon	Primary	NA	0.2409	6	NA	0	0	0	0	0	-2	-2	0	0	0	IMPACT410	NA	NA
P-0003518-T01-IM5	P-0003518	IV	NA	2.93616	MSS	NA	F	colorectal	MSKCC	cBioPortal	Metastatic Colorectal Cancer (MSK. Cancer Cell 2018)	crc_msk_2017	7.16	deceased	Sigmoid Colon	Metastasis	NA	0.137	3	NA	0	0	0	0	0	0	0	0	0	0	IMPACT410	NA	NA
P-0003575-T01-IM5	P-0003575	I	NA	3.91488	MSS	NA	M	colorectal	MSKCC	cBioPortal	Metastatic Colorectal Cancer (MSK. Cancer Cell 2018)	crc_msk_2017	56.18	alive	Rectosigmoid	Primary	NA	0.5034	4	NA	0	0	0	0	0	0	0	0	0	0	IMPACT410	NA	NA
P-0003582-T01-IM5	P-0003582	III	NA	8.80848	MSS	NA	M	colorectal	MSKCC	cBioPortal	Metastatic Colorectal Cancer (MSK. Cancer Cell 2018)	crc_msk_2017	56.74	deceased	Sigmoid Colon	Primary	NA	0.1249	9	NA	0	0	0	0	0	0	0	0	0	0	IMPACT410	NA	NA
P-0003611-T01-IM5	P-0003611	III	NA	9.7872	MSS	NA	F	colorectal	MSKCC	cBioPortal	Metastatic Colorectal Cancer (MSK. Cancer Cell 2018)	crc_msk_2017	13.17	deceased	Cecum	Primary	NA	0.2458	10	NA	0	0	0	0	0	0	0	0	0	0	IMPACT410	NA	NA
P-0003662-T01-IM5	P-0003662	IV	NA	2.93616	MSS	NA	M	colorectal	MSKCC	cBioPortal	Metastatic Colorectal Cancer (MSK. Cancer Cell 2018)	crc_msk_2017	1.38	deceased	Sigmoid Colon	Primary	NA	0.0006	3	NA	0	0	0	0	0	0	0	0	0	0	IMPACT410	NA	NA
P-0003710-T01-IM5	P-0003710	II	NA	3.91488	MSS	NA	M	colorectal	MSKCC	cBioPortal	Metastatic Colorectal Cancer (MSK. Cancer Cell 2018)	crc_msk_2017	50.1	alive	Rectum	Metastasis	NA	0.2873	4	NA	0	0	0	0	0	0	0	0	0	0	IMPACT410	NA	NA
P-0003717-T01-IM5	P-0003717	IV	NA	4.8936	MSS	NA	F	colorectal	MSKCC	cBioPortal	Metastatic Colorectal Cancer (MSK. Cancer Cell 2018)	crc_msk_2017	64.79	alive	Cecum	Primary	NA	0.2138	5	NA	0	0	0	0	0	0	0	0	0	0	IMPACT410	NA	NA
P-0003720-T01-IM5	P-0003720	IV	NA	11.7446	MSS	NA	M	colorectal	MSKCC	cBioPortal	Metastatic Colorectal Cancer (MSK. Cancer Cell 2018)	crc_msk_2017	5.85	deceased	Transverse Colon	Primary	NA	0.0567	12	NA	0	0	0	0	0	0	0	0	0	0	IMPACT410	NA	NA
P-0003725-T01-IM5	P-0003725	II	NA	6.85104	MSS	NA	M	colorectal	MSKCC	cBioPortal	Metastatic Colorectal Cancer (MSK. Cancer Cell 2018)	crc_msk_2017	22.54	deceased	Transverse Colon	Metastasis	NA	0.4309	7	NA	0	0	0	0	0	0	0	0	0	0	IMPACT410	NA	NA
P-0003753-T01-IM5	P-0003753	II	NA	5.87232	MSS	NA	M	colorectal	MSKCC	cBioPortal	Metastatic Colorectal Cancer (MSK. Cancer Cell 2018)	crc_msk_2017	5.62	deceased	Rectum	Primary	NA	0.032	6	NA	0	0	0	0	0	0	0	0	0	0	IMPACT410	NA	NA
P-0003755-T01-IM5	P-0003755	IV	NA	1.95744	MSS	NA	M	colorectal	MSKCC	cBioPortal	Metastatic Colorectal Cancer (MSK. Cancer Cell 2018)	crc_msk_2017	8.31	deceased	Rectum	Primary	NA	0.4044	2	NA	0	0	0	0	0	0	0	0	0	0	IMPACT410	NA	NA
P-0003756-T01-IM5	P-0003756	III	NA	4.8936	MSS	NA	M	colorectal	MSKCC	cBioPortal	Metastatic Colorectal Cancer (MSK. Cancer Cell 2018)	crc_msk_2017	17.38	deceased	Rectum	Primary	NA	0.1573	5	NA	0	0	0	0	0	0	0	0	0	0	IMPACT410	NA	NA
P-0003774-T01-IM5	P-0003774	IV	NA	4.8936	MSS	NA	F	colorectal	MSKCC	cBioPortal	Metastatic Colorectal Cancer (MSK. Cancer Cell 2018)	crc_msk_2017	9.27	alive	Sigmoid Colon	Primary	NA	0.2321	5	NA	0	0	0	0	0	0	0	0	0	0	IMPACT410	NA	NA
P-0003780-T01-IM5	P-0003780	IV	NA	6.85104	MSS	NA	F	colorectal	MSKCC	cBioPortal	Metastatic Colorectal Cancer (MSK. Cancer Cell 2018)	crc_msk_2017	64.33	alive	Ascending Colon	Metastasis	NA	0.1856	7	NA	0	0	0	0	0	0	0	0	0	0	IMPACT410	NA	NA
P-0003789-T01-IM5	P-0003789	IV	NA	6.85104	MSS	NA	M	colorectal	MSKCC	cBioPortal	Metastatic Colorectal Cancer (MSK. Cancer Cell 2018)	crc_msk_2017	30.59	deceased	Ascending Colon	Metastasis	NA	0.1869	7	NA	0	0	0	0	0	0	0	0	0	0	IMPACT410	NA	NA
P-0003791-T01-IM5	P-0003791	IV	NA	9.7872	MSS	NA	M	colorectal	MSKCC	cBioPortal	Metastatic Colorectal Cancer (MSK. Cancer Cell 2018)	crc_msk_2017	20.17	deceased	Rectum	Primary	NA	0.1333	10	NA	0	0	0	0	0	0	0	0	0	0	IMPACT410	NA	NA
P-0003793-T01-IM5	P-0003793	IV	NA	2.93616	MSS	NA	M	colorectal	MSKCC	cBioPortal	Metastatic Colorectal Cancer (MSK. Cancer Cell 2018)	crc_msk_2017	52.44	deceased	Sigmoid Colon	Primary	NA	0.3508	3	NA	0	0	0	0	0	0	0	0	0	0	IMPACT410	NA	NA
P-0003796-T01-IM5	P-0003796	III	NA	30.3403	MSI-H	NA	M	colorectal	MSKCC	cBioPortal	Metastatic Colorectal Cancer (MSK. Cancer Cell 2018)	crc_msk_2017	65.91	alive	Rectum	Primary	NA	0.0045	32	NA	0	0	0	0	0	0	0	0	0	0	IMPACT410	NA	NA
P-0003807-T01-IM5	P-0003807	III	NA	2.93616	MSS	NA	M	colorectal	MSKCC	cBioPortal	Metastatic Colorectal Cancer (MSK. Cancer Cell 2018)	crc_msk_2017	67.91	alive	Cecum	Primary	NA	0.0014	3	NA	0	0	0	0	0	0	0	0	0	0	IMPACT410	NA	NA
P-0003839-T01-IM5	P-0003839	IV	NA	9.7872	MSS	NA	M	colorectal	MSKCC	cBioPortal	Metastatic Colorectal Cancer (MSK. Cancer Cell 2018)	crc_msk_2017	1.22	deceased	Cecum	Metastasis	NA	0.4343	10	NA	0	0	0	0	0	0	0	0	0	0	IMPACT410	NA	NA
P-0003886-T01-IM5	P-0003886	III	NA	5.87232	MSS	NA	F	colorectal	MSKCC	cBioPortal	Metastatic Colorectal Cancer (MSK. Cancer Cell 2018)	crc_msk_2017	29.14	deceased	Rectum	Primary	NA	0.2685	6	NA	0	0	0	0	0	0	0	0	0	0	IMPACT410	NA	NA
P-0003890-T01-IM5	P-0003890	IV	NA	4.8936	MSS	NA	M	colorectal	MSKCC	cBioPortal	Metastatic Colorectal Cancer (MSK. Cancer Cell 2018)	crc_msk_2017	10.38	deceased	Sigmoid Colon	Metastasis	NA	0.1969	5	NA	0	0	0	0	0	0	0	0	0	0	IMPACT410	NA	NA
P-0003901-T01-IM5	P-0003901	IV	NA	4.8936	MSS	NA	F	colorectal	MSKCC	cBioPortal	Metastatic Colorectal Cancer (MSK. Cancer Cell 2018)	crc_msk_2017	65.28	deceased	Sigmoid Colon	Metastasis	NA	0.214	5	NA	0	0	0	0	0	0	0	0	0	0	IMPACT410	NA	NA
P-0003990-T01-IM3	P-0003990	IV	NA	4.43662	MSS	NA	M	colorectal	MSKCC	cBioPortal	Metastatic Colorectal Cancer (MSK. Cancer Cell 2018)	crc_msk_2017	39.36	deceased	Transverse Colon	Primary	NA	0.1281	5	NA	0	0	0	0	0	0	0	0	0	0	IMPACT341	NA	NA
P-0003999-T01-IM5	P-0003999	IV	NA	6.85104	MSS	NA	M	colorectal	MSKCC	cBioPortal	Metastatic Colorectal Cancer (MSK. Cancer Cell 2018)	crc_msk_2017	67.35	alive	Rectosigmoid	Primary	NA	0.2043	7	NA	0	0	0	0	0	0	0	0	0	0	IMPACT410	NA	NA
P-0004007-T01-IM3	P-0004007	IV	NA	7.76409	MSS	NA	M	colorectal	MSKCC	cBioPortal	Metastatic Colorectal Cancer (MSK. Cancer Cell 2018)	crc_msk_2017	3.78	alive	Sigmoid Colon	Primary	NA	0.0073	7	NA	0	0	0	0	0	0	0	0	0	0	IMPACT341	NA	NA
P-0004010-T01-IM3	P-0004010	III	NA	8.87324	MSS	NA	F	colorectal	MSKCC	cBioPortal	Metastatic Colorectal Cancer (MSK. Cancer Cell 2018)	crc_msk_2017	28.43	deceased	Rectum	Metastasis	NA	0	8	NA	0	0	0	0	0	0	0	0	0	0	IMPACT341	NA	NA
P-0004011-T01-IM5	P-0004011	IV	NA	63.6168	MSI-H	NA	M	colorectal	MSKCC	cBioPortal	Metastatic Colorectal Cancer (MSK. Cancer Cell 2018)	crc_msk_2017	67.16	alive	Transverse Colon	Metastasis	NA	0.0048	66	NA	0	0	0	0	0	0	0	0	0	0	IMPACT410	NA	NA
P-0004018-T01-IM3	P-0004018	IV	NA	13.3099	MSS	NA	M	colorectal	MSKCC	cBioPortal	Metastatic Colorectal Cancer (MSK. Cancer Cell 2018)	crc_msk_2017	1.94	deceased	Rectum	Primary	NA	0.3038	12	NA	0	0	0	0	0	0	0	0	0	0	IMPACT341	NA	NA
P-0004051-T01-IM5	P-0004051	II	NA	68.5104	MSI-H	NA	M	colorectal	MSKCC	cBioPortal	Metastatic Colorectal Cancer (MSK. Cancer Cell 2018)	crc_msk_2017	49.35	deceased	Cecum	Metastasis	NA	0.0165	70	NA	0	0	0	0	0	0	0	0	0	0	IMPACT410	NA	NA
P-0004072-T01-IM5	P-0004072	IV	NA	7.82976	MSS	NA	M	colorectal	MSKCC	cBioPortal	Metastatic Colorectal Cancer (MSK. Cancer Cell 2018)	crc_msk_2017	3.29	deceased	Rectum	Metastasis	NA	0.151	8	NA	0	0	0	0	0	0	0	0	0	0	IMPACT410	NA	NA
P-0004081-T01-IM5	P-0004081	IV	NA	3.91488	MSS	NA	M	colorectal	MSKCC	cBioPortal	Metastatic Colorectal Cancer (MSK. Cancer Cell 2018)	crc_msk_2017	2	alive	Rectum	Metastasis	NA	0.0105	4	NA	0	0	0	0	0	0	0	0	0	0	IMPACT410	NA	NA
P-0004083-T01-IM5	P-0004083	III	NA	20.5531	MSI-H	NA	M	colorectal	MSKCC	cBioPortal	Metastatic Colorectal Cancer (MSK. Cancer Cell 2018)	crc_msk_2017	64.4	alive	Transverse Colon	Primary	NA	0.0572	21	NA	0	0	0	0	0	0	0	0	0	0	IMPACT410	NA	NA
P-0004140-T03-IM5	P-0004140	IV	NA	8.80848	MSS	NA	M	colorectal	MSKCC	cBioPortal	Metastatic Colorectal Cancer (MSK. Cancer Cell 2018)	crc_msk_2017	14.16	deceased	Transverse Colon	Primary	NA	0.2935	9	NA	0	0	0	0	0	0	0	0	0	0	IMPACT410	NA	NA
P-0004159-T01-IM5	P-0004159	IV	NA	8.80848	MSS	NA	F	colorectal	MSKCC	cBioPortal	Metastatic Colorectal Cancer (MSK. Cancer Cell 2018)	crc_msk_2017	13.54	deceased	Rectum	Primary	NA	0.1724	9	NA	0	0	0	0	0	0	0	0	0	0	IMPACT410	NA	NA
P-0004172-T01-IM5	P-0004172	IV	NA	7.82976	MSS	NA	F	colorectal	MSKCC	cBioPortal	Metastatic Colorectal Cancer (MSK. Cancer Cell 2018)	crc_msk_2017	10.64	deceased	Sigmoid Colon	Primary	NA	0.135	8	NA	0	0	0	0	0	0	0	0	0	0	IMPACT410	NA	NA
P-0004220-T01-IM5	P-0004220	IV	NA	11.7446	MSS	NA	M	colorectal	MSKCC	cBioPortal	Metastatic Colorectal Cancer (MSK. Cancer Cell 2018)	crc_msk_2017	3.38	deceased	Cecum	Primary	NA	0.2776	12	NA	0	0	0	0	0	0	0	0	0	0	IMPACT410	NA	NA
P-0004249-T01-IM5	P-0004249	IV	NA	9.7872	MSS	NA	F	colorectal	MSKCC	cBioPortal	Metastatic Colorectal Cancer (MSK. Cancer Cell 2018)	crc_msk_2017	18.3	deceased	Colon	Metastasis	NA	0.3261	10	NA	0	0	0	0	0	0	0	0	0	0	IMPACT410	NA	NA
P-0004251-T01-IM5	P-0004251	IV	NA	4.8936	MSS	NA	F	colorectal	MSKCC	cBioPortal	Metastatic Colorectal Cancer (MSK. Cancer Cell 2018)	crc_msk_2017	6.54	deceased	Cecum	Primary	NA	0.0014	5	NA	0	0	0	0	0	0	0	0	0	0	IMPACT410	NA	NA
P-0004322-T01-IM5	P-0004322	IV	NA	1.95744	MSS	NA	M	colorectal	MSKCC	cBioPortal	Metastatic Colorectal Cancer (MSK. Cancer Cell 2018)	crc_msk_2017	64.23	deceased	Rectum	Metastasis	NA	0.0001	2	NA	0	0	0	0	0	0	0	0	0	0	IMPACT410	NA	NA
P-0004323-T01-IM5	P-0004323	IV	NA	7.82976	MSS	NA	F	colorectal	MSKCC	cBioPortal	Metastatic Colorectal Cancer (MSK. Cancer Cell 2018)	crc_msk_2017	37.16	deceased	Sigmoid Colon	Metastasis	NA	0.2472	8	NA	0	0	0	0	0	0	0	0	0	0	IMPACT410	NA	NA
P-0004350-T01-IM5	P-0004350	IV	NA	7.82976	MSS	NA	M	colorectal	MSKCC	cBioPortal	Metastatic Colorectal Cancer (MSK. Cancer Cell 2018)	crc_msk_2017	24.38	deceased	Splenic Flexure	Primary	NA	0.252	8	NA	0	0	0	0	0	0	0	0	0	0	IMPACT410	NA	NA
P-0004362-T01-IM5	P-0004362	III	NA	68.5104	MSI-H	NA	M	colorectal	MSKCC	cBioPortal	Metastatic Colorectal Cancer (MSK. Cancer Cell 2018)	crc_msk_2017	32.53	deceased	Hepatic Flexure	Primary	NA	0.1346	70	NA	0	0	0	0	0	0	0	0	0	0	IMPACT410	NA	NA
P-0004363-T01-IM5	P-0004363	IV	NA	8.80848	MSS	NA	F	colorectal	MSKCC	cBioPortal	Metastatic Colorectal Cancer (MSK. Cancer Cell 2018)	crc_msk_2017	24.67	deceased	Descending Colon	Primary	NA	0	10	NA	0	0	0	0	0	0	0	0	0	0	IMPACT410	NA	NA
P-0004369-T01-IM5	P-0004369	II	NA	3.91488	MSS	NA	M	colorectal	MSKCC	cBioPortal	Metastatic Colorectal Cancer (MSK. Cancer Cell 2018)	crc_msk_2017	58.97	alive	Sigmoid Colon	Primary	NA	0.2472	4	NA	0	0	0	0	0	0	0	0	0	0	IMPACT410	NA	NA
P-0004401-T01-IM5	P-0004401	III	NA	2.93616	MSS	NA	M	colorectal	MSKCC	cBioPortal	Metastatic Colorectal Cancer (MSK. Cancer Cell 2018)	crc_msk_2017	25.17	alive	Sigmoid Colon	Primary	NA	0.2196	3	NA	0	0	0	0	0	0	0	0	0	0	IMPACT410	NA	NA
P-0004402-T01-IM5	P-0004402	IV	NA	5.87232	MSS	NA	F	colorectal	MSKCC	cBioPortal	Metastatic Colorectal Cancer (MSK. Cancer Cell 2018)	crc_msk_2017	5.68	deceased	Cecum	Metastasis	NA	0.3457	6	NA	0	0	0	0	0	0	0	0	0	0	IMPACT410	NA	NA
P-0004403-T01-IM5	P-0004403	II	NA	5.87232	MSS	NA	F	colorectal	MSKCC	cBioPortal	Metastatic Colorectal Cancer (MSK. Cancer Cell 2018)	crc_msk_2017	35.48	deceased	Rectum	Primary	NA	0.1079	6	NA	0	0	0	0	0	0	0	0	0	0	IMPACT410	NA	NA
P-0004431-T01-IM5	P-0004431	II	NA	6.85104	MSS	NA	F	colorectal	MSKCC	cBioPortal	Metastatic Colorectal Cancer (MSK. Cancer Cell 2018)	crc_msk_2017	3.68	alive	Rectum	Primary	NA	0.4594	7	NA	0	0	0	0	0	0	0	0	0	0	IMPACT410	NA	NA
P-0004441-T01-IM5	P-0004441	III	NA	7.82976	MSS	NA	M	colorectal	MSKCC	cBioPortal	Metastatic Colorectal Cancer (MSK. Cancer Cell 2018)	crc_msk_2017	31.31	alive	Sigmoid Colon	Primary	NA	0.1954	8	NA	0	0	0	0	0	0	0	0	0	0	IMPACT410	NA	NA
P-0004454-T01-IM5	P-0004454	IV	NA	5.87232	MSS	NA	F	colorectal	MSKCC	cBioPortal	Metastatic Colorectal Cancer (MSK. Cancer Cell 2018)	crc_msk_2017	35.25	alive	Cecum	Primary	NA	0.1511	6	NA	0	0	0	0	0	0	0	0	0	0	IMPACT410	NA	NA
P-0004486-T01-IM5	P-0004486	III	NA	12.7234	MSS	NA	M	colorectal	MSKCC	cBioPortal	Metastatic Colorectal Cancer (MSK. Cancer Cell 2018)	crc_msk_2017	37.9	deceased	Rectum	Metastasis	NA	0.3909	13	NA	0	0	0	0	0	0	0	0	0	0	IMPACT410	NA	NA
P-0004494-T01-IM5	P-0004494	III	NA	9.7872	MSS	NA	F	colorectal	MSKCC	cBioPortal	Metastatic Colorectal Cancer (MSK. Cancer Cell 2018)	crc_msk_2017	49.18	deceased	Cecum	Primary	NA	0.0961	10	NA	0	0	0	0	0	0	0	0	0	0	IMPACT410	NA	NA
P-0004502-T01-IM5	P-0004502	IV	NA	4.8936	MSS	NA	M	colorectal	MSKCC	cBioPortal	Metastatic Colorectal Cancer (MSK. Cancer Cell 2018)	crc_msk_2017	1.54	deceased	Sigmoid Colon	Metastasis	NA	0.081	6	NA	0	0	0	0	0	0	0	0	0	0	IMPACT410	NA	NA
P-0004511-T01-IM5	P-0004511	IV	NA	11.7446	MSS	NA	F	colorectal	MSKCC	cBioPortal	Metastatic Colorectal Cancer (MSK. Cancer Cell 2018)	crc_msk_2017	66.27	alive	Descending Colon	Primary	NA	0	12	NA	0	0	0	0	0	0	0	0	0	0	IMPACT410	NA	NA
P-0004549-T01-IM5	P-0004549	IV	NA	3.91488	MSS	NA	F	colorectal	MSKCC	cBioPortal	Metastatic Colorectal Cancer (MSK. Cancer Cell 2018)	crc_msk_2017	4.9	deceased	Sigmoid Colon	Metastasis	NA	0.2577	4	NA	0	0	0	0	0	0	0	0	0	0	IMPACT410	NA	NA
P-0004566-T01-IM5	P-0004566	IV	NA	6.85104	MSS	NA	M	colorectal	MSKCC	cBioPortal	Metastatic Colorectal Cancer (MSK. Cancer Cell 2018)	crc_msk_2017	23.52	alive	Sigmoid Colon	Primary	NA	0.0818	7	NA	0	0	0	0	0	0	0	0	0	0	IMPACT410	NA	NA
P-0004602-T01-IM5	P-0004602	II	NA	44.0424	MSI-H	NA	F	colorectal	MSKCC	cBioPortal	Metastatic Colorectal Cancer (MSK. Cancer Cell 2018)	crc_msk_2017	64.43	alive	Ascending Colon	Primary	NA	0	45	NA	0	0	0	0	0	0	0	0	0	0	IMPACT410	NA	NA
P-0004608-T01-IM5	P-0004608	IV	NA	9.7872	MSS	NA	F	colorectal	MSKCC	cBioPortal	Metastatic Colorectal Cancer (MSK. Cancer Cell 2018)	crc_msk_2017	7.56	deceased	Cecum	Primary	NA	0.0005	10	NA	0	0	0	0	0	0	0	0	0	0	IMPACT410	NA	NA
P-0004624-T01-IM5	P-0004624	II	NA	1.95744	MSS	NA	M	colorectal	MSKCC	cBioPortal	Metastatic Colorectal Cancer (MSK. Cancer Cell 2018)	crc_msk_2017	38.74	alive	Cecum	Metastasis	NA	0.0549	2	NA	0	0	0	0	0	0	0	0	0	0	IMPACT410	NA	NA
P-0004626-T01-IM5	P-0004626	IV	NA	1.95744	MSS	NA	M	colorectal	MSKCC	cBioPortal	Metastatic Colorectal Cancer (MSK. Cancer Cell 2018)	crc_msk_2017	11.99	deceased	Cecum	Primary	NA	0.0003	2	NA	0	0	0	0	0	0	0	0	0	0	IMPACT410	NA	NA
P-0004629-T01-IM5	P-0004629	IV	NA	2.93616	MSS	NA	F	colorectal	MSKCC	cBioPortal	Metastatic Colorectal Cancer (MSK. Cancer Cell 2018)	crc_msk_2017	2.99	deceased	Sigmoid Colon	Primary	NA	0.1554	3	NA	0	0	0	0	0	0	0	0	0	0	IMPACT410	NA	NA
P-0004652-T01-IM5	P-0004652	IV	NA	5.87232	MSS	NA	M	colorectal	MSKCC	cBioPortal	Metastatic Colorectal Cancer (MSK. Cancer Cell 2018)	crc_msk_2017	7.49	deceased	Rectum	Primary	NA	0.0871	6	NA	0	0	0	0	0	0	0	0	0	0	IMPACT410	NA	NA
P-0004666-T01-IM5	P-0004666	IV	NA	5.87232	MSS	NA	M	colorectal	MSKCC	cBioPortal	Metastatic Colorectal Cancer (MSK. Cancer Cell 2018)	crc_msk_2017	23.16	deceased	Sigmoid Colon	Metastasis	NA	0.1925	6	NA	0	0	0	0	0	0	0	0	0	0	IMPACT410	NA	NA
P-0004673-T01-IM5	P-0004673	IV	NA	2.93616	MSS	NA	F	colorectal	MSKCC	cBioPortal	Metastatic Colorectal Cancer (MSK. Cancer Cell 2018)	crc_msk_2017	7.66	deceased	Cecum	Metastasis	NA	0.0037	3	NA	0	0	0	0	0	0	0	0	0	0	IMPACT410	NA	NA
P-0004679-T01-IM5	P-0004679	II	NA	3.91488	MSS	NA	M	colorectal	MSKCC	cBioPortal	Metastatic Colorectal Cancer (MSK. Cancer Cell 2018)	crc_msk_2017	12.78	deceased	Rectum	Primary	NA	0.2054	5	NA	0	0	0	0	0	0	0	0	0	0	IMPACT410	NA	NA
P-0004690-T01-IM5	P-0004690	IV	NA	3.91488	MSS	NA	M	colorectal	MSKCC	cBioPortal	Metastatic Colorectal Cancer (MSK. Cancer Cell 2018)	crc_msk_2017	64.89	alive	Sigmoid Colon	Primary	NA	0.3236	4	NA	0	0	0	0	0	0	0	0	0	0	IMPACT410	NA	NA
P-0004692-T01-IM5	P-0004692	II	NA	4.8936	MSS	NA	F	colorectal	MSKCC	cBioPortal	Metastatic Colorectal Cancer (MSK. Cancer Cell 2018)	crc_msk_2017	48.76	alive	Rectosigmoid	Primary	NA	0.3563	5	NA	0	0	0	0	0	0	-2	0	0	0	IMPACT410	NA	NA
P-0004697-T01-IM5	P-0004697	IV	NA	8.80848	MSS	NA	M	colorectal	MSKCC	cBioPortal	Metastatic Colorectal Cancer (MSK. Cancer Cell 2018)	crc_msk_2017	64.82	alive	Descending Colon	Metastasis	NA	0.3326	9	NA	0	0	0	0	0	0	0	0	0	0	IMPACT410	NA	NA
P-0004698-T01-IM5	P-0004698	IV	NA	3.91488	MSS	NA	M	colorectal	MSKCC	cBioPortal	Metastatic Colorectal Cancer (MSK. Cancer Cell 2018)	crc_msk_2017	32.76	deceased	Sigmoid Colon	Primary	NA	0.2029	4	NA	0	0	0	0	0	0	0	0	0	0	IMPACT410	NA	NA
P-0004716-T02-IM5	P-0004716	II	NA	10.7659	MSS	NA	F	colorectal	MSKCC	cBioPortal	Metastatic Colorectal Cancer (MSK. Cancer Cell 2018)	crc_msk_2017	65.38	alive	Sigmoid Colon	Primary	NA	0.2192	11	NA	0	0	0	0	0	0	0	0	0	0	IMPACT410	NA	NA
P-0004719-T01-IM5	P-0004719	IV	NA	0	MSS	NA	M	colon	MSKCC	cBioPortal	Colorectal Cancer (MSK. Gastroenterology 2020)	crc_apc_impact_2020	32.2	deceased	NA	NA	NA	0.0435	NA	NA	0	0	0	0	0	0	0	0	0	0	NA	colon	right
P-0004736-T01-IM5	P-0004736	II	NA	4.8936	MSS	NA	F	colorectal	MSKCC	cBioPortal	Metastatic Colorectal Cancer (MSK. Cancer Cell 2018)	crc_msk_2017	60.81	alive	Sigmoid Colon	Metastasis	NA	0.042	5	NA	0	0	0	0	0	0	0	0	0	0	IMPACT410	NA	NA
P-0004738-T01-IM5	P-0004738	III	NA	96.8933	MSI-H	NA	M	colorectal	MSKCC	cBioPortal	Metastatic Colorectal Cancer (MSK. Cancer Cell 2018)	crc_msk_2017	57.07	alive	Ascending Colon	Primary	NA	0.0295	100	NA	0	0	0	0	0	0	0	0	0	0	IMPACT410	NA	NA
P-0004744-T01-IM5	P-0004744	NA	NA	1.95744	NA	NA	F	colon	MSKCC	cBioPortal	MSK-IMPACT Clinical Sequencing Cohort (MSK. Nat Med 2017)	msk_impact_2017	19.95	alive	Ascending Colon	Metastasis	Peritoneum	0.0011	2	NA	0	0	0	0	0	0	0	0	0	0	NA	colon	right
P-0004754-T01-IM5	P-0004754	II	NA	79.2763	MSI-H	NA	M	colorectal	MSKCC	cBioPortal	Metastatic Colorectal Cancer (MSK. Cancer Cell 2018)	crc_msk_2017	64.72	alive	Colon	Metastasis	NA	0.043	81	NA	0	0	0	0	0	0	0	0	0	0	IMPACT410	NA	NA
P-0004775-T01-IM5	P-0004775	IV	NA	2.93616	MSS	NA	M	colorectal	MSKCC	cBioPortal	Metastatic Colorectal Cancer (MSK. Cancer Cell 2018)	crc_msk_2017	19.29	deceased	Rectosigmoid	Primary	NA	0.3025	3	NA	0	0	0	0	0	0	0	0	0	0	IMPACT410	NA	NA
P-0004781-T01-IM5	P-0004781	IV	NA	3.91488	MSS	NA	M	colorectal	MSKCC	cBioPortal	Metastatic Colorectal Cancer (MSK. Cancer Cell 2018)	crc_msk_2017	3.52	deceased	Ascending Colon	Metastasis	NA	0.1108	4	NA	0	0	0	0	0	0	0	0	0	0	IMPACT410	NA	NA
P-0004783-T01-IM5	P-0004783	III	NA	46.9785	MSI-H	NA	M	colorectal	MSKCC	cBioPortal	Metastatic Colorectal Cancer (MSK. Cancer Cell 2018)	crc_msk_2017	64.3	alive	Rectum	Primary	NA	0.0037	48	NA	0	0	0	0	0	0	0	0	0	0	IMPACT410	NA	NA
P-0004786-T01-IM5	P-0004786	IV	NA	5.87232	MSS	NA	F	colorectal	MSKCC	cBioPortal	Metastatic Colorectal Cancer (MSK. Cancer Cell 2018)	crc_msk_2017	15.18	deceased	Sigmoid Colon	Primary	NA	0.2338	6	NA	0	0	0	0	0	0	0	0	0	0	IMPACT410	NA	NA
P-0004792-T01-IM5	P-0004792	III	NA	9.7872	MSS	NA	M	colorectal	MSKCC	cBioPortal	Metastatic Colorectal Cancer (MSK. Cancer Cell 2018)	crc_msk_2017	44.06	alive	Ascending Colon	Primary	NA	0	10	NA	0	0	0	0	0	0	0	0	0	0	IMPACT410	NA	NA
P-0004795-T01-IM5	P-0004795	IV	NA	9.7872	MSS	NA	F	colorectal	MSKCC	cBioPortal	Metastatic Colorectal Cancer (MSK. Cancer Cell 2018)	crc_msk_2017	29.8	alive	Hepatic Flexure	Primary	NA	0.0702	10	NA	0	0	0	0	0	0	0	0	0	0	IMPACT410	NA	NA
P-0004798-T01-IM5	P-0004798	IV	NA	10.7659	MSS	NA	M	colorectal	MSKCC	cBioPortal	Metastatic Colorectal Cancer (MSK. Cancer Cell 2018)	crc_msk_2017	2.27	deceased	Splenic Flexure	Metastasis	NA	0.0007	11	NA	0	0	0	0	0	0	0	0	0	0	IMPACT410	NA	NA
P-0004803-T01-IM5	P-0004803	III	NA	7.82976	MSS	NA	M	colorectal	MSKCC	cBioPortal	Metastatic Colorectal Cancer (MSK. Cancer Cell 2018)	crc_msk_2017	10.19	alive	Cecum	Metastasis	NA	0.2166	8	NA	0	0	0	0	0	0	0	0	0	0	IMPACT410	NA	NA
P-0004823-T01-IM5	P-0004823	III	NA	5.87232	MSS	NA	F	colorectal	MSKCC	cBioPortal	Metastatic Colorectal Cancer (MSK. Cancer Cell 2018)	crc_msk_2017	24.38	deceased	Cecum	Primary	NA	0.2862	6	NA	0	0	0	0	0	0	0	0	0	0	IMPACT410	NA	NA
P-0004834-T01-IM5	P-0004834	I	NA	5.87232	MSS	NA	M	colorectal	MSKCC	cBioPortal	Metastatic Colorectal Cancer (MSK. Cancer Cell 2018)	crc_msk_2017	20.9	deceased	Rectosigmoid	Metastasis	NA	0.371	6	NA	0	0	0	0	0	0	0	0	0	0	IMPACT410	NA	NA
P-0004844-T01-IM5	P-0004844	III	NA	7.82976	MSS	NA	M	colorectal	MSKCC	cBioPortal	Metastatic Colorectal Cancer (MSK. Cancer Cell 2018)	crc_msk_2017	24.81	deceased	Rectum	Primary	NA	0.2242	8	NA	0	0	0	0	0	0	0	0	0	0	IMPACT410	NA	NA
P-0004845-T01-IM5	P-0004845	III	NA	5.87232	MSS	NA	M	colorectal	MSKCC	cBioPortal	Metastatic Colorectal Cancer (MSK. Cancer Cell 2018)	crc_msk_2017	46.19	alive	Sigmoid Colon	Primary	NA	0.3638	6	NA	0	0	0	0	0	0	0	0	0	0	IMPACT410	NA	NA
P-0004862-T01-IM5	P-0004862	IV	NA	6.85104	MSS	NA	F	colorectal	MSKCC	cBioPortal	Metastatic Colorectal Cancer (MSK. Cancer Cell 2018)	crc_msk_2017	65.32	alive	Sigmoid Colon	Metastasis	NA	0.1913	7	NA	0	0	0	0	0	0	0	0	0	0	IMPACT410	NA	NA
P-0004865-T01-IM5	P-0004865	II	NA	142.893	MSS	NA	M	colorectal	MSKCC	cBioPortal	Metastatic Colorectal Cancer (MSK. Cancer Cell 2018)	crc_msk_2017	50.53	alive	Ascending Colon	Primary	NA	0	147	NA	0	0	0	0	0	0	0	0	0	0	IMPACT410	NA	NA
P-0004872-T01-IM5	P-0004872	III	NA	8.80848	MSS	NA	F	colorectal	MSKCC	cBioPortal	Metastatic Colorectal Cancer (MSK. Cancer Cell 2018)	crc_msk_2017	38.18	deceased	Sigmoid Colon	Primary	NA	0.1453	9	NA	0	0	0	0	0	0	0	0	0	0	IMPACT410	NA	NA
P-0004886-T01-IM5	P-0004886	II	NA	11.7446	MSS	NA	F	colorectal	MSKCC	cBioPortal	Metastatic Colorectal Cancer (MSK. Cancer Cell 2018)	crc_msk_2017	34.46	alive	Ascending Colon	Metastasis	NA	0.1713	12	NA	0	0	0	0	0	0	0	0	0	0	IMPACT410	NA	NA
P-0004897-T01-IM5	P-0004897	IV	NA	6.85104	MSS	NA	F	colorectal	MSKCC	cBioPortal	Metastatic Colorectal Cancer (MSK. Cancer Cell 2018)	crc_msk_2017	6.6	alive	Cecum	Primary	NA	0.2492	7	NA	0	0	0	0	0	0	0	0	0	0	IMPACT410	NA	NA
P-0004904-T01-IM5	P-0004904	III	NA	6.85104	MSS	NA	M	colorectal	MSKCC	cBioPortal	Metastatic Colorectal Cancer (MSK. Cancer Cell 2018)	crc_msk_2017	62.98	alive	Rectum	Metastasis	NA	0.0933	7	NA	0	0	0	0	0	0	0	0	0	0	IMPACT410	NA	NA
P-0004928-T01-IM5	P-0004928	IV	NA	7.82976	MSS	NA	M	colorectal	MSKCC	cBioPortal	Metastatic Colorectal Cancer (MSK. Cancer Cell 2018)	crc_msk_2017	64.69	alive	Rectum	Primary	NA	0.3186	8	NA	0	0	0	0	0	0	0	0	0	0	IMPACT410	NA	NA
P-0004954-T01-IM5	P-0004954	II	NA	39.1488	MSI-H	NA	M	colorectal	MSKCC	cBioPortal	Metastatic Colorectal Cancer (MSK. Cancer Cell 2018)	crc_msk_2017	NA	NA	Ascending Colon	Primary	NA	0	41	NA	0	0	0	0	0	0	0	0	0	0	IMPACT410	NA	NA
P-0004957-T01-IM5	P-0004957	III	NA	6.85104	MSS	NA	M	colorectal	MSKCC	cBioPortal	Metastatic Colorectal Cancer (MSK. Cancer Cell 2018)	crc_msk_2017	21.09	deceased	Cecum	Metastasis	NA	0.3536	7	NA	0	0	0	0	0	0	0	0	0	0	IMPACT410	NA	NA
P-0004960-T01-IM5	P-0004960	IV	NA	10.7659	MSS	NA	M	colorectal	MSKCC	cBioPortal	Metastatic Colorectal Cancer (MSK. Cancer Cell 2018)	crc_msk_2017	28.45	deceased	Rectum	Primary	NA	0.0989	11	NA	0	0	0	0	0	0	0	0	0	0	IMPACT410	NA	NA
P-0004967-T01-IM5	P-0004967	IV	NA	5.87232	MSS	NA	M	colorectal	MSKCC	cBioPortal	Metastatic Colorectal Cancer (MSK. Cancer Cell 2018)	crc_msk_2017	30.39	deceased	Sigmoid Colon	Primary	NA	0.2942	6	NA	0	0	0	0	0	0	0	0	0	0	IMPACT410	NA	NA
P-0004968-T01-IM5	P-0004968	I	NA	7.82976	MSS	NA	M	colorectal	MSKCC	cBioPortal	Metastatic Colorectal Cancer (MSK. Cancer Cell 2018)	crc_msk_2017	55.92	alive	Cecum	Primary	NA	0.0424	8	NA	0	0	0	0	0	0	0	0	0	0	IMPACT410	NA	NA
P-0004977-T01-IM5	P-0004977	IV	NA	8.80848	MSS	NA	M	colorectal	MSKCC	cBioPortal	Metastatic Colorectal Cancer (MSK. Cancer Cell 2018)	crc_msk_2017	21.42	deceased	Descending Colon	Metastasis	NA	0.1465	9	NA	0	0	0	0	0	0	0	0	0	0	IMPACT410	NA	NA
P-0005003-T01-IM5	P-0005003	IV	NA	17.617	MSS	NA	M	colorectal	MSKCC	cBioPortal	Metastatic Colorectal Cancer (MSK. Cancer Cell 2018)	crc_msk_2017	5.75	deceased	Ascending Colon	Primary	NA	0.0076	18	NA	0	0	0	0	0	0	0	0	0	0	IMPACT410	NA	NA
P-0005011-T01-IM5	P-0005011	IV	NA	4.8936	MSS	NA	M	colorectal	MSKCC	cBioPortal	Metastatic Colorectal Cancer (MSK. Cancer Cell 2018)	crc_msk_2017	8.87	deceased	Sigmoid Colon	Primary	NA	0.0114	5	NA	0	0	0	0	0	0	0	0	0	0	IMPACT410	NA	NA
P-0005016-T01-IM5	P-0005016	I	NA	7.82976	MSS	NA	F	colorectal	MSKCC	cBioPortal	Metastatic Colorectal Cancer (MSK. Cancer Cell 2018)	crc_msk_2017	65.05	alive	Ascending Colon	Metastasis	NA	0.0003	8	NA	0	0	0	0	0	0	0	0	0	0	IMPACT410	NA	NA
P-0005025-T01-IM5	P-0005025	IV	NA	5.87232	MSS	NA	F	colorectal	MSKCC	cBioPortal	Metastatic Colorectal Cancer (MSK. Cancer Cell 2018)	crc_msk_2017	3.88	alive	Sigmoid Colon	Primary	NA	0.2239	6	NA	0	0	0	0	0	0	0	0	0	0	IMPACT410	NA	NA
P-0005029-T01-IM5	P-0005029	IV	NA	2.93616	MSS	NA	F	colorectal	MSKCC	cBioPortal	Metastatic Colorectal Cancer (MSK. Cancer Cell 2018)	crc_msk_2017	5.55	deceased	Rectum	Metastasis	NA	0.759	3	NA	0	0	0	0	0	-2	0	0	0	0	IMPACT410	NA	NA
P-0005091-T01-IM5	P-0005091	II	NA	4.8936	MSS	NA	M	colorectal	MSKCC	cBioPortal	Metastatic Colorectal Cancer (MSK. Cancer Cell 2018)	crc_msk_2017	33.31	deceased	Rectum	Metastasis	NA	0.2846	5	NA	0	0	0	0	0	0	0	0	0	0	IMPACT410	NA	NA
P-0005102-T01-IM5	P-0005102	IV	NA	5.87232	MSS	NA	M	colorectal	MSKCC	cBioPortal	Metastatic Colorectal Cancer (MSK. Cancer Cell 2018)	crc_msk_2017	12.62	alive	Rectosigmoid	Primary	NA	0.0571	6	NA	0	0	0	0	0	0	0	0	0	0	IMPACT410	NA	NA
P-0005103-T01-IM5	P-0005103	IV	NA	5.87232	MSS	NA	M	colorectal	MSKCC	cBioPortal	Metastatic Colorectal Cancer (MSK. Cancer Cell 2018)	crc_msk_2017	10.68	deceased	Cecum	Metastasis	NA	0.3219	6	NA	0	0	0	0	0	0	0	0	0	0	IMPACT410	NA	NA
P-0005124-T01-IM5	P-0005124	IV	NA	6.85104	MSS	NA	F	colorectal	MSKCC	cBioPortal	Metastatic Colorectal Cancer (MSK. Cancer Cell 2018)	crc_msk_2017	16.59	deceased	Rectum	Primary	NA	0.4131	7	NA	0	0	0	0	0	-2	0	0	0	0	IMPACT410	NA	NA
P-0005132-T01-IM5	P-0005132	IV	NA	6.85104	MSS	NA	M	colorectal	MSKCC	cBioPortal	Metastatic Colorectal Cancer (MSK. Cancer Cell 2018)	crc_msk_2017	64.69	alive	Cecum	Metastasis	NA	0.0875	7	NA	0	0	0	0	0	0	0	0	0	0	IMPACT410	NA	NA
P-0005137-T02-IM5	P-0005137	III	NA	5.87232	MSS	NA	F	colorectal	MSKCC	cBioPortal	Metastatic Colorectal Cancer (MSK. Cancer Cell 2018)	crc_msk_2017	12.62	deceased	Sigmoid Colon	Primary	NA	0.3985	6	NA	0	0	0	0	0	0	0	0	0	0	IMPACT410	NA	NA
P-0005151-T01-IM5	P-0005151	III	NA	65.5742	MSI-H	NA	M	colorectal	MSKCC	cBioPortal	Metastatic Colorectal Cancer (MSK. Cancer Cell 2018)	crc_msk_2017	64.76	alive	Ascending Colon	Primary	NA	0.0075	67	NA	0	0	0	0	0	0	0	0	0	0	IMPACT410	NA	NA
P-0005163-T01-IM5	P-0005163	IV	NA	5.87232	MSS	NA	M	colorectal	MSKCC	cBioPortal	Metastatic Colorectal Cancer (MSK. Cancer Cell 2018)	crc_msk_2017	36.04	alive	Sigmoid Colon	Primary	NA	0.128	6	NA	0	0	0	0	0	0	0	0	0	0	IMPACT410	NA	NA
P-0005164-T01-IM5	P-0005164	IV	NA	5.87232	MSS	NA	F	colorectal	MSKCC	cBioPortal	Metastatic Colorectal Cancer (MSK. Cancer Cell 2018)	crc_msk_2017	64.72	alive	Sigmoid Colon	Primary	NA	0.3121	6	NA	0	0	0	0	0	0	0	0	0	0	IMPACT410	NA	NA
P-0005172-T01-IM5	P-0005172	III	NA	4.8936	MSS	NA	M	colorectal	MSKCC	cBioPortal	Metastatic Colorectal Cancer (MSK. Cancer Cell 2018)	crc_msk_2017	9.13	alive	Sigmoid Colon	Primary	NA	0.1087	5	NA	0	0	0	0	0	0	0	0	0	0	IMPACT410	NA	NA
P-0005189-T01-IM5	P-0005189	IV	NA	5.87232	MSS	NA	M	colorectal	MSKCC	cBioPortal	Metastatic Colorectal Cancer (MSK. Cancer Cell 2018)	crc_msk_2017	13.96	alive	Hepatic Flexure	Primary	NA	0.0637	6	NA	0	0	0	0	0	0	0	0	0	0	IMPACT410	NA	NA
P-0005197-T01-IM5	P-0005197	III	NA	58.7232	MSI-H	NA	M	colorectal	MSKCC	cBioPortal	Metastatic Colorectal Cancer (MSK. Cancer Cell 2018)	crc_msk_2017	64.3	alive	Hepatic Flexure	Primary	NA	0.0809	60	NA	0	0	0	0	0	0	0	0	0	0	IMPACT410	NA	NA
P-0005200-T01-IM5	P-0005200	III	NA	6.85104	MSS	NA	M	colorectal	MSKCC	cBioPortal	Metastatic Colorectal Cancer (MSK. Cancer Cell 2018)	crc_msk_2017	36.67	alive	Ascending Colon	Primary	NA	0.1012	7	NA	0	0	0	0	0	0	0	0	0	0	IMPACT410	NA	NA
P-0005207-T01-IM5	P-0005207	III	NA	5.87232	MSS	NA	M	colorectal	MSKCC	cBioPortal	Metastatic Colorectal Cancer (MSK. Cancer Cell 2018)	crc_msk_2017	14.69	deceased	Rectum	Metastasis	NA	0.1904	6	NA	0	0	0	0	0	0	0	0	0	0	IMPACT410	NA	NA
P-0005210-T01-IM5	P-0005210	II	NA	9.7872	MSS	NA	M	colorectal	MSKCC	cBioPortal	Metastatic Colorectal Cancer (MSK. Cancer Cell 2018)	crc_msk_2017	67.71	alive	Rectum	Metastasis	NA	0.098	10	NA	0	0	0	0	0	0	0	0	0	0	IMPACT410	NA	NA
P-0005230-T01-IM5	P-0005230	II	NA	63.6168	MSI-H	NA	M	colorectal	MSKCC	cBioPortal	Metastatic Colorectal Cancer (MSK. Cancer Cell 2018)	crc_msk_2017	61.6	alive	Ascending Colon	Primary	NA	0.0753	65	NA	0	0	0	0	0	0	0	0	0	0	IMPACT410	NA	NA
P-0005237-T01-IM5	P-0005237	IV	NA	9.7872	MSS	NA	F	colorectal	MSKCC	cBioPortal	Metastatic Colorectal Cancer (MSK. Cancer Cell 2018)	crc_msk_2017	61.8	alive	Rectosigmoid	Metastasis	NA	0.0458	10	NA	0	0	0	0	0	0	0	0	0	0	IMPACT410	NA	NA
P-0005240-T01-IM5	P-0005240	III	NA	7.82976	MSS	NA	M	colorectal	MSKCC	cBioPortal	Metastatic Colorectal Cancer (MSK. Cancer Cell 2018)	crc_msk_2017	64.13	alive	Sigmoid Colon	Metastasis	NA	0.3312	10	NA	0	0	0	0	0	0	0	0	0	0	IMPACT410	NA	NA
P-0005247-T01-IM5	P-0005247	III	NA	4.8936	MSS	NA	M	colorectal	MSKCC	cBioPortal	Metastatic Colorectal Cancer (MSK. Cancer Cell 2018)	crc_msk_2017	26.81	deceased	Sigmoid Colon	Primary	NA	0.3219	5	NA	0	0	0	0	0	0	0	0	0	0	IMPACT410	NA	NA
P-0005298-T01-IM5	P-0005298	II	NA	6.85104	MSS	NA	M	colorectal	MSKCC	cBioPortal	Metastatic Colorectal Cancer (MSK. Cancer Cell 2018)	crc_msk_2017	63.94	alive	Colon	Primary	NA	0.1378	7	NA	0	0	0	0	0	0	0	0	0	0	IMPACT410	NA	NA
P-0005307-T01-IM5	P-0005307	IV	NA	8.80848	MSS	NA	F	colorectal	MSKCC	cBioPortal	Metastatic Colorectal Cancer (MSK. Cancer Cell 2018)	crc_msk_2017	33.18	alive	Cecum	Metastasis	NA	0.0292	9	NA	0	0	0	0	0	0	0	0	0	0	IMPACT410	NA	NA
P-0005311-T02-IM5	P-0005311	III	NA	6.85104	MSS	NA	M	colorectal	MSKCC	cBioPortal	Metastatic Colorectal Cancer (MSK. Cancer Cell 2018)	crc_msk_2017	13.54	deceased	Ascending Colon	Primary	NA	0.0092	7	NA	0	0	0	0	0	0	0	0	0	0	IMPACT410	NA	NA
P-0005326-T01-IM5	P-0005326	II	NA	80.255	MSI-H	NA	M	colorectal	MSKCC	cBioPortal	Metastatic Colorectal Cancer (MSK. Cancer Cell 2018)	crc_msk_2017	53.88	alive	Transverse Colon	Primary	NA	0.0168	82	NA	0	0	0	0	0	0	0	0	0	0	IMPACT410	NA	NA
P-0005327-T01-IM5	P-0005327	III	NA	5.87232	MSS	NA	F	colorectal	MSKCC	cBioPortal	Metastatic Colorectal Cancer (MSK. Cancer Cell 2018)	crc_msk_2017	12.09	deceased	Rectum	Metastasis	NA	0.1078	6	NA	0	0	0	0	0	0	0	0	0	0	IMPACT410	NA	NA
P-0005343-T01-IM5	P-0005343	III	NA	1.95744	MSS	NA	M	colorectal	MSKCC	cBioPortal	Metastatic Colorectal Cancer (MSK. Cancer Cell 2018)	crc_msk_2017	34.6	alive	Rectum	Metastasis	NA	0.0019	2	NA	0	0	0	0	0	0	0	0	0	0	IMPACT410	NA	NA
P-0005381-T01-IM5	P-0005381	IV	NA	6.85104	MSS	NA	M	colorectal	MSKCC	cBioPortal	Metastatic Colorectal Cancer (MSK. Cancer Cell 2018)	crc_msk_2017	2.17	deceased	Rectum	Primary	NA	0.3721	7	NA	0	0	0	0	0	0	0	0	0	0	IMPACT410	NA	NA
P-0005384-T01-IM5	P-0005384	II	NA	2.93616	MSI-H	NA	F	colorectal	MSKCC	cBioPortal	Metastatic Colorectal Cancer (MSK. Cancer Cell 2018)	crc_msk_2017	54.21	alive	Descending Colon	Metastasis	NA	0.0227	3	NA	0	0	0	0	0	0	0	0	0	0	IMPACT410	NA	NA
P-0005430-T01-IM5	P-0005430	III	NA	9.7872	MSS	NA	M	colorectal	MSKCC	cBioPortal	Metastatic Colorectal Cancer (MSK. Cancer Cell 2018)	crc_msk_2017	45.87	deceased	Ascending Colon	Primary	NA	0.3659	10	NA	0	0	0	0	0	0	0	0	0	0	IMPACT410	NA	NA
P-0005439-T01-IM5	P-0005439	IV	NA	6.85104	MSS	NA	M	colorectal	MSKCC	cBioPortal	Metastatic Colorectal Cancer (MSK. Cancer Cell 2018)	crc_msk_2017	7.1	deceased	Hepatic Flexure	Primary	NA	0.5625	7	NA	0	0	0	0	0	0	0	0	0	0	IMPACT410	NA	NA
P-0005443-T01-IM5	P-0005443	II	NA	42.0849	MSI-H	NA	M	colorectal	MSKCC	cBioPortal	Metastatic Colorectal Cancer (MSK. Cancer Cell 2018)	crc_msk_2017	63.71	alive	Ascending Colon	Primary	NA	0.0518	44	NA	0	0	0	0	0	0	0	0	0	0	IMPACT410	NA	NA
P-0005446-T01-IM5	P-0005446	IV	NA	5.87232	MSS	NA	F	colorectal	MSKCC	cBioPortal	Metastatic Colorectal Cancer (MSK. Cancer Cell 2018)	crc_msk_2017	22.93	deceased	Sigmoid Colon	Metastasis	NA	0.2741	6	NA	0	0	0	0	0	0	0	0	0	0	IMPACT410	NA	NA
P-0005455-T01-IM5	P-0005455	II	NA	54.8083	MSI-H	NA	M	colorectal	MSKCC	cBioPortal	Metastatic Colorectal Cancer (MSK. Cancer Cell 2018)	crc_msk_2017	28.65	alive	Sigmoid Colon	Primary	NA	0.0522	56	NA	0	0	0	0	0	0	0	0	0	0	IMPACT410	NA	NA
P-0005487-T01-IM5	P-0005487	III	NA	4.8936	MSS	NA	M	colorectal	MSKCC	cBioPortal	Metastatic Colorectal Cancer (MSK. Cancer Cell 2018)	crc_msk_2017	18	deceased	Splenic Flexure	Metastasis	NA	0.3253	5	NA	0	0	0	0	0	0	-2	0	0	0	IMPACT410	NA	NA
P-0005502-T01-IM5	P-0005502	IV	NA	4.8936	MSS	NA	M	colorectal	MSKCC	cBioPortal	Metastatic Colorectal Cancer (MSK. Cancer Cell 2018)	crc_msk_2017	43.99	deceased	Descending Colon	Metastasis	NA	0.3474	5	NA	0	0	0	0	0	0	0	0	0	0	IMPACT410	NA	NA
P-0005522-T01-IM5	P-0005522	II	NA	6.85104	MSS	NA	F	colorectal	MSKCC	cBioPortal	Metastatic Colorectal Cancer (MSK. Cancer Cell 2018)	crc_msk_2017	38.05	deceased	Rectum	Metastasis	NA	0.1101	7	NA	0	0	0	0	0	0	0	0	0	0	IMPACT410	NA	NA
P-0005528-T01-IM5	P-0005528	III	NA	5.87232	MSS	NA	F	colorectal	MSKCC	cBioPortal	Metastatic Colorectal Cancer (MSK. Cancer Cell 2018)	crc_msk_2017	62.03	alive	Sigmoid Colon	Primary	NA	0.4273	6	NA	0	0	0	0	0	0	0	0	0	0	IMPACT410	NA	NA
P-0005529-T01-IM5	P-0005529	IV	NA	35.2339	MSI-H	NA	M	colorectal	MSKCC	cBioPortal	Metastatic Colorectal Cancer (MSK. Cancer Cell 2018)	crc_msk_2017	2.69	deceased	Hepatic Flexure	Primary	NA	0.0477	36	NA	0	0	0	0	0	0	0	0	0	0	IMPACT410	NA	NA
P-0005548-T01-IM5	P-0005548	I	NA	67.5317	MSI-H	NA	M	colorectal	MSKCC	cBioPortal	Metastatic Colorectal Cancer (MSK. Cancer Cell 2018)	crc_msk_2017	61.08	alive	Hepatic Flexure	Primary	NA	0.0081	69	NA	0	0	0	0	0	0	0	0	0	0	IMPACT410	NA	NA
P-0005560-T01-IM5	P-0005560	III	NA	47.9573	MSI-H	NA	F	colorectal	MSKCC	cBioPortal	Metastatic Colorectal Cancer (MSK. Cancer Cell 2018)	crc_msk_2017	63.48	alive	Cecum	Primary	NA	0.0045	49	NA	0	0	0	0	0	0	0	0	0	0	IMPACT410	NA	NA
P-0005569-T01-IM5	P-0005569	IV	NA	1.95744	MSS	NA	M	colorectal	MSKCC	cBioPortal	Metastatic Colorectal Cancer (MSK. Cancer Cell 2018)	crc_msk_2017	13.77	alive	Sigmoid Colon	Metastasis	NA	0.1841	2	NA	0	0	0	0	0	0	0	0	0	0	IMPACT410	NA	NA
P-0005589-T01-IM5	P-0005589	IV	NA	6.85104	MSS	NA	M	colorectal	MSKCC	cBioPortal	Metastatic Colorectal Cancer (MSK. Cancer Cell 2018)	crc_msk_2017	53.59	deceased	Rectum	Metastasis	NA	0.2194	8	NA	0	0	0	0	0	0	0	0	0	0	IMPACT410	NA	NA
P-0005591-T01-IM5	P-0005591	III	NA	1.95744	MSI-H	NA	M	colorectal	MSKCC	cBioPortal	Metastatic Colorectal Cancer (MSK. Cancer Cell 2018)	crc_msk_2017	64.76	alive	Rectum	Primary	NA	0.0051	2	NA	0	0	0	0	0	0	0	0	0	0	IMPACT410	NA	NA
P-0005622-T03-IM5	P-0005622	III	NA	1.95744	MSS	NA	F	colorectal	MSKCC	cBioPortal	Metastatic Colorectal Cancer (MSK. Cancer Cell 2018)	crc_msk_2017	61.31	alive	Rectosigmoid	Primary	NA	0.2491	2	NA	0	0	0	0	0	0	0	0	0	0	IMPACT410	NA	NA
P-0005623-T02-IM5	P-0005623	IV	NA	4.8936	MSS	NA	F	colorectal	MSKCC	cBioPortal	Metastatic Colorectal Cancer (MSK. Cancer Cell 2018)	crc_msk_2017	42.74	deceased	Sigmoid Colon	Metastasis	NA	0.359	5	NA	0	0	0	0	0	0	0	0	0	0	IMPACT410	NA	NA
P-0005634-T01-IM5	P-0005634	IV	NA	8.80848	MSS	NA	M	colorectal	MSKCC	cBioPortal	Metastatic Colorectal Cancer (MSK. Cancer Cell 2018)	crc_msk_2017	1.81	deceased	Sigmoid Colon	Metastasis	NA	0.1974	9	NA	0	0	0	0	0	0	0	0	0	0	IMPACT410	NA	NA
P-0005670-T01-IM5	P-0005670	III	NA	6.85104	MSS	NA	F	colorectal	MSKCC	cBioPortal	Metastatic Colorectal Cancer (MSK. Cancer Cell 2018)	crc_msk_2017	3.68	deceased	Ascending Colon	Primary	NA	0.0516	7	NA	0	0	0	0	0	0	0	0	0	0	IMPACT410	NA	NA
P-0005715-T01-IM5	P-0005715	III	NA	5.87232	MSS	NA	M	colorectal	MSKCC	cBioPortal	Metastatic Colorectal Cancer (MSK. Cancer Cell 2018)	crc_msk_2017	63.44	alive	Rectum	Metastasis	NA	0.2472	6	NA	0	0	0	0	0	0	0	0	0	0	IMPACT410	NA	NA
P-0005730-T02-IM5	P-0005730	IV	NA	4.8936	MSS	NA	F	colorectal	MSKCC	cBioPortal	Metastatic Colorectal Cancer (MSK. Cancer Cell 2018)	crc_msk_2017	62.98	alive	Sigmoid Colon	Metastasis	NA	0.3363	5	NA	0	0	0	0	0	0	0	0	0	0	IMPACT410	NA	NA
P-0005739-T02-IM5	P-0005739	IV	NA	5.87232	MSS	NA	F	colorectal	MSKCC	cBioPortal	Metastatic Colorectal Cancer (MSK. Cancer Cell 2018)	crc_msk_2017	27.24	deceased	Rectum	Primary	NA	0.0699	6	NA	0	0	0	0	0	0	0	0	0	0	IMPACT410	NA	NA
P-0005742-T01-IM5	P-0005742	IV	NA	11.7446	MSS	NA	F	colorectal	MSKCC	cBioPortal	Metastatic Colorectal Cancer (MSK. Cancer Cell 2018)	crc_msk_2017	17.58	deceased	Cecum	Primary	NA	0	12	NA	0	0	0	0	0	0	0	0	0	0	IMPACT410	NA	NA
P-0005755-T01-IM5	P-0005755	III	NA	5.87232	MSS	NA	M	colorectal	MSKCC	cBioPortal	Metastatic Colorectal Cancer (MSK. Cancer Cell 2018)	crc_msk_2017	10.87	alive	Descending Colon	Metastasis	NA	0.0771	6	NA	0	0	0	0	0	0	0	0	0	0	IMPACT410	NA	NA
P-0005762-T01-IM5	P-0005762	IV	NA	1.95744	MSS	NA	M	colorectal	MSKCC	cBioPortal	Metastatic Colorectal Cancer (MSK. Cancer Cell 2018)	crc_msk_2017	32.66	deceased	NA	Metastasis	NA	0.4324	2	NA	0	0	0	0	0	0	0	0	0	0	IMPACT410	NA	NA
P-0005776-T02-IM5	P-0005776	IV	NA	6.85104	MSS	NA	M	colorectal	MSKCC	cBioPortal	Metastatic Colorectal Cancer (MSK. Cancer Cell 2018)	crc_msk_2017	12.52	deceased	Sigmoid Colon	Metastasis	NA	0.3554	8	NA	0	0	0	0	0	0	0	0	0	0	IMPACT410	NA	NA
P-0005788-T01-IM5	P-0005788	IV	NA	5.87232	MSS	NA	M	colorectal	MSKCC	cBioPortal	Metastatic Colorectal Cancer (MSK. Cancer Cell 2018)	crc_msk_2017	10.05	deceased	Ascending Colon	Primary	NA	0.0055	6	NA	0	0	0	0	0	0	0	0	0	0	IMPACT410	NA	NA
P-0005801-T01-IM5	P-0005801	IV	NA	7.82976	MSS	NA	M	colorectal	MSKCC	cBioPortal	Metastatic Colorectal Cancer (MSK. Cancer Cell 2018)	crc_msk_2017	36.4	deceased	Sigmoid Colon	Primary	NA	0.1774	8	NA	0	0	0	0	0	0	0	0	0	0	IMPACT410	NA	NA
P-0005823-T01-IM5	P-0005823	IV	NA	88.0848	MSI-H	NA	M	colorectal	MSKCC	cBioPortal	Metastatic Colorectal Cancer (MSK. Cancer Cell 2018)	crc_msk_2017	63.02	alive	Ascending Colon	Metastasis	NA	0.1776	91	NA	0	0	0	0	0	0	0	0	0	0	IMPACT410	NA	NA
P-0005824-T01-IM5	P-0005824	II	NA	339.616	MSS	NA	M	colorectal	MSKCC	cBioPortal	Metastatic Colorectal Cancer (MSK. Cancer Cell 2018)	crc_msk_2017	55.59	alive	Rectum	Primary	NA	0.0516	348	NA	0	0	0	0	0	0	0	0	0	0	IMPACT410	NA	NA
P-0005829-T01-IM5	P-0005829	IV	NA	1.95744	MSS	NA	M	colorectal	MSKCC	cBioPortal	Metastatic Colorectal Cancer (MSK. Cancer Cell 2018)	crc_msk_2017	3.67	alive	Ascending Colon	Primary	NA	0.5749	2	NA	0	0	2	0	0	0	0	0	0	0	IMPACT410	NA	NA
P-0005833-T01-IM5	P-0005833	IV	NA	4.8936	MSS	NA	M	colorectal	MSKCC	cBioPortal	Metastatic Colorectal Cancer (MSK. Cancer Cell 2018)	crc_msk_2017	14.19	deceased	Sigmoid Colon	Primary	NA	0.2985	5	NA	0	0	0	0	0	0	0	0	0	0	IMPACT410	NA	NA
P-0005853-T01-IM5	P-0005853	IV	NA	5.87232	MSS	NA	F	colorectal	MSKCC	cBioPortal	Metastatic Colorectal Cancer (MSK. Cancer Cell 2018)	crc_msk_2017	7.23	deceased	Sigmoid Colon	Primary	NA	0.4676	6	NA	0	0	0	0	0	0	0	0	0	0	IMPACT410	NA	NA
P-0005858-T01-IM5	P-0005858	IV	NA	6.85104	MSS	NA	F	colorectal	MSKCC	cBioPortal	Metastatic Colorectal Cancer (MSK. Cancer Cell 2018)	crc_msk_2017	63.41	alive	Rectum	Metastasis	NA	0.5456	7	NA	0	0	0	0	0	0	0	0	0	0	IMPACT410	NA	NA
P-0005865-T01-IM5	P-0005865	IV	NA	5.87232	MSS	NA	F	colorectal	MSKCC	cBioPortal	Metastatic Colorectal Cancer (MSK. Cancer Cell 2018)	crc_msk_2017	2.96	alive	Cecum	Primary	NA	0.1665	6	NA	0	0	0	0	0	0	0	0	0	0	IMPACT410	NA	NA
P-0005888-T01-IM5	P-0005888	IV	NA	7.82976	MSS	NA	F	colorectal	MSKCC	cBioPortal	Metastatic Colorectal Cancer (MSK. Cancer Cell 2018)	crc_msk_2017	12.55	deceased	Descending Colon	Metastasis	NA	0.3868	8	NA	0	0	0	0	0	0	0	0	0	0	IMPACT410	NA	NA
P-0005908-T01-IM5	P-0005908	IV	NA	9.7872	MSS	NA	M	colorectal	MSKCC	cBioPortal	Metastatic Colorectal Cancer (MSK. Cancer Cell 2018)	crc_msk_2017	9.23	deceased	Hepatic Flexure	Primary	NA	0.1171	10	NA	0	-2	0	0	0	0	0	0	0	0	IMPACT410	NA	NA
P-0005910-T01-IM5	P-0005910	IV	NA	10.7659	MSS	NA	F	colorectal	MSKCC	cBioPortal	Metastatic Colorectal Cancer (MSK. Cancer Cell 2018)	crc_msk_2017	0	alive	Descending Colon	Metastasis	NA	0.4261	11	NA	0	0	0	0	0	0	0	0	0	0	IMPACT410	NA	NA
P-0005938-T01-IM5	P-0005938	IV	NA	10.7659	MSS	NA	M	colorectal	MSKCC	cBioPortal	Metastatic Colorectal Cancer (MSK. Cancer Cell 2018)	crc_msk_2017	4.37	deceased	Sigmoid Colon	Metastasis	NA	0.12	11	NA	0	0	0	0	0	0	0	0	0	0	IMPACT410	NA	NA
P-0005941-T01-IM5	P-0005941	IV	NA	7.82976	MSS	NA	F	colorectal	MSKCC	cBioPortal	Metastatic Colorectal Cancer (MSK. Cancer Cell 2018)	crc_msk_2017	19.78	deceased	Sigmoid Colon	Metastasis	NA	0.4712	8	NA	0	0	0	0	0	0	0	0	0	0	IMPACT410	NA	NA
P-0005949-T01-IM5	P-0005949	III	NA	5.87232	MSS	NA	M	colorectal	MSKCC	cBioPortal	Metastatic Colorectal Cancer (MSK. Cancer Cell 2018)	crc_msk_2017	28.72	deceased	Cecum	Metastasis	NA	0.1152	6	NA	0	0	0	0	0	0	0	0	0	0	IMPACT410	NA	NA
P-0005961-T01-IM5	P-0005961	III	NA	3.91488	MSS	NA	M	colorectal	MSKCC	cBioPortal	Metastatic Colorectal Cancer (MSK. Cancer Cell 2018)	crc_msk_2017	2.86	deceased	Sigmoid Colon	Metastasis	NA	0.0072	4	NA	0	0	0	0	0	0	0	0	0	0	IMPACT410	NA	NA
P-0005983-T01-IM5	P-0005983	NA	NA	0	NA	NA	M	colorectal	MSKCC	cBioPortal	MSK-IMPACT Clinical Sequencing Cohort (MSK. Nat Med 2017)	msk_impact_2017	NA	NA	Small Bowel	Metastasis	Liver	0.1382	0	NA	0	0	0	0	0	0	0	0	0	0	NA	NA	NA
P-0005987-T01-IM5	P-0005987	II	NA	38.1701	MSI-H	NA	M	colorectal	MSKCC	cBioPortal	Metastatic Colorectal Cancer (MSK. Cancer Cell 2018)	crc_msk_2017	57.46	alive	Ascending Colon	Primary	NA	0.0097	39	NA	0	0	0	0	0	0	0	0	0	0	IMPACT410	NA	NA
P-0005996-T01-IM5	P-0005996	IV	NA	5.87232	MSS	NA	F	colorectal	MSKCC	cBioPortal	Metastatic Colorectal Cancer (MSK. Cancer Cell 2018)	crc_msk_2017	3.88	alive	Sigmoid Colon	Primary	NA	0.1281	6	NA	0	0	0	0	0	0	0	0	0	0	IMPACT410	NA	NA
P-0005998-T01-IM5	P-0005998	IV	NA	3.91488	MSS	NA	M	colorectal	MSKCC	cBioPortal	Metastatic Colorectal Cancer (MSK. Cancer Cell 2018)	crc_msk_2017	20.3	deceased	Sigmoid Colon	Metastasis	NA	0.01	4	NA	0	0	0	0	0	0	0	0	0	0	IMPACT410	NA	NA
P-0006000-T02-IM5	P-0006000	IV	NA	3.91488	MSS	NA	F	colorectal	MSKCC	cBioPortal	Metastatic Colorectal Cancer (MSK. Cancer Cell 2018)	crc_msk_2017	62.33	alive	Rectum	Metastasis	NA	0.1027	4	NA	0	0	0	0	0	0	0	0	0	0	IMPACT410	NA	NA
P-0006023-T02-IM5	P-0006023	II	NA	7.82976	MSS	NA	M	colorectal	MSKCC	cBioPortal	Metastatic Colorectal Cancer (MSK. Cancer Cell 2018)	crc_msk_2017	62.59	alive	Cecum	Primary	NA	0.1875	8	NA	0	0	0	0	0	0	0	0	0	0	IMPACT410	NA	NA
P-0006050-T01-IM5	P-0006050	IV	NA	4.8936	MSS	NA	F	colorectal	MSKCC	cBioPortal	Metastatic Colorectal Cancer (MSK. Cancer Cell 2018)	crc_msk_2017	26.91	alive	Sigmoid Colon	Primary	NA	0.1339	5	NA	0	0	0	0	0	-2	0	0	0	0	IMPACT410	NA	NA
P-0006075-T01-IM5	P-0006075	IV	NA	4.8936	MSS	NA	F	colorectal	MSKCC	cBioPortal	Metastatic Colorectal Cancer (MSK. Cancer Cell 2018)	crc_msk_2017	26.25	alive	Rectosigmoid	Primary	NA	0.276	5	NA	0	0	0	0	0	0	0	0	0	0	IMPACT410	NA	NA
P-0006093-T01-IM5	P-0006093	IV	NA	6.85104	MSS	NA	F	colorectal	MSKCC	cBioPortal	Metastatic Colorectal Cancer (MSK. Cancer Cell 2018)	crc_msk_2017	32.26	deceased	Sigmoid Colon	Metastasis	NA	0.3916	7	NA	0	0	0	0	0	0	0	0	0	0	IMPACT410	NA	NA
P-0006110-T01-IM5	P-0006110	IV	NA	7.82976	MSS	NA	M	colorectal	MSKCC	cBioPortal	Metastatic Colorectal Cancer (MSK. Cancer Cell 2018)	crc_msk_2017	6.41	deceased	Cecum	Metastasis	NA	0.1495	8	NA	0	0	0	0	0	0	0	0	0	0	IMPACT410	NA	NA
P-0006118-T02-IM5	P-0006118	I	NA	9.7872	MSS	NA	M	colorectal	MSKCC	cBioPortal	Metastatic Colorectal Cancer (MSK. Cancer Cell 2018)	crc_msk_2017	23.33	deceased	Sigmoid Colon	Metastasis	NA	0.4203	10	NA	0	0	0	0	0	0	0	0	0	0	IMPACT410	NA	NA
P-0006135-T01-IM5	P-0006135	III	NA	17.617	MSS	NA	F	colorectal	MSKCC	cBioPortal	Metastatic Colorectal Cancer (MSK. Cancer Cell 2018)	crc_msk_2017	7.07	alive	Transverse Colon	Primary	NA	0.2947	18	NA	0	0	0	0	0	0	0	0	0	0	IMPACT410	NA	NA
P-0006136-T01-IM5	P-0006136	II	NA	4.8936	MSS	NA	F	colorectal	MSKCC	cBioPortal	Metastatic Colorectal Cancer (MSK. Cancer Cell 2018)	crc_msk_2017	15.57	deceased	Rectum	Metastasis	NA	0.0207	5	NA	0	0	0	0	0	0	0	0	0	0	IMPACT410	NA	NA
P-0006138-T01-IM5	P-0006138	IV	NA	3.91488	MSS	NA	M	colorectal	MSKCC	cBioPortal	Metastatic Colorectal Cancer (MSK. Cancer Cell 2018)	crc_msk_2017	2.63	deceased	Cecum	Primary	NA	0.0445	4	NA	0	0	0	0	0	0	0	0	0	0	IMPACT410	NA	NA
P-0006170-T01-IM5	P-0006170	III	NA	54.8083	MSI-H	NA	F	colorectal	MSKCC	cBioPortal	Metastatic Colorectal Cancer (MSK. Cancer Cell 2018)	crc_msk_2017	50.04	alive	Ascending Colon	Primary	NA	0.002	56	NA	0	0	0	0	0	0	0	0	0	0	IMPACT410	NA	NA
P-0006181-T01-IM5	P-0006181	II	NA	6.85104	MSS	NA	M	colorectal	MSKCC	cBioPortal	Metastatic Colorectal Cancer (MSK. Cancer Cell 2018)	crc_msk_2017	36.63	deceased	Rectum	Primary	NA	0.163	8	NA	0	0	0	0	0	0	0	0	0	0	IMPACT410	NA	NA
P-0006183-T01-IM5	P-0006183	II	NA	8.80848	MSS	NA	M	colorectal	MSKCC	cBioPortal	Metastatic Colorectal Cancer (MSK. Cancer Cell 2018)	crc_msk_2017	62.39	alive	Ascending Colon	Primary	NA	0.2286	9	NA	0	0	0	0	0	0	0	0	0	0	IMPACT410	NA	NA
P-0006184-T01-IM5	P-0006184	II	NA	3.91488	MSS	NA	M	colorectal	MSKCC	cBioPortal	Metastatic Colorectal Cancer (MSK. Cancer Cell 2018)	crc_msk_2017	58.88	alive	Rectum	Primary	NA	0.1791	4	NA	0	0	0	0	0	0	0	0	0	0	IMPACT410	NA	NA
P-0006202-T01-IM5	P-0006202	IV	NA	11.7446	MSS	NA	M	colorectal	MSKCC	cBioPortal	Metastatic Colorectal Cancer (MSK. Cancer Cell 2018)	crc_msk_2017	2.76	deceased	Sigmoid Colon	Primary	NA	0.1793	12	NA	0	0	0	0	0	0	0	0	0	0	IMPACT410	NA	NA
P-0006207-T01-IM5	P-0006207	II	NA	57.7445	MSI-H	NA	F	colorectal	MSKCC	cBioPortal	Metastatic Colorectal Cancer (MSK. Cancer Cell 2018)	crc_msk_2017	61.6	alive	Cecum	Primary	NA	0	60	NA	0	0	0	0	0	0	0	0	0	0	IMPACT410	NA	NA
P-0006213-T01-IM5	P-0006213	IV	NA	8.80848	MSS	NA	M	colorectal	MSKCC	cBioPortal	Metastatic Colorectal Cancer (MSK. Cancer Cell 2018)	crc_msk_2017	18.27	deceased	Cecum	Metastasis	NA	0.0777	9	NA	0	0	0	0	0	0	0	0	0	0	IMPACT410	NA	NA
P-0006219-T01-IM5	P-0006219	IV	NA	5.87232	MSS	NA	F	colorectal	MSKCC	cBioPortal	Metastatic Colorectal Cancer (MSK. Cancer Cell 2018)	crc_msk_2017	39.16	deceased	Sigmoid Colon	Metastasis	NA	0.1292	6	NA	0	0	0	0	0	0	0	0	0	0	IMPACT410	NA	NA
P-0006225-T01-IM5	P-0006225	III	NA	5.87232	MSS	NA	M	colorectal	MSKCC	cBioPortal	Metastatic Colorectal Cancer (MSK. Cancer Cell 2018)	crc_msk_2017	24.38	deceased	Rectum	Metastasis	NA	0.2155	6	NA	0	0	0	0	0	0	0	0	0	0	IMPACT410	NA	NA
P-0006230-T01-IM5	P-0006230	IV	NA	7.82976	MSS	NA	F	colorectal	MSKCC	cBioPortal	Metastatic Colorectal Cancer (MSK. Cancer Cell 2018)	crc_msk_2017	46.33	deceased	Rectum	Metastasis	NA	0.1578	8	NA	0	0	0	0	0	0	0	0	0	0	IMPACT410	NA	NA
P-0006261-T01-IM5	P-0006261	III	NA	3.91488	MSS	NA	F	colorectal	MSKCC	cBioPortal	Metastatic Colorectal Cancer (MSK. Cancer Cell 2018)	crc_msk_2017	62.29	alive	Rectum	Metastasis	NA	0.2941	4	NA	0	0	0	0	0	0	0	0	0	0	IMPACT410	NA	NA
P-0006271-T01-IM5	P-0006271	IV	NA	2.93616	MSS	NA	M	colorectal	MSKCC	cBioPortal	Metastatic Colorectal Cancer (MSK. Cancer Cell 2018)	crc_msk_2017	12.94	deceased	Rectosigmoid	Metastasis	NA	0.0376	3	NA	0	0	0	0	0	0	0	0	0	0	IMPACT410	NA	NA
P-0006272-T01-IM5	P-0006272	III	NA	0.97872	MSS	NA	M	colorectal	MSKCC	cBioPortal	Metastatic Colorectal Cancer (MSK. Cancer Cell 2018)	crc_msk_2017	11.4	deceased	Cecum	Metastasis	NA	0	1	NA	0	0	0	0	0	0	0	0	0	0	IMPACT410	NA	NA
P-0006275-T01-IM5	P-0006275	III	NA	3.91488	MSS	NA	M	colorectal	MSKCC	cBioPortal	Metastatic Colorectal Cancer (MSK. Cancer Cell 2018)	crc_msk_2017	56.18	alive	Rectosigmoid	Metastasis	NA	0.2398	4	NA	0	0	0	0	0	0	0	0	0	0	IMPACT410	NA	NA
P-0006287-T01-IM5	P-0006287	III	NA	6.85104	MSS	NA	F	colorectal	MSKCC	cBioPortal	Metastatic Colorectal Cancer (MSK. Cancer Cell 2018)	crc_msk_2017	19.38	deceased	Rectum	Metastasis	NA	0.343	8	NA	0	0	0	0	0	0	0	0	0	0	IMPACT410	NA	NA
P-0006306-T01-IM5	P-0006306	III	NA	4.8936	MSS	NA	M	colorectal	MSKCC	cBioPortal	Metastatic Colorectal Cancer (MSK. Cancer Cell 2018)	crc_msk_2017	56.87	alive	Sigmoid Colon	Metastasis	NA	0.0874	5	NA	0	0	0	0	0	0	0	0	0	0	IMPACT410	NA	NA
P-0006316-T01-IM5	P-0006316	IV	NA	6.85104	MSS	NA	F	colorectal	MSKCC	cBioPortal	Metastatic Colorectal Cancer (MSK. Cancer Cell 2018)	crc_msk_2017	1.25	alive	Sigmoid Colon	Metastasis	NA	0.4099	7	NA	0	0	0	0	0	-2	0	0	0	0	IMPACT410	NA	NA
P-0006317-T01-IM5	P-0006317	IV	NA	10.7659	MSS	NA	M	colorectal	MSKCC	cBioPortal	Metastatic Colorectal Cancer (MSK. Cancer Cell 2018)	crc_msk_2017	10.87	deceased	Rectosigmoid	Metastasis	NA	0.1992	11	NA	0	0	0	0	0	0	0	0	0	0	IMPACT410	NA	NA
P-0006329-T01-IM5	P-0006329	IV	NA	11.7446	MSS	NA	M	colorectal	MSKCC	cBioPortal	Metastatic Colorectal Cancer (MSK. Cancer Cell 2018)	crc_msk_2017	27.17	alive	Rectum	Primary	NA	0.0752	12	NA	0	0	0	0	0	0	0	0	0	0	IMPACT410	NA	NA
P-0006345-T01-IM5	P-0006345	IV	NA	11.7446	MSS	NA	F	colorectal	MSKCC	cBioPortal	Metastatic Colorectal Cancer (MSK. Cancer Cell 2018)	crc_msk_2017	28.12	alive	Ascending Colon	Metastasis	NA	0.0678	12	NA	0	0	0	0	0	0	0	0	0	0	IMPACT410	NA	NA
P-0006359-T01-IM5	P-0006359	III	NA	4.8936	MSS	NA	F	colorectal	MSKCC	cBioPortal	Metastatic Colorectal Cancer (MSK. Cancer Cell 2018)	crc_msk_2017	59.11	alive	Sigmoid Colon	Primary	NA	0.2216	5	NA	0	0	0	0	0	0	0	0	0	0	IMPACT410	NA	NA
P-0006365-T01-IM5	P-0006365	I	NA	42.0849	MSI-H	NA	M	colorectal	MSKCC	cBioPortal	Metastatic Colorectal Cancer (MSK. Cancer Cell 2018)	crc_msk_2017	58.65	alive	Sigmoid Colon	Primary	NA	0.0708	43	NA	0	0	0	0	0	0	0	0	0	0	IMPACT410	NA	NA
P-0006390-T01-IM5	P-0006390	IV	NA	2.93616	MSS	NA	F	colorectal	MSKCC	cBioPortal	Metastatic Colorectal Cancer (MSK. Cancer Cell 2018)	crc_msk_2017	17.74	deceased	Descending Colon	Metastasis	NA	0.2516	3	NA	0	0	0	0	0	0	0	0	0	0	IMPACT410	NA	NA
P-0006394-T01-IM5	P-0006394	II	NA	5.87232	MSS	NA	F	colorectal	MSKCC	cBioPortal	Metastatic Colorectal Cancer (MSK. Cancer Cell 2018)	crc_msk_2017	59.7	alive	Rectum	Primary	NA	0.6953	6	NA	0	0	0	0	0	-2	0	0	0	0	IMPACT410	NA	NA
P-0006405-T01-IM5	P-0006405	IV	NA	4.8936	MSS	NA	F	colorectal	MSKCC	cBioPortal	Metastatic Colorectal Cancer (MSK. Cancer Cell 2018)	crc_msk_2017	30.03	deceased	Transverse Colon	Primary	NA	0.1817	5	NA	0	0	0	0	0	0	0	2	0	0	IMPACT410	NA	NA
P-0006434-T01-IM5	P-0006434	IV	NA	9.7872	MSS	NA	F	colorectal	MSKCC	cBioPortal	Metastatic Colorectal Cancer (MSK. Cancer Cell 2018)	crc_msk_2017	31.38	alive	Sigmoid Colon	Metastasis	NA	0.2394	10	NA	0	0	0	0	0	0	0	0	0	0	IMPACT410	NA	NA
P-0006444-T02-IM5	P-0006444	II	NA	3.91488	MSS	NA	F	colorectal	MSKCC	cBioPortal	Metastatic Colorectal Cancer (MSK. Cancer Cell 2018)	crc_msk_2017	16.7	alive	Sigmoid Colon	Metastasis	NA	0.1916	4	NA	0	0	0	0	0	0	0	0	0	0	IMPACT410	NA	NA
P-0006460-T01-IM5	P-0006460	III	NA	5.87232	MSS	NA	M	colorectal	MSKCC	cBioPortal	Metastatic Colorectal Cancer (MSK. Cancer Cell 2018)	crc_msk_2017	8.67	deceased	Rectum	Primary	NA	0.0524	6	NA	0	0	0	0	0	0	0	0	0	0	IMPACT410	NA	NA
P-0006468-T01-IM5	P-0006468	IV	NA	4.8936	MSS	NA	M	colorectal	MSKCC	cBioPortal	Metastatic Colorectal Cancer (MSK. Cancer Cell 2018)	crc_msk_2017	37.19	deceased	Sigmoid Colon	Primary	NA	0.5214	5	NA	0	0	2	0	0	0	0	0	0	0	IMPACT410	NA	NA
P-0006469-T01-IM5	P-0006469	III	NA	6.85104	MSS	NA	M	colorectal	MSKCC	cBioPortal	Metastatic Colorectal Cancer (MSK. Cancer Cell 2018)	crc_msk_2017	29.4	deceased	Transverse Colon	Primary	NA	0.1822	7	NA	0	0	0	0	0	0	0	0	0	0	IMPACT410	NA	NA
P-0006512-T01-IM5	P-0006512	IV	NA	7.82976	MSS	NA	F	colorectal	MSKCC	cBioPortal	Metastatic Colorectal Cancer (MSK. Cancer Cell 2018)	crc_msk_2017	28.06	deceased	Rectosigmoid	Primary	NA	0.189	8	NA	0	0	0	0	0	0	0	0	0	0	IMPACT410	NA	NA
P-0006548-T01-IM5	P-0006548	III	NA	10.7659	MSS	NA	F	colorectal	MSKCC	cBioPortal	Metastatic Colorectal Cancer (MSK. Cancer Cell 2018)	crc_msk_2017	0	alive	Rectum	Primary	NA	0.1299	11	NA	0	0	0	0	0	0	0	0	0	0	IMPACT410	NA	NA
P-0006559-T01-IM5	P-0006559	IV	NA	5.87232	MSS	NA	F	colorectal	MSKCC	cBioPortal	Metastatic Colorectal Cancer (MSK. Cancer Cell 2018)	crc_msk_2017	0.03	alive	Sigmoid Colon	Primary	NA	0.1103	6	NA	0	0	0	0	0	0	0	0	0	0	IMPACT410	NA	NA
P-0006564-T01-IM5	P-0006564	IV	NA	1.95744	MSS	NA	M	colorectal	MSKCC	cBioPortal	Metastatic Colorectal Cancer (MSK. Cancer Cell 2018)	crc_msk_2017	60.22	alive	Sigmoid Colon	Primary	NA	0.0145	3	NA	0	0	0	0	0	0	0	0	0	0	IMPACT410	NA	NA
P-0006575-T01-IM5	P-0006575	IV	NA	6.85104	MSS	NA	F	colorectal	MSKCC	cBioPortal	Metastatic Colorectal Cancer (MSK. Cancer Cell 2018)	crc_msk_2017	60.45	alive	Sigmoid Colon	Metastasis	NA	0.3904	7	NA	0	0	0	0	0	0	0	0	0	0	IMPACT410	NA	NA
P-0006581-T01-IM5	P-0006581	IV	NA	9.7872	MSS	NA	M	colorectal	MSKCC	cBioPortal	Metastatic Colorectal Cancer (MSK. Cancer Cell 2018)	crc_msk_2017	28.65	deceased	Cecum	Primary	NA	0.1118	10	NA	0	0	0	0	0	0	0	0	0	0	IMPACT410	NA	NA
P-0006587-T01-IM5	P-0006587	IV	NA	10.7659	MSS	NA	M	colorectal	MSKCC	cBioPortal	Metastatic Colorectal Cancer (MSK. Cancer Cell 2018)	crc_msk_2017	29.77	deceased	Ascending Colon	Primary	NA	0.0369	11	NA	0	0	0	0	0	0	0	0	0	0	IMPACT410	NA	NA
P-0006589-T01-IM5	P-0006589	IV	NA	3.91488	MSS	NA	M	colorectal	MSKCC	cBioPortal	Metastatic Colorectal Cancer (MSK. Cancer Cell 2018)	crc_msk_2017	41.56	deceased	Rectosigmoid	Primary	NA	0.1169	4	NA	0	0	0	0	0	0	0	0	0	0	IMPACT410	NA	NA
P-0006592-T01-IM5	P-0006592	IV	NA	2.93616	MSS	NA	M	colorectal	MSKCC	cBioPortal	Metastatic Colorectal Cancer (MSK. Cancer Cell 2018)	crc_msk_2017	52.96	alive	Sigmoid Colon	Metastasis	NA	0.3568	3	NA	-2	0	0	0	0	0	0	0	0	0	IMPACT410	NA	NA
P-0006608-T01-IM5	P-0006608	IV	NA	9.7872	MSS	NA	F	colorectal	MSKCC	cBioPortal	Metastatic Colorectal Cancer (MSK. Cancer Cell 2018)	crc_msk_2017	63.02	alive	Sigmoid Colon	Metastasis	NA	0.5296	10	NA	0	0	0	0	0	0	0	0	0	0	IMPACT410	NA	NA
P-0006612-T01-IM5	P-0006612	III	NA	349.403	MSS	NA	F	colorectal	MSKCC	cBioPortal	Metastatic Colorectal Cancer (MSK. Cancer Cell 2018)	crc_msk_2017	32.59	alive	Cecum	Primary	NA	0.0006	361	NA	0	0	0	0	0	0	0	0	0	0	IMPACT410	NA	NA
P-0006616-T01-IM5	P-0006616	IV	NA	5.87232	MSS	NA	M	colorectal	MSKCC	cBioPortal	Metastatic Colorectal Cancer (MSK. Cancer Cell 2018)	crc_msk_2017	9.66	deceased	Cecum	Metastasis	NA	0.0179	6	NA	0	0	0	0	0	0	0	0	0	0	IMPACT410	NA	NA
P-0006636-T01-IM5	P-0006636	III	NA	3.91488	MSS	NA	F	colorectal	MSKCC	cBioPortal	Metastatic Colorectal Cancer (MSK. Cancer Cell 2018)	crc_msk_2017	4.37	deceased	Rectum	Metastasis	NA	0.023	4	NA	0	0	0	0	0	0	0	0	0	0	IMPACT410	NA	NA
P-0006646-T01-IM5	P-0006646	IV	NA	4.8936	MSS	NA	M	colorectal	MSKCC	cBioPortal	Metastatic Colorectal Cancer (MSK. Cancer Cell 2018)	crc_msk_2017	37.52	deceased	Sigmoid Colon	Metastasis	NA	0.0716	5	NA	0	0	0	0	0	0	0	0	0	0	IMPACT410	NA	NA
P-0006647-T01-IM5	P-0006647	IV	NA	4.8936	MSS	NA	M	colorectal	MSKCC	cBioPortal	Metastatic Colorectal Cancer (MSK. Cancer Cell 2018)	crc_msk_2017	4.73	deceased	Sigmoid Colon	Metastasis	NA	0.4847	5	NA	0	0	0	0	0	0	0	0	0	0	IMPACT410	NA	NA
P-0006649-T01-IM5	P-0006649	IV	NA	13.7021	MSI-H	NA	M	colorectal	MSKCC	cBioPortal	Metastatic Colorectal Cancer (MSK. Cancer Cell 2018)	crc_msk_2017	52.44	alive	Transverse Colon	Metastasis	NA	0.0025	14	NA	0	0	0	0	0	0	0	0	0	0	IMPACT410	NA	NA
P-0006657-T01-IM5	P-0006657	IV	NA	5.87232	MSS	NA	M	colorectal	MSKCC	cBioPortal	Metastatic Colorectal Cancer (MSK. Cancer Cell 2018)	crc_msk_2017	0.92	deceased	Sigmoid Colon	Metastasis	NA	0.1966	6	NA	0	0	0	0	0	0	0	0	0	0	IMPACT410	NA	NA
P-0006658-T01-IM5	P-0006658	IV	NA	0.97872	MSS	NA	M	colorectal	MSKCC	cBioPortal	Metastatic Colorectal Cancer (MSK. Cancer Cell 2018)	crc_msk_2017	20.14	deceased	Rectosigmoid	Metastasis	NA	0.0006	1	NA	0	0	0	0	0	0	0	0	0	0	IMPACT410	NA	NA
P-0006659-T01-IM5	P-0006659	IV	NA	7.82976	MSS	NA	M	colorectal	MSKCC	cBioPortal	Metastatic Colorectal Cancer (MSK. Cancer Cell 2018)	crc_msk_2017	9.2	deceased	Sigmoid Colon	Metastasis	NA	0.1648	9	NA	0	0	0	0	0	0	0	0	0	0	IMPACT410	NA	NA
P-0006669-T01-IM5	P-0006669	IV	NA	4.8936	MSS	NA	M	colorectal	MSKCC	cBioPortal	Metastatic Colorectal Cancer (MSK. Cancer Cell 2018)	crc_msk_2017	7.92	alive	Rectum	Primary	NA	0.2485	5	NA	0	0	0	0	0	0	0	0	0	0	IMPACT410	NA	NA
P-0006680-T01-IM5	P-0006680	II	NA	3.91488	MSS	NA	F	colorectal	MSKCC	cBioPortal	Metastatic Colorectal Cancer (MSK. Cancer Cell 2018)	crc_msk_2017	37.42	deceased	Transverse Colon	Primary	NA	0.2988	4	NA	0	0	0	0	0	0	0	0	0	0	IMPACT410	NA	NA
P-0006681-T01-IM5	P-0006681	II	NA	3.91488	MSS	NA	M	colorectal	MSKCC	cBioPortal	Metastatic Colorectal Cancer (MSK. Cancer Cell 2018)	crc_msk_2017	56.38	alive	Sigmoid Colon	Metastasis	NA	0.1471	4	NA	0	0	0	0	0	0	0	0	0	0	IMPACT410	NA	NA
P-0006683-T01-IM5	P-0006683	IV	NA	5.87232	MSS	NA	M	colorectal	MSKCC	cBioPortal	Metastatic Colorectal Cancer (MSK. Cancer Cell 2018)	crc_msk_2017	0.23	deceased	Sigmoid Colon	Metastasis	NA	0	6	NA	0	0	0	0	0	0	0	0	0	0	IMPACT410	NA	NA
P-0006685-T01-IM5	P-0006685	IV	NA	4.8936	MSS	NA	M	colorectal	MSKCC	cBioPortal	Metastatic Colorectal Cancer (MSK. Cancer Cell 2018)	crc_msk_2017	3.94	deceased	Rectum	Metastasis	NA	0.099	5	NA	0	0	0	0	0	0	0	0	0	0	IMPACT410	NA	NA
P-0006686-T01-IM5	P-0006686	II	NA	6.85104	MSS	NA	M	colorectal	MSKCC	cBioPortal	Metastatic Colorectal Cancer (MSK. Cancer Cell 2018)	crc_msk_2017	58.65	alive	Cecum	Metastasis	NA	0.097	7	NA	0	0	0	0	0	0	0	0	0	0	IMPACT410	NA	NA
P-0006687-T01-IM5	P-0006687	IV	NA	3.91488	MSS	NA	F	colorectal	MSKCC	cBioPortal	Metastatic Colorectal Cancer (MSK. Cancer Cell 2018)	crc_msk_2017	61.87	alive	Sigmoid Colon	Primary	NA	0.1936	4	NA	0	0	0	0	0	0	0	0	0	0	IMPACT410	NA	NA
P-0006693-T01-IM5	P-0006693	IV	NA	6.85104	MSS	NA	M	colorectal	MSKCC	cBioPortal	Metastatic Colorectal Cancer (MSK. Cancer Cell 2018)	crc_msk_2017	7.98	alive	Cecum	Primary	NA	0.2168	7	NA	0	0	0	0	0	0	0	0	0	0	IMPACT410	NA	NA
P-0006701-T01-IM5	P-0006701	III	NA	4.8936	MSS	NA	M	colorectal	MSKCC	cBioPortal	Metastatic Colorectal Cancer (MSK. Cancer Cell 2018)	crc_msk_2017	61.18	alive	Rectum	Metastasis	NA	0.4322	5	NA	0	0	0	0	0	0	0	0	0	0	IMPACT410	NA	NA
P-0006704-T01-IM5	P-0006704	III	NA	8.80848	MSS	NA	F	colorectal	MSKCC	cBioPortal	Metastatic Colorectal Cancer (MSK. Cancer Cell 2018)	crc_msk_2017	60.75	alive	Cecum	Metastasis	NA	0.2138	9	NA	0	0	0	0	0	0	0	0	0	0	IMPACT410	NA	NA
P-0006706-T01-IM5	P-0006706	III	NA	6.85104	MSS	NA	M	colorectal	MSKCC	cBioPortal	Metastatic Colorectal Cancer (MSK. Cancer Cell 2018)	crc_msk_2017	60.68	alive	Descending Colon	Metastasis	NA	0.1504	7	NA	0	0	0	0	0	0	0	0	0	0	IMPACT410	NA	NA
P-0006707-T01-IM5	P-0006707	IV	NA	4.8936	MSS	NA	M	colorectal	MSKCC	cBioPortal	Metastatic Colorectal Cancer (MSK. Cancer Cell 2018)	crc_msk_2017	61.21	alive	Sigmoid Colon	Primary	NA	0.2977	5	NA	0	0	0	0	0	0	0	0	0	0	IMPACT410	NA	NA
P-0006708-T01-IM5	P-0006708	IV	NA	9.7872	MSS	NA	F	colorectal	MSKCC	cBioPortal	Metastatic Colorectal Cancer (MSK. Cancer Cell 2018)	crc_msk_2017	2.99	deceased	Sigmoid Colon	Metastasis	NA	0.219	10	NA	0	0	0	0	0	0	0	0	0	0	IMPACT410	NA	NA
P-0006711-T01-IM5	P-0006711	IV	NA	4.8936	MSS	NA	F	colorectal	MSKCC	cBioPortal	Metastatic Colorectal Cancer (MSK. Cancer Cell 2018)	crc_msk_2017	32.13	alive	Rectosigmoid	Metastasis	NA	0.3136	5	NA	0	0	0	0	0	0	0	0	0	0	IMPACT410	NA	NA
P-0006715-T01-IM5	P-0006715	IV	NA	5.87232	MSS	NA	M	colorectal	MSKCC	cBioPortal	Metastatic Colorectal Cancer (MSK. Cancer Cell 2018)	crc_msk_2017	23.72	deceased	Descending Colon	Metastasis	NA	0.3935	6	NA	0	0	0	0	0	0	0	0	0	0	IMPACT410	NA	NA
P-0006717-T01-IM5	P-0006717	IV	NA	2.93616	MSS	NA	F	colorectal	MSKCC	cBioPortal	Metastatic Colorectal Cancer (MSK. Cancer Cell 2018)	crc_msk_2017	59.5	alive	Ascending Colon	Primary	NA	0.0262	3	NA	0	0	0	0	0	0	0	0	0	0	IMPACT410	NA	NA
P-0006721-T01-IM5	P-0006721	II	NA	3.91488	MSS	NA	F	colorectal	MSKCC	cBioPortal	Metastatic Colorectal Cancer (MSK. Cancer Cell 2018)	crc_msk_2017	60.91	alive	Rectum	Metastasis	NA	0.3397	4	NA	0	0	0	0	0	0	0	0	0	0	IMPACT410	NA	NA
P-0006726-T01-IM5	P-0006726	IV	NA	4.8936	MSS	NA	F	colorectal	MSKCC	cBioPortal	Metastatic Colorectal Cancer (MSK. Cancer Cell 2018)	crc_msk_2017	49.64	deceased	Sigmoid Colon	Metastasis	NA	0.0023	5	NA	0	0	0	0	0	0	0	0	0	0	IMPACT410	NA	NA
P-0006729-T01-IM5	P-0006729	IV	NA	3.91488	MSS	NA	F	colorectal	MSKCC	cBioPortal	Metastatic Colorectal Cancer (MSK. Cancer Cell 2018)	crc_msk_2017	37.91	deceased	Sigmoid Colon	Primary	NA	0.023	4	NA	0	0	0	0	0	0	0	0	0	0	IMPACT410	NA	NA
P-0006730-T01-IM5	P-0006730	IV	NA	5.87232	MSS	NA	F	colorectal	MSKCC	cBioPortal	Metastatic Colorectal Cancer (MSK. Cancer Cell 2018)	crc_msk_2017	3.06	deceased	Cecum	Primary	NA	0.0248	6	NA	0	0	0	0	0	0	0	0	0	0	IMPACT410	NA	NA
P-0006735-T01-IM5	P-0006735	II	NA	3.91488	MSS	NA	M	colorectal	MSKCC	cBioPortal	Metastatic Colorectal Cancer (MSK. Cancer Cell 2018)	crc_msk_2017	32.43	deceased	Sigmoid Colon	Metastasis	NA	0.1958	4	NA	0	0	0	0	0	0	0	0	0	0	IMPACT410	NA	NA
P-0006737-T01-IM5	P-0006737	IV	NA	2.93616	MSS	NA	M	colorectal	MSKCC	cBioPortal	Metastatic Colorectal Cancer (MSK. Cancer Cell 2018)	crc_msk_2017	24.97	deceased	Rectum	Primary	NA	0.015	3	NA	0	0	0	0	0	0	0	0	0	0	IMPACT410	NA	NA
P-0006740-T01-IM5	P-0006740	IV	NA	3.91488	MSS	NA	F	colorectal	MSKCC	cBioPortal	Metastatic Colorectal Cancer (MSK. Cancer Cell 2018)	crc_msk_2017	43.11	deceased	Cecum	Metastasis	NA	0.0385	4	NA	0	0	0	0	0	0	0	0	0	0	IMPACT410	NA	NA
P-0006743-T01-IM5	P-0006743	IV	NA	5.87232	MSS	NA	F	colorectal	MSKCC	cBioPortal	Metastatic Colorectal Cancer (MSK. Cancer Cell 2018)	crc_msk_2017	29.57	deceased	Rectosigmoid	Metastasis	NA	0.0916	6	NA	0	0	0	0	0	0	0	0	0	0	IMPACT410	NA	NA
P-0006744-T01-IM5	P-0006744	III	NA	5.87232	MSS	NA	M	colorectal	MSKCC	cBioPortal	Metastatic Colorectal Cancer (MSK. Cancer Cell 2018)	crc_msk_2017	60.88	alive	Descending Colon	Metastasis	NA	0.4741	6	NA	0	0	0	0	0	0	0	0	0	0	IMPACT410	NA	NA
P-0006750-T01-IM5	P-0006750	IV	NA	4.8936	MSS	NA	M	colorectal	MSKCC	cBioPortal	Metastatic Colorectal Cancer (MSK. Cancer Cell 2018)	crc_msk_2017	38.41	alive	Sigmoid Colon	Metastasis	NA	0.0532	5	NA	0	0	0	0	0	0	0	0	0	0	IMPACT410	NA	NA
P-0006753-T01-IM5	P-0006753	IV	NA	55.787	MSI-H	NA	M	colorectal	MSKCC	cBioPortal	Metastatic Colorectal Cancer (MSK. Cancer Cell 2018)	crc_msk_2017	60.62	alive	Cecum	Primary	NA	0.0082	57	NA	0	0	0	0	0	0	0	0	0	0	IMPACT410	NA	NA
P-0006758-T01-IM5	P-0006758	IV	NA	25.4467	MSS	NA	M	colorectal	MSKCC	cBioPortal	Metastatic Colorectal Cancer (MSK. Cancer Cell 2018)	crc_msk_2017	60.9	alive	Cecum	Primary	NA	0.0354	26	NA	0	0	0	0	0	0	0	0	0	0	IMPACT410	NA	NA
P-0006759-T01-IM5	P-0006759	IV	NA	6.85104	MSS	NA	M	colorectal	MSKCC	cBioPortal	Metastatic Colorectal Cancer (MSK. Cancer Cell 2018)	crc_msk_2017	60.98	alive	Descending Colon	Metastasis	NA	0.3045	7	NA	0	0	0	0	0	0	0	0	0	0	IMPACT410	NA	NA
P-0006761-T01-IM5	P-0006761	IV	NA	8.80848	MSS	NA	F	colorectal	MSKCC	cBioPortal	Metastatic Colorectal Cancer (MSK. Cancer Cell 2018)	crc_msk_2017	60.75	alive	Sigmoid Colon	Metastasis	NA	0.0646	9	NA	0	0	0	0	0	0	0	0	0	0	IMPACT410	NA	NA
P-0006763-T01-IM5	P-0006763	IV	NA	5.87232	MSS	NA	M	colorectal	MSKCC	cBioPortal	Metastatic Colorectal Cancer (MSK. Cancer Cell 2018)	crc_msk_2017	59.14	alive	Rectum	Metastasis	NA	0.1819	6	NA	0	0	0	0	0	0	0	0	0	0	IMPACT410	NA	NA
P-0006764-T01-IM5	P-0006764	IV	NA	1.95744	MSS	NA	F	colorectal	MSKCC	cBioPortal	Metastatic Colorectal Cancer (MSK. Cancer Cell 2018)	crc_msk_2017	35.35	deceased	NA	Metastasis	NA	0.0013	2	NA	0	0	0	0	0	0	0	0	0	0	IMPACT410	NA	NA
P-0006766-T01-IM5	P-0006766	III	NA	2.93616	MSS	NA	F	colorectal	MSKCC	cBioPortal	Metastatic Colorectal Cancer (MSK. Cancer Cell 2018)	crc_msk_2017	61.18	alive	Sigmoid Colon	Primary	NA	0.3732	3	NA	0	0	2	0	0	0	0	0	0	0	IMPACT410	NA	NA
P-0006770-T01-IM5	P-0006770	IV	NA	6.85104	MSS	NA	M	colorectal	MSKCC	cBioPortal	Metastatic Colorectal Cancer (MSK. Cancer Cell 2018)	crc_msk_2017	61.04	alive	Sigmoid Colon	Primary	NA	0.2795	7	NA	0	0	0	0	0	0	0	0	0	0	IMPACT410	NA	NA
P-0006778-T01-IM5	P-0006778	IV	NA	4.8936	MSS	NA	F	colorectal	MSKCC	cBioPortal	Metastatic Colorectal Cancer (MSK. Cancer Cell 2018)	crc_msk_2017	56.51	deceased	Cecum	Primary	NA	0.1678	5	NA	0	0	0	0	0	0	0	0	0	0	IMPACT410	NA	NA
P-0006794-T01-IM5	P-0006794	IV	NA	4.8936	MSS	NA	F	colorectal	MSKCC	cBioPortal	Metastatic Colorectal Cancer (MSK. Cancer Cell 2018)	crc_msk_2017	60.19	alive	Sigmoid Colon	Metastasis	NA	0.0227	6	NA	0	0	0	0	0	0	0	0	0	0	IMPACT410	NA	NA
P-0006813-T01-IM5	P-0006813	IV	NA	5.87232	MSS	NA	F	colorectal	MSKCC	cBioPortal	Metastatic Colorectal Cancer (MSK. Cancer Cell 2018)	crc_msk_2017	29.11	deceased	Sigmoid Colon	Primary	NA	0.1797	6	NA	0	0	0	0	0	0	0	0	0	0	IMPACT410	NA	NA
P-0006816-T01-IM5	P-0006816	II	NA	11.7446	MSS	NA	F	colorectal	MSKCC	cBioPortal	Metastatic Colorectal Cancer (MSK. Cancer Cell 2018)	crc_msk_2017	25.33	deceased	Rectum	Metastasis	NA	0.1169	12	NA	0	0	0	0	0	0	0	0	0	0	IMPACT410	NA	NA
P-0006819-T02-IM5	P-0006819	II	NA	8.80848	MSS	NA	M	colorectal	MSKCC	cBioPortal	Metastatic Colorectal Cancer (MSK. Cancer Cell 2018)	crc_msk_2017	54.11	alive	Sigmoid Colon	Metastasis	NA	0.1533	9	NA	0	0	0	0	0	0	0	0	0	0	IMPACT410	NA	NA
P-0006821-T01-IM5	P-0006821	IV	NA	5.87232	MSS	NA	M	colorectal	MSKCC	cBioPortal	Metastatic Colorectal Cancer (MSK. Cancer Cell 2018)	crc_msk_2017	59.83	alive	Sigmoid Colon	Metastasis	NA	0.1566	6	NA	0	0	0	0	0	0	0	0	0	0	IMPACT410	NA	NA
P-0006822-T01-IM5	P-0006822	IV	NA	6.85104	MSS	NA	M	colorectal	MSKCC	cBioPortal	Metastatic Colorectal Cancer (MSK. Cancer Cell 2018)	crc_msk_2017	36.6	deceased	Descending Colon	Metastasis	NA	0.3714	7	NA	0	0	0	0	0	0	0	0	0	0	IMPACT410	NA	NA
P-0006825-T01-IM5	P-0006825	III	NA	2.93616	MSS	NA	M	colorectal	MSKCC	cBioPortal	Metastatic Colorectal Cancer (MSK. Cancer Cell 2018)	crc_msk_2017	24.94	deceased	Hepatic Flexure	Metastasis	NA	0.0319	3	NA	0	0	0	0	0	0	0	0	0	0	IMPACT410	NA	NA
P-0006835-T01-IM5	P-0006835	IV	NA	0.97872	MSS	NA	F	colorectal	MSKCC	cBioPortal	Metastatic Colorectal Cancer (MSK. Cancer Cell 2018)	crc_msk_2017	7.82	deceased	Descending Colon	Metastasis	NA	0.0119	2	NA	0	0	0	0	0	0	0	0	0	0	IMPACT410	NA	NA
P-0006853-T01-IM5	P-0006853	IV	NA	3.91488	MSS	NA	F	colorectal	MSKCC	cBioPortal	Metastatic Colorectal Cancer (MSK. Cancer Cell 2018)	crc_msk_2017	13.96	deceased	Rectum	Primary	NA	0.1352	4	NA	0	0	0	0	0	0	0	0	0	0	IMPACT410	NA	NA
P-0006860-T01-IM5	P-0006860	IV	NA	7.82976	MSS	NA	F	colorectal	MSKCC	cBioPortal	Metastatic Colorectal Cancer (MSK. Cancer Cell 2018)	crc_msk_2017	13.4	deceased	Rectum	Primary	NA	0.2396	8	NA	0	0	0	0	0	-2	0	0	0	0	IMPACT410	NA	NA
P-0006861-T01-IM5	P-0006861	IV	NA	6.85104	MSS	NA	F	colorectal	MSKCC	cBioPortal	Metastatic Colorectal Cancer (MSK. Cancer Cell 2018)	crc_msk_2017	61.24	alive	Left Colon	Metastasis	NA	0.2391	7	NA	0	0	0	0	0	0	0	0	0	0	IMPACT410	NA	NA
P-0006863-T01-IM5	P-0006863	I	NA	71.4465	MSI-H	NA	F	colorectal	MSKCC	cBioPortal	GENIE BPC CRC v2.0-public	crc_public_genie_bpc	39.2763	alive	Rectosigmoid	Primary	NA	0.0019	73	NA	0	0	0	0	0	0	0	0	0	0	IMPACT410	NA	NA
P-0006864-T01-IM5	P-0006864	IV	NA	1.95744	MSS	NA	F	colorectal	MSKCC	cBioPortal	Metastatic Colorectal Cancer (MSK. Cancer Cell 2018)	crc_msk_2017	60.62	alive	Transverse Colon	Primary	NA	0.1764	2	NA	0	0	0	0	0	0	0	0	0	0	IMPACT410	NA	NA
P-0006865-T01-IM5	P-0006865	III	NA	1.95744	MSS	NA	M	colorectal	MSKCC	cBioPortal	Metastatic Colorectal Cancer (MSK. Cancer Cell 2018)	crc_msk_2017	NA	NA	Sigmoid Colon	Primary	NA	0.0877	2	NA	0	0	0	0	0	0	0	0	0	0	IMPACT410	NA	NA
P-0006867-T01-IM5	P-0006867	II	NA	1.95744	MSS	NA	F	colorectal	MSKCC	cBioPortal	GENIE BPC CRC v2.0-public	crc_public_genie_bpc	44.8355	alive	Rectum	Primary	NA	0.0016	2	NA	0	0	0	0	0	0	0	0	0	0	IMPACT410	NA	NA
P-0006872-T01-IM5	P-0006872	IV	NA	5.87232	MSS	NA	M	colorectal	MSKCC	cBioPortal	Metastatic Colorectal Cancer (MSK. Cancer Cell 2018)	crc_msk_2017	11.27	alive	Rectosigmoid	Primary	NA	0.2826	6	NA	0	0	0	0	0	0	0	0	0	0	IMPACT410	NA	NA
P-0006887-T01-IM5	P-0006887	IV	NA	6.85104	MSS	NA	F	colorectal	MSKCC	cBioPortal	Metastatic Colorectal Cancer (MSK. Cancer Cell 2018)	crc_msk_2017	7.2	deceased	Splenic Flexure	Metastasis	NA	0.3441	7	NA	0	0	0	0	0	0	0	0	0	0	IMPACT410	NA	NA
P-0006888-T01-IM5	P-0006888	IV	NA	13.7021	MSS	NA	F	colorectal	MSKCC	cBioPortal	Metastatic Colorectal Cancer (MSK. Cancer Cell 2018)	crc_msk_2017	60.32	deceased	Cecum	Metastasis	NA	0.2482	14	NA	0	0	0	0	0	0	0	0	0	0	IMPACT410	NA	NA
P-0006889-T01-IM5	P-0006889	III	NA	6.85104	MSS	NA	F	colorectal	MSKCC	cBioPortal	Metastatic Colorectal Cancer (MSK. Cancer Cell 2018)	crc_msk_2017	57.59	alive	Descending Colon	Metastasis	NA	0.2327	7	NA	0	0	0	0	0	0	0	0	0	0	IMPACT410	NA	NA
P-0006890-T01-IM5	P-0006890	IV	NA	4.8936	MSS	NA	F	colorectal	MSKCC	cBioPortal	Metastatic Colorectal Cancer (MSK. Cancer Cell 2018)	crc_msk_2017	14.95	deceased	Sigmoid Colon	Metastasis	NA	0.0997	5	NA	0	0	0	0	0	0	0	0	0	0	IMPACT410	NA	NA
P-0006906-T01-IM5	P-0006906	IV	NA	9.7872	MSS	NA	F	colorectal	MSKCC	cBioPortal	Metastatic Colorectal Cancer (MSK. Cancer Cell 2018)	crc_msk_2017	61.11	alive	Cecum	Metastasis	NA	0.39	10	NA	0	0	0	0	0	0	0	0	0	0	IMPACT410	NA	NA
P-0006909-T01-IM5	P-0006909	II	NA	7.82976	MSS	NA	M	colorectal	MSKCC	cBioPortal	Metastatic Colorectal Cancer (MSK. Cancer Cell 2018)	crc_msk_2017	NA	NA	Sigmoid Colon	Primary	NA	0.4051	8	NA	0	0	0	0	0	0	0	0	0	0	IMPACT410	NA	NA
P-0006933-T01-IM5	P-0006933	IV	NA	4.8936	MSS	NA	F	colorectal	MSKCC	cBioPortal	Metastatic Colorectal Cancer (MSK. Cancer Cell 2018)	crc_msk_2017	16.76	deceased	Left Colon	Primary	NA	0.1796	5	NA	0	0	0	0	0	0	0	0	0	0	IMPACT410	NA	NA
P-0006936-T01-IM5	P-0006936	IV	NA	2.93616	MSS	NA	M	colorectal	MSKCC	cBioPortal	Metastatic Colorectal Cancer (MSK. Cancer Cell 2018)	crc_msk_2017	4.5	deceased	Cecum	Metastasis	NA	0.0154	3	NA	0	0	0	0	0	0	0	0	0	0	IMPACT410	NA	NA
P-0006960-T01-IM5	P-0006960	II	NA	343.531	MSI-H	NA	M	colorectal	MSKCC	cBioPortal	Metastatic Colorectal Cancer (MSK. Cancer Cell 2018)	crc_msk_2017	52.67	alive	Sigmoid Colon	Primary	NA	0.1037	351	NA	0	0	0	0	0	0	0	0	0	0	IMPACT410	NA	NA
P-0006967-T01-IM5	P-0006967	IV	NA	1.95744	MSS	NA	F	colorectal	MSKCC	cBioPortal	Metastatic Colorectal Cancer (MSK. Cancer Cell 2018)	crc_msk_2017	0	alive	Sigmoid Colon	Metastasis	NA	0.4477	2	NA	0	0	0	0	0	0	0	0	0	0	IMPACT410	NA	NA
P-0006968-T01-IM5	P-0006968	III	NA	6.85104	MSS	NA	F	colorectal	MSKCC	cBioPortal	Metastatic Colorectal Cancer (MSK. Cancer Cell 2018)	crc_msk_2017	10.61	alive	Sigmoid Colon	Metastasis	NA	0.478	8	NA	-2	0	0	0	0	0	0	0	0	0	IMPACT410	NA	NA
P-0006978-T01-IM5	P-0006978	IV	NA	11.7446	MSS	NA	F	colorectal	MSKCC	cBioPortal	Metastatic Colorectal Cancer (MSK. Cancer Cell 2018)	crc_msk_2017	59.57	alive	Descending Colon	Primary	NA	0.2778	12	NA	0	0	0	0	0	0	0	0	0	0	IMPACT410	NA	NA
P-0006981-T01-IM5	P-0006981	IV	NA	2.93616	MSS	NA	M	colorectal	MSKCC	cBioPortal	Metastatic Colorectal Cancer (MSK. Cancer Cell 2018)	crc_msk_2017	22.9	deceased	Rectosigmoid	Primary	NA	0.0818	3	NA	0	0	0	0	0	0	0	0	0	0	IMPACT410	NA	NA
P-0006983-T01-IM5	P-0006983	III	NA	4.8936	MSS	NA	M	colorectal	MSKCC	cBioPortal	Metastatic Colorectal Cancer (MSK. Cancer Cell 2018)	crc_msk_2017	12.42	deceased	Rectosigmoid	Metastasis	NA	0.2419	5	NA	0	0	0	0	0	0	0	0	0	0	IMPACT410	NA	NA
P-0006999-T02-IM5	P-0006999	IV	NA	4.8936	MSS	NA	F	colorectal	MSKCC	cBioPortal	Metastatic Colorectal Cancer (MSK. Cancer Cell 2018)	crc_msk_2017	4.3	deceased	Ascending Colon	Metastasis	NA	0.3261	5	NA	0	0	0	0	0	0	0	0	0	0	IMPACT410	NA	NA
P-0007012-T01-IM5	P-0007012	IV	NA	8.80848	MSS	NA	M	colorectal	MSKCC	cBioPortal	Metastatic Colorectal Cancer (MSK. Cancer Cell 2018)	crc_msk_2017	3.71	deceased	Sigmoid Colon	Metastasis	NA	0.2569	9	NA	0	0	0	0	0	0	0	0	0	0	IMPACT410	NA	NA
P-0007035-T01-IM5	P-0007035	IV	NA	6.85104	MSS	NA	F	colorectal	MSKCC	cBioPortal	Metastatic Colorectal Cancer (MSK. Cancer Cell 2018)	crc_msk_2017	60.49	alive	Sigmoid Colon	Metastasis	NA	0.1834	7	NA	0	0	0	0	0	0	0	0	0	0	IMPACT410	NA	NA
P-0007036-T01-IM5	P-0007036	IV	NA	5.87232	MSS	NA	F	colorectal	MSKCC	cBioPortal	Metastatic Colorectal Cancer (MSK. Cancer Cell 2018)	crc_msk_2017	91.4	alive	Rectum	Metastasis	NA	0.2921	6	NA	0	0	0	0	0	0	0	0	0	0	IMPACT410	NA	NA
P-0007039-T01-IM5	P-0007039	IV	NA	4.8936	MSS	NA	F	colorectal	MSKCC	cBioPortal	Metastatic Colorectal Cancer (MSK. Cancer Cell 2018)	crc_msk_2017	18.1	deceased	Rectosigmoid	Metastasis	NA	0.4267	5	NA	0	0	0	0	0	0	0	0	0	0	IMPACT410	NA	NA
P-0007055-T01-IM5	P-0007055	II	NA	53.8296	MSI-H	NA	F	colorectal	MSKCC	cBioPortal	Metastatic Colorectal Cancer (MSK. Cancer Cell 2018)	crc_msk_2017	59.47	alive	Cecum	Primary	NA	0.0413	55	NA	0	0	0	0	0	0	0	0	0	0	IMPACT410	NA	NA
P-0007066-T01-IM5	P-0007066	IV	NA	3.91488	MSS	NA	M	colorectal	MSKCC	cBioPortal	Metastatic Colorectal Cancer (MSK. Cancer Cell 2018)	crc_msk_2017	60.49	alive	Sigmoid Colon	Primary	NA	0.3809	4	NA	0	0	0	0	0	0	0	0	0	0	IMPACT410	NA	NA
P-0007069-T01-IM5	P-0007069	IV	NA	6.85104	MSS	NA	F	colorectal	MSKCC	cBioPortal	Metastatic Colorectal Cancer (MSK. Cancer Cell 2018)	crc_msk_2017	16.46	deceased	Ascending Colon	Primary	NA	0.2954	7	NA	0	0	0	0	0	0	0	0	0	0	IMPACT410	NA	NA
P-0007070-T01-IM5	P-0007070	III	NA	3.91488	MSS	NA	M	colorectal	MSKCC	cBioPortal	Metastatic Colorectal Cancer (MSK. Cancer Cell 2018)	crc_msk_2017	60.09	alive	Ascending Colon	Metastasis	NA	0.1096	4	NA	0	0	0	0	0	0	0	0	0	0	IMPACT410	NA	NA
P-0007077-T02-IM5	P-0007077	NA	NA	0	MSS	64.4	F	colon	MSKCC	cBioPortal	MSK MetTropism (MSK. Cell 2021)	msk_met_2021	59.47	deceased	Rectosigmoid Colon	Metastasis	Liver	0.001	NA	NA	0	0	0	0	0	0	0	0	0	0	IMPACT410	colon	right
P-0007079-T01-IM5	P-0007079	II	NA	6.85104	MSS	NA	M	colorectal	MSKCC	cBioPortal	Metastatic Colorectal Cancer (MSK. Cancer Cell 2018)	crc_msk_2017	60.22	alive	Rectum	Metastasis	NA	0.063	7	NA	0	0	0	0	0	0	0	0	0	0	IMPACT410	NA	NA
P-0007080-T02-IM5	P-0007080	III	NA	6.85104	MSS	NA	F	colorectal	MSKCC	cBioPortal	Metastatic Colorectal Cancer (MSK. Cancer Cell 2018)	crc_msk_2017	86.73	alive	Sigmoid Colon	Metastasis	NA	0.4018	7	NA	0	0	0	0	0	0	0	0	0	0	IMPACT410	NA	NA
P-0007081-T02-IM5	P-0007081	IV	NA	2.93616	MSS	NA	M	colorectal	MSKCC	cBioPortal	Metastatic Colorectal Cancer (MSK. Cancer Cell 2018)	crc_msk_2017	11.89	deceased	Descending Colon	Metastasis	NA	0.4086	3	NA	0	0	0	0	0	0	0	0	0	0	IMPACT410	NA	NA
P-0007085-T02-IM5	P-0007085	I	NA	5.87232	MSS	NA	F	colorectal	MSKCC	cBioPortal	Metastatic Colorectal Cancer (MSK. Cancer Cell 2018)	crc_msk_2017	59.17	alive	Rectum	Metastasis	NA	0.1818	6	NA	0	0	0	0	0	0	0	0	0	0	IMPACT410	NA	NA
P-0007090-T02-IM5	P-0007090	IV	NA	4.8936	MSS	NA	M	colorectal	MSKCC	cBioPortal	Metastatic Colorectal Cancer (MSK. Cancer Cell 2018)	crc_msk_2017	10.22	deceased	Transverse Colon	Metastasis	NA	0.1177	5	NA	0	0	0	0	0	0	0	0	0	0	IMPACT410	NA	NA
P-0007092-T01-IM5	P-0007092	III	NA	5.87232	MSS	NA	M	colorectal	MSKCC	cBioPortal	Metastatic Colorectal Cancer (MSK. Cancer Cell 2018)	crc_msk_2017	59.73	alive	Rectum	Metastasis	NA	0.3464	6	NA	0	0	0	0	0	0	0	0	0	0	IMPACT410	NA	NA
P-0007097-T01-IM5	P-0007097	II	NA	7.82976	MSS	NA	F	colorectal	MSKCC	cBioPortal	Metastatic Colorectal Cancer (MSK. Cancer Cell 2018)	crc_msk_2017	36.3	deceased	Sigmoid Colon	Metastasis	NA	0.5332	8	NA	0	0	0	0	0	0	0	0	0	0	IMPACT410	NA	NA
P-0007112-T01-IM5	P-0007112	IV	NA	5.87232	MSS	NA	M	colorectal	MSKCC	cBioPortal	Metastatic Colorectal Cancer (MSK. Cancer Cell 2018)	crc_msk_2017	36.27	alive	Rectum	Metastasis	NA	0.0743	6	NA	0	0	0	0	0	0	0	0	0	0	IMPACT410	NA	NA
P-0007115-T01-IM5	P-0007115	IV	NA	7.82976	MSS	NA	F	colorectal	MSKCC	cBioPortal	Metastatic Colorectal Cancer (MSK. Cancer Cell 2018)	crc_msk_2017	0	deceased	Cecum	Primary	NA	0.3756	8	NA	0	0	0	0	0	0	0	0	0	0	IMPACT410	NA	NA
P-0007120-T02-IM5	P-0007120	III	NA	2.93616	MSS	NA	M	colorectal	MSKCC	cBioPortal	Metastatic Colorectal Cancer (MSK. Cancer Cell 2018)	crc_msk_2017	18.23	deceased	Hepatic Flexure	Metastasis	NA	0.4712	3	NA	0	0	0	0	0	0	0	0	0	0	IMPACT410	NA	NA
P-0007126-T01-IM5	P-0007126	III	NA	7.82976	MSS	NA	M	colorectal	MSKCC	cBioPortal	Metastatic Colorectal Cancer (MSK. Cancer Cell 2018)	crc_msk_2017	58.61	deceased	Sigmoid Colon	Metastasis	NA	0.5273	8	NA	0	0	0	0	0	0	0	0	0	0	IMPACT410	NA	NA
P-0007128-T01-IM5	P-0007128	IV	NA	9.7872	MSS	NA	F	colorectal	MSKCC	cBioPortal	Metastatic Colorectal Cancer (MSK. Cancer Cell 2018)	crc_msk_2017	47.84	alive	Sigmoid Colon	Primary	NA	0.3089	11	NA	0	0	0	0	0	0	0	0	0	0	IMPACT410	NA	NA
P-0007132-T01-IM5	P-0007132	I	NA	10.7659	MSS	NA	M	colorectal	MSKCC	cBioPortal	Metastatic Colorectal Cancer (MSK. Cancer Cell 2018)	crc_msk_2017	57.56	alive	Sigmoid Colon	Metastasis	NA	0.3441	11	NA	0	0	0	0	0	0	0	0	0	0	IMPACT410	NA	NA
P-0007133-T01-IM5	P-0007133	IV	NA	4.8936	MSS	NA	F	colorectal	MSKCC	cBioPortal	Metastatic Colorectal Cancer (MSK. Cancer Cell 2018)	crc_msk_2017	59.34	alive	Hepatic Flexure	Metastasis	NA	0.0056	5	NA	0	0	0	0	0	0	0	0	0	0	IMPACT410	NA	NA
P-0007135-T01-IM5	P-0007135	IV	NA	4.8936	MSS	NA	M	colorectal	MSKCC	cBioPortal	Metastatic Colorectal Cancer (MSK. Cancer Cell 2018)	crc_msk_2017	56.58	deceased	Rectosigmoid	Metastasis	NA	0.3203	5	NA	0	0	0	0	0	-2	0	0	0	0	IMPACT410	NA	NA
P-0007136-T01-IM5	P-0007136	IV	NA	8.80848	MSS	NA	F	colorectal	MSKCC	cBioPortal	Metastatic Colorectal Cancer (MSK. Cancer Cell 2018)	crc_msk_2017	125.9	alive	Hepatic Flexure	Metastasis	NA	0.2644	9	NA	0	0	0	0	0	0	0	0	0	0	IMPACT410	NA	NA
P-0007138-T01-IM5	P-0007138	NA	NA	9.7872	NA	NA	M	mucinous adenocarcinoma of the colon and rectum	MSKCC	cBioPortal	MSK-IMPACT Clinical Sequencing Cohort (MSK. Nat Med 2017)	msk_impact_2017	NA	NA	Cecum	Metastasis	Retroperitoneum	0.205	11	NA	0	0	0	0	0	0	0	0	0	0	NA	NA	NA
P-0007140-T01-IM5	P-0007140	II	NA	9.7872	MSS	NA	M	colorectal	MSKCC	cBioPortal	Metastatic Colorectal Cancer (MSK. Cancer Cell 2018)	crc_msk_2017	20.96	deceased	Rectosigmoid	Metastasis	NA	0.09	10	NA	0	0	0	0	0	0	0	0	0	0	IMPACT410	NA	NA
P-0007144-T01-IM5	P-0007144	IV	NA	18.5957	MSS	NA	M	colorectal	MSKCC	cBioPortal	Metastatic Colorectal Cancer (MSK. Cancer Cell 2018)	crc_msk_2017	59.73	alive	Cecum	Primary	NA	0.1836	19	NA	0	0	0	0	0	0	0	0	0	0	IMPACT410	NA	NA
P-0007147-T01-IM5	P-0007147	IV	NA	198.68	MSI-H	NA	F	colorectal	MSKCC	cBioPortal	Metastatic Colorectal Cancer (MSK. Cancer Cell 2018)	crc_msk_2017	31.54	alive	Cecum	Primary	NA	0.0583	204	NA	0	0	0	0	0	0	0	0	0	0	IMPACT410	NA	NA
P-0007162-T01-IM5	P-0007162	IV	NA	5.87232	MSS	NA	M	colorectal	MSKCC	cBioPortal	Metastatic Colorectal Cancer (MSK. Cancer Cell 2018)	crc_msk_2017	59.5	alive	Rectum	Primary	NA	0.1538	6	NA	0	0	0	0	0	0	0	0	0	0	IMPACT410	NA	NA
P-0007168-T01-IM5	P-0007168	IV	NA	7.82976	MSS	NA	F	colorectal	MSKCC	cBioPortal	Metastatic Colorectal Cancer (MSK. Cancer Cell 2018)	crc_msk_2017	59.37	alive	Rectum	Primary	NA	0.2657	8	NA	0	0	0	0	0	0	0	0	0	0	IMPACT410	NA	NA
P-0007169-T01-IM5	P-0007169	I	NA	7.82976	MSS	NA	M	colorectal	MSKCC	cBioPortal	Metastatic Colorectal Cancer (MSK. Cancer Cell 2018)	crc_msk_2017	29.44	alive	Rectosigmoid	Primary	NA	0.3027	9	NA	0	0	0	0	0	0	0	0	0	0	IMPACT410	NA	NA
P-0007171-T01-IM5	P-0007171	III	NA	0.97872	MSS	NA	F	colorectal	MSKCC	cBioPortal	Metastatic Colorectal Cancer (MSK. Cancer Cell 2018)	crc_msk_2017	59.73	alive	Rectum	Primary	NA	0.0045	1	NA	0	0	0	0	0	0	0	0	0	0	IMPACT410	NA	NA
P-0007175-T01-IM5	P-0007175	IV	NA	3.91488	MSS	NA	F	colorectal	MSKCC	cBioPortal	Metastatic Colorectal Cancer (MSK. Cancer Cell 2018)	crc_msk_2017	48.46	deceased	Descending Colon	Metastasis	NA	0.2705	4	NA	0	0	0	0	0	0	0	0	0	0	IMPACT410	NA	NA
P-0007177-T01-IM5	P-0007177	IV	NA	4.8936	MSS	NA	F	colorectal	MSKCC	cBioPortal	Metastatic Colorectal Cancer (MSK. Cancer Cell 2018)	crc_msk_2017	60.16	alive	Transverse Colon	Metastasis	NA	0.2542	5	NA	0	0	0	0	0	0	-2	0	0	0	IMPACT410	NA	NA
P-0007180-T01-IM5	P-0007180	IV	NA	3.91488	MSS	NA	M	colorectal	MSKCC	cBioPortal	Metastatic Colorectal Cancer (MSK. Cancer Cell 2018)	crc_msk_2017	59.2	alive	Sigmoid Colon	Primary	NA	0.2848	4	NA	0	0	0	0	0	0	0	0	0	0	IMPACT410	NA	NA
P-0007181-T01-IM5	P-0007181	IV	NA	5.87232	MSS	NA	M	colorectal	MSKCC	cBioPortal	Metastatic Colorectal Cancer (MSK. Cancer Cell 2018)	crc_msk_2017	60.26	alive	Sigmoid Colon	Metastasis	NA	0.3912	6	NA	0	0	0	0	0	0	0	0	0	0	IMPACT410	NA	NA
P-0007185-T01-IM5	P-0007185	IV	NA	11.7446	MSS	NA	M	colorectal	MSKCC	cBioPortal	Metastatic Colorectal Cancer (MSK. Cancer Cell 2018)	crc_msk_2017	33.31	deceased	Sigmoid Colon	Metastasis	NA	0.2255	12	NA	0	0	0	0	0	0	0	0	0	0	IMPACT410	NA	NA
P-0007203-T01-IM5	P-0007203	IV	NA	1.95744	MSS	NA	F	colorectal	MSKCC	cBioPortal	Metastatic Colorectal Cancer (MSK. Cancer Cell 2018)	crc_msk_2017	20.76	deceased	Cecum	Primary	NA	0.0112	2	NA	0	0	0	0	0	0	0	0	0	0	IMPACT410	NA	NA
P-0007207-T01-IM5	P-0007207	IV	NA	7.82976	MSS	NA	F	colorectal	MSKCC	cBioPortal	Metastatic Colorectal Cancer (MSK. Cancer Cell 2018)	crc_msk_2017	59.99	alive	Rectum	Metastasis	NA	0.1717	8	NA	0	0	0	0	0	0	0	0	0	0	IMPACT410	NA	NA
P-0007214-T01-IM5	P-0007214	IV	NA	5.87232	MSS	NA	M	colorectal	MSKCC	cBioPortal	Metastatic Colorectal Cancer (MSK. Cancer Cell 2018)	crc_msk_2017	3.48	deceased	Descending Colon	Primary	NA	0.0912	6	NA	0	0	0	0	0	0	0	0	0	0	IMPACT410	NA	NA
P-0007216-T01-IM5	P-0007216	IV	NA	10.7659	MSS	NA	M	colorectal	MSKCC	cBioPortal	Metastatic Colorectal Cancer (MSK. Cancer Cell 2018)	crc_msk_2017	41.99	deceased	Cecum	Metastasis	NA	0.3271	11	NA	0	0	0	0	0	0	0	0	0	0	IMPACT410	NA	NA
P-0007218-T01-IM5	P-0007218	III	NA	8.80848	MSS	NA	F	colorectal	MSKCC	cBioPortal	Metastatic Colorectal Cancer (MSK. Cancer Cell 2018)	crc_msk_2017	56.12	alive	Sigmoid Colon	Metastasis	NA	0.6416	9	NA	0	0	0	0	0	0	0	0	0	0	IMPACT410	NA	NA
P-0007222-T01-IM5	P-0007222	II	NA	8.80848	MSS	NA	F	colorectal	MSKCC	cBioPortal	Metastatic Colorectal Cancer (MSK. Cancer Cell 2018)	crc_msk_2017	0	alive	Sigmoid Colon	Metastasis	NA	0.2913	9	NA	0	0	0	0	0	0	0	0	0	0	IMPACT410	NA	NA
P-0007226-T01-IM5	P-0007226	IV	NA	6.85104	MSS	NA	M	colorectal	MSKCC	cBioPortal	Metastatic Colorectal Cancer (MSK. Cancer Cell 2018)	crc_msk_2017	0.72	deceased	Sigmoid Colon	Metastasis	NA	0.7537	7	NA	0	0	2	0	0	0	0	0	0	0	IMPACT410	NA	NA
P-0007272-T01-IM5	P-0007272	IV	NA	5.87232	MSS	NA	M	colorectal	MSKCC	cBioPortal	Metastatic Colorectal Cancer (MSK. Cancer Cell 2018)	crc_msk_2017	34.23	deceased	Cecum	Primary	NA	0.1158	6	NA	0	0	0	0	0	0	-2	0	0	0	IMPACT410	NA	NA
P-0007279-T01-IM5	P-0007279	IV	NA	4.8936	MSS	NA	M	colorectal	MSKCC	cBioPortal	Metastatic Colorectal Cancer (MSK. Cancer Cell 2018)	crc_msk_2017	27.37	alive	Sigmoid Colon	Metastasis	NA	0.0694	5	NA	0	0	0	0	0	0	0	0	0	0	IMPACT410	NA	NA
P-0007287-T01-IM5	P-0007287	IV	NA	7.82976	MSS	NA	F	colorectal	MSKCC	cBioPortal	Metastatic Colorectal Cancer (MSK. Cancer Cell 2018)	crc_msk_2017	22.14	deceased	Ascending Colon	Primary	NA	0.4969	8	NA	0	0	0	0	0	0	0	0	0	0	IMPACT410	NA	NA
P-0007294-T01-IM5	P-0007294	IV	NA	5.87232	MSS	NA	M	colorectal	MSKCC	cBioPortal	Metastatic Colorectal Cancer (MSK. Cancer Cell 2018)	crc_msk_2017	45.8	deceased	Rectum	Metastasis	NA	0.169	6	NA	0	0	0	0	0	0	0	0	0	0	IMPACT410	NA	NA
P-0007296-T01-IM5	P-0007296	III	NA	88.0848	MSI-H	NA	F	colorectal	MSKCC	cBioPortal	Metastatic Colorectal Cancer (MSK. Cancer Cell 2018)	crc_msk_2017	56.74	alive	Hepatic Flexure	Primary	NA	0.0518	90	NA	0	0	0	0	0	0	0	0	0	0	IMPACT410	NA	NA
P-0007303-T01-IM5	P-0007303	IV	NA	8.80848	MSS	NA	M	colorectal	MSKCC	cBioPortal	Metastatic Colorectal Cancer (MSK. Cancer Cell 2018)	crc_msk_2017	21.55	deceased	Sigmoid Colon	Metastasis	NA	0.539	9	NA	0	0	0	0	0	0	0	0	0	0	IMPACT410	NA	NA
P-0007305-T01-IM5	P-0007305	IV	NA	5.87232	MSS	NA	M	colorectal	MSKCC	cBioPortal	Metastatic Colorectal Cancer (MSK. Cancer Cell 2018)	crc_msk_2017	59.6	alive	Sigmoid Colon	Metastasis	NA	0.0048	6	NA	0	0	0	0	0	0	0	0	0	0	IMPACT410	NA	NA
P-0007315-T01-IM5	P-0007315	III	NA	3.91488	MSS	NA	F	colorectal	MSKCC	cBioPortal	Metastatic Colorectal Cancer (MSK. Cancer Cell 2018)	crc_msk_2017	59.96	alive	Rectum	Metastasis	NA	0.4329	4	NA	0	0	0	0	0	0	0	0	0	0	IMPACT410	NA	NA
P-0007334-T01-IM5	P-0007334	IV	NA	4.8936	MSS	NA	M	colorectal	MSKCC	cBioPortal	Metastatic Colorectal Cancer (MSK. Cancer Cell 2018)	crc_msk_2017	49.91	deceased	Rectum	Metastasis	NA	0.1579	5	NA	0	0	0	0	0	0	0	0	0	0	IMPACT410	NA	NA
P-0007342-T01-IM5	P-0007342	IV	NA	5.87232	MSS	NA	F	colorectal	MSKCC	cBioPortal	Metastatic Colorectal Cancer (MSK. Cancer Cell 2018)	crc_msk_2017	15.44	deceased	Sigmoid Colon	Metastasis	NA	0.0352	6	NA	0	0	0	0	0	0	0	0	0	0	IMPACT410	NA	NA
P-0007357-T01-IM5	P-0007357	II	NA	7.82976	MSS	NA	M	colorectal	MSKCC	cBioPortal	Metastatic Colorectal Cancer (MSK. Cancer Cell 2018)	crc_msk_2017	21.06	deceased	Rectum	Metastasis	NA	0.1828	8	NA	0	0	2	0	0	0	0	0	0	0	IMPACT410	NA	NA
P-0007361-T01-IM5	P-0007361	IV	NA	7.82976	MSS	NA	F	colorectal	MSKCC	cBioPortal	Metastatic Colorectal Cancer (MSK. Cancer Cell 2018)	crc_msk_2017	59.27	alive	Sigmoid Colon	Metastasis	NA	0.0387	8	NA	0	0	0	0	0	0	0	0	0	0	IMPACT410	NA	NA
P-0007365-T01-IM5	P-0007365	IV	NA	6.85104	MSS	NA	F	colorectal	MSKCC	cBioPortal	Metastatic Colorectal Cancer (MSK. Cancer Cell 2018)	crc_msk_2017	7.95	deceased	Rectum	Primary	NA	0.2088	8	NA	0	0	0	0	0	0	0	0	0	0	IMPACT410	NA	NA
P-0007368-T01-IM5	P-0007368	IV	NA	6.85104	MSS	NA	M	colorectal	MSKCC	cBioPortal	Metastatic Colorectal Cancer (MSK. Cancer Cell 2018)	crc_msk_2017	15.57	deceased	Ascending Colon	Metastasis	NA	0.0108	7	NA	0	0	0	0	0	0	0	0	0	0	IMPACT410	NA	NA
P-0007373-T01-IM5	P-0007373	III	NA	4.8936	MSS	NA	M	colorectal	MSKCC	cBioPortal	Metastatic Colorectal Cancer (MSK. Cancer Cell 2018)	crc_msk_2017	60.06	alive	Rectum	Metastasis	NA	0.2404	5	NA	0	0	0	0	0	0	0	0	0	0	IMPACT410	NA	NA
P-0007377-T02-IM5	P-0007377	III	NA	9.7872	MSS	NA	M	colorectal	MSKCC	cBioPortal	Metastatic Colorectal Cancer (MSK. Cancer Cell 2018)	crc_msk_2017	17.38	deceased	Sigmoid Colon	Metastasis	NA	0.9572	10	NA	0	0	0	0	0	-2	0	0	0	0	IMPACT410	NA	NA
P-0007380-T01-IM5	P-0007380	IV	NA	6.85104	MSS	NA	M	colorectal	MSKCC	cBioPortal	Metastatic Colorectal Cancer (MSK. Cancer Cell 2018)	crc_msk_2017	59.8	alive	Sigmoid Colon	Metastasis	NA	0.1822	7	NA	0	0	0	0	0	0	0	0	0	0	IMPACT410	NA	NA
P-0007381-T01-IM5	P-0007381	III	NA	5.87232	MSS	NA	F	colorectal	MSKCC	cBioPortal	Metastatic Colorectal Cancer (MSK. Cancer Cell 2018)	crc_msk_2017	59.11	alive	Ascending Colon	Metastasis	NA	0.3522	6	NA	0	0	0	0	0	-2	0	0	0	0	IMPACT410	NA	NA
P-0007389-T01-IM5	P-0007389	II	NA	4.8936	MSS	NA	F	colorectal	MSKCC	cBioPortal	Metastatic Colorectal Cancer (MSK. Cancer Cell 2018)	crc_msk_2017	58.81	alive	Descending Colon	Metastasis	NA	0.0523	5	NA	0	0	0	0	0	0	0	0	0	0	IMPACT410	NA	NA
P-0007391-T01-IM5	P-0007391	III	NA	7.82976	MSS	NA	M	colorectal	MSKCC	cBioPortal	Metastatic Colorectal Cancer (MSK. Cancer Cell 2018)	crc_msk_2017	24.05	deceased	Cecum	Metastasis	NA	0.2607	8	NA	0	0	0	0	0	0	0	0	0	0	IMPACT410	NA	NA
P-0007405-T01-IM5	P-0007405	IV	NA	6.85104	MSS	NA	M	colorectal	MSKCC	cBioPortal	Metastatic Colorectal Cancer (MSK. Cancer Cell 2018)	crc_msk_2017	37.03	alive	Ascending Colon	Primary	NA	0.3512	7	NA	0	0	0	0	0	0	0	0	0	0	IMPACT410	NA	NA
P-0007410-T01-IM5	P-0007410	IV	NA	1.95744	MSS	NA	M	colorectal	MSKCC	cBioPortal	Metastatic Colorectal Cancer (MSK. Cancer Cell 2018)	crc_msk_2017	30.92	alive	Rectum	Metastasis	NA	0.5403	2	NA	0	0	0	0	0	0	0	0	0	0	IMPACT410	NA	NA
P-0007414-T01-IM5	P-0007414	III	NA	1.95744	MSS	NA	F	colorectal	MSKCC	cBioPortal	Metastatic Colorectal Cancer (MSK. Cancer Cell 2018)	crc_msk_2017	39.66	deceased	Rectum	Primary	NA	0.0886	2	NA	0	0	0	0	0	0	0	0	0	0	IMPACT410	NA	NA
P-0007419-T01-IM5	P-0007419	II	NA	2.93616	MSS	NA	M	colorectal	MSKCC	cBioPortal	Metastatic Colorectal Cancer (MSK. Cancer Cell 2018)	crc_msk_2017	49.48	alive	Transverse Colon	Metastasis	NA	0.0001	3	NA	0	0	0	0	0	0	0	0	0	0	IMPACT410	NA	NA
P-0007483-T01-IM5	P-0007483	IV	NA	9.7872	MSS	NA	M	colorectal	MSKCC	cBioPortal	Metastatic Colorectal Cancer (MSK. Cancer Cell 2018)	crc_msk_2017	46.69	deceased	Ascending Colon	Metastasis	NA	0.0268	10	NA	0	0	0	0	0	0	0	0	0	0	IMPACT410	NA	NA
P-0007486-T01-IM5	P-0007486	IV	NA	5.87232	MSS	NA	F	colorectal	MSKCC	cBioPortal	Metastatic Colorectal Cancer (MSK. Cancer Cell 2018)	crc_msk_2017	2.6	deceased	Sigmoid Colon	Metastasis	NA	0.2914	6	NA	0	0	0	0	0	0	0	0	0	0	IMPACT410	NA	NA
P-0007488-T01-IM5	P-0007488	IV	NA	2.93616	MSS	NA	F	colorectal	MSKCC	cBioPortal	Metastatic Colorectal Cancer (MSK. Cancer Cell 2018)	crc_msk_2017	59.73	alive	Rectosigmoid	Metastasis	NA	0.0012	3	NA	0	0	0	0	0	0	0	0	0	0	IMPACT410	NA	NA
P-0007489-T01-IM5	P-0007489	IV	NA	4.8936	MSS	NA	F	colorectal	MSKCC	cBioPortal	Metastatic Colorectal Cancer (MSK. Cancer Cell 2018)	crc_msk_2017	60.03	alive	Descending Colon	Primary	NA	0.2602	5	NA	0	0	0	0	0	0	0	0	0	0	IMPACT410	NA	NA
P-0007490-T01-IM5	P-0007490	IV	NA	4.8936	MSS	NA	F	colorectal	MSKCC	cBioPortal	Metastatic Colorectal Cancer (MSK. Cancer Cell 2018)	crc_msk_2017	59.8	alive	Sigmoid Colon	Metastasis	NA	0.2279	5	NA	0	0	0	0	0	0	0	0	0	0	IMPACT410	NA	NA
P-0007495-T01-IM5	P-0007495	I	NA	13.7021	MSS	NA	M	colorectal	MSKCC	cBioPortal	Metastatic Colorectal Cancer (MSK. Cancer Cell 2018)	crc_msk_2017	1.61	alive	Rectum	Primary	NA	0	14	NA	0	0	0	0	0	0	0	0	0	0	IMPACT410	NA	NA
P-0007511-T01-IM5	P-0007511	IV	NA	9.7872	MSS	NA	F	colorectal	MSKCC	cBioPortal	Metastatic Colorectal Cancer (MSK. Cancer Cell 2018)	crc_msk_2017	59.96	alive	Ascending Colon	Primary	NA	0.1771	10	NA	0	0	0	0	0	0	0	0	0	0	IMPACT410	NA	NA
P-0007512-T01-IM5	P-0007512	NA	NA	3.91488	NA	NA	F	colon	MSKCC	cBioPortal	MSK-IMPACT Clinical Sequencing Cohort (MSK. Nat Med 2017)	msk_impact_2017	13.45	alive	Appendix	Metastasis	Peritoneum	0.1207	4	NA	0	0	0	0	0	0	0	0	0	0	NA	colon	right
P-0007541-T01-IM5	P-0007541	IV	NA	4.8936	MSS	NA	M	colorectal	MSKCC	cBioPortal	Metastatic Colorectal Cancer (MSK. Cancer Cell 2018)	crc_msk_2017	5.16	alive	Transverse Colon	Primary	NA	0.0985	5	NA	0	0	0	0	0	0	0	0	0	0	IMPACT410	NA	NA
P-0007548-T01-IM5	P-0007548	IV	NA	7.82976	MSS	NA	M	colorectal	MSKCC	cBioPortal	Metastatic Colorectal Cancer (MSK. Cancer Cell 2018)	crc_msk_2017	19.84	deceased	Transverse Colon	Primary	NA	0.2624	8	NA	0	0	0	0	0	-2	0	0	0	0	IMPACT410	NA	NA
P-0007550-T01-IM5	P-0007550	IV	NA	1.95744	MSS	NA	F	colorectal	MSKCC	cBioPortal	Metastatic Colorectal Cancer (MSK. Cancer Cell 2018)	crc_msk_2017	27.4	alive	Rectosigmoid	Primary	NA	0.4862	2	NA	0	0	0	0	0	0	0	0	0	0	IMPACT410	NA	NA
P-0007554-T01-IM5	P-0007554	IV	NA	11.7446	MSS	NA	F	colorectal	MSKCC	cBioPortal	Metastatic Colorectal Cancer (MSK. Cancer Cell 2018)	crc_msk_2017	59.57	alive	Cecum	Metastasis	NA	0.0191	12	NA	0	0	0	0	0	0	0	0	0	0	IMPACT410	NA	NA
P-0007555-T01-IM5	P-0007555	I	NA	2.93616	MSS	NA	M	colorectal	MSKCC	cBioPortal	Metastatic Colorectal Cancer (MSK. Cancer Cell 2018)	crc_msk_2017	51.98	deceased	Rectum	Metastasis	NA	0.0489	3	NA	0	0	0	0	0	0	0	0	0	0	IMPACT410	NA	NA
P-0007558-T01-IM5	P-0007558	NA	NA	0	NA	NA	F	colon	MSKCC	cBioPortal	MSK-IMPACT Clinical Sequencing Cohort (MSK. Nat Med 2017)	msk_impact_2017	18.7	alive	Sigmoid Colon	Metastasis	Liver	0.0016	0	NA	0	0	0	0	0	0	0	0	0	0	NA	colon	right
P-0007560-T01-IM5	P-0007560	IV	NA	5.87232	MSS	NA	M	colorectal	MSKCC	cBioPortal	Metastatic Colorectal Cancer (MSK. Cancer Cell 2018)	crc_msk_2017	8.21	deceased	Cecum	Metastasis	NA	0.4211	6	NA	0	0	0	0	0	0	0	0	0	0	IMPACT410	NA	NA
P-0007567-T01-IM5	P-0007567	III	NA	7.82976	MSS	NA	M	colorectal	MSKCC	cBioPortal	Metastatic Colorectal Cancer (MSK. Cancer Cell 2018)	crc_msk_2017	31.74	deceased	Transverse Colon	Metastasis	NA	0.0967	8	NA	0	0	0	0	0	0	0	0	0	0	IMPACT410	NA	NA
P-0007581-T01-IM5	P-0007581	IV	NA	11.7446	MSS	NA	M	colorectal	MSKCC	cBioPortal	Metastatic Colorectal Cancer (MSK. Cancer Cell 2018)	crc_msk_2017	9.99	deceased	Rectosigmoid	Metastasis	NA	0.0582	12	NA	0	0	2	0	0	0	0	0	0	0	IMPACT410	NA	NA
P-0007584-T01-IM5	P-0007584	IV	NA	4.8936	MSS	NA	F	colorectal	MSKCC	cBioPortal	Metastatic Colorectal Cancer (MSK. Cancer Cell 2018)	crc_msk_2017	33.18	deceased	Descending Colon	Metastasis	NA	0.2977	5	NA	0	0	0	0	0	0	0	0	0	0	IMPACT410	NA	NA
P-0007586-T01-IM5	P-0007586	IV	NA	3.91488	MSS	NA	M	colorectal	MSKCC	cBioPortal	Metastatic Colorectal Cancer (MSK. Cancer Cell 2018)	crc_msk_2017	38.18	deceased	Rectosigmoid	Primary	NA	0.2968	4	NA	0	0	0	0	0	0	0	0	0	0	IMPACT410	NA	NA
P-0007588-T01-IM5	P-0007588	IV	NA	4.8936	MSS	NA	F	colorectal	MSKCC	cBioPortal	Metastatic Colorectal Cancer (MSK. Cancer Cell 2018)	crc_msk_2017	59.6	alive	Sigmoid Colon	Metastasis	NA	0.1535	5	NA	0	0	0	0	0	0	0	0	0	0	IMPACT410	NA	NA
P-0007590-T01-IM5	P-0007590	IV	NA	8.80848	MSS	NA	M	colorectal	MSKCC	cBioPortal	Metastatic Colorectal Cancer (MSK. Cancer Cell 2018)	crc_msk_2017	6.47	deceased	Rectum	Metastasis	NA	0.0609	9	NA	0	0	0	0	0	0	0	0	0	0	IMPACT410	NA	NA
P-0007591-T01-IM5	P-0007591	IV	NA	5.87232	MSS	NA	F	colorectal	MSKCC	cBioPortal	Metastatic Colorectal Cancer (MSK. Cancer Cell 2018)	crc_msk_2017	5.75	deceased	Left Colon	Primary	NA	0.3271	6	NA	0	0	0	0	0	0	0	0	0	0	IMPACT410	NA	NA
P-0007592-T01-IM5	P-0007592	II	NA	8.80848	MSS	NA	M	colorectal	MSKCC	cBioPortal	Metastatic Colorectal Cancer (MSK. Cancer Cell 2018)	crc_msk_2017	58.12	alive	Ascending Colon	Primary	NA	0.182	9	NA	0	0	0	0	0	0	0	0	0	0	IMPACT410	NA	NA
P-0007593-T01-IM5	P-0007593	IV	NA	11.7446	MSS	NA	F	colorectal	MSKCC	cBioPortal	Metastatic Colorectal Cancer (MSK. Cancer Cell 2018)	crc_msk_2017	25	alive	Descending Colon	Metastasis	NA	0.0729	12	NA	0	0	0	0	0	0	0	0	0	0	IMPACT410	NA	NA
P-0007596-T01-IM5	P-0007596	III	NA	56.7657	MSI-H	NA	F	colorectal	MSKCC	cBioPortal	Metastatic Colorectal Cancer (MSK. Cancer Cell 2018)	crc_msk_2017	54.21	alive	Transverse Colon	Primary	NA	0.1282	59	NA	0	0	0	0	0	0	0	0	0	0	IMPACT410	NA	NA
P-0007600-T01-IM5	P-0007600	IV	NA	4.8936	MSS	NA	F	colorectal	MSKCC	cBioPortal	Metastatic Colorectal Cancer (MSK. Cancer Cell 2018)	crc_msk_2017	31.57	deceased	Rectosigmoid	Primary	NA	0.0287	5	NA	0	0	0	0	0	0	0	0	0	0	IMPACT410	NA	NA
P-0007602-T01-IM5	P-0007602	IV	NA	8.80848	MSS	NA	M	colorectal	MSKCC	cBioPortal	Metastatic Colorectal Cancer (MSK. Cancer Cell 2018)	crc_msk_2017	19.68	deceased	Ascending Colon	Primary	NA	0.0215	9	NA	0	0	0	0	0	0	0	0	0	0	IMPACT410	NA	NA
P-0007631-T01-IM5	P-0007631	IV	NA	5.87232	MSS	NA	F	colorectal	MSKCC	cBioPortal	Metastatic Colorectal Cancer (MSK. Cancer Cell 2018)	crc_msk_2017	54.54	alive	Sigmoid Colon	Metastasis	NA	0.3296	6	NA	0	0	0	0	0	0	0	0	0	0	IMPACT410	NA	NA
P-0007632-T01-IM5	P-0007632	IV	NA	7.82976	MSS	NA	F	colorectal	MSKCC	cBioPortal	Metastatic Colorectal Cancer (MSK. Cancer Cell 2018)	crc_msk_2017	49.68	alive	Cecum	Metastasis	NA	0.0235	8	NA	0	0	0	0	0	0	0	0	0	0	IMPACT410	NA	NA
P-0007637-T01-IM5	P-0007637	II	NA	0.97872	MSS	NA	M	colorectal	MSKCC	cBioPortal	Metastatic Colorectal Cancer (MSK. Cancer Cell 2018)	crc_msk_2017	57.53	alive	Rectum	Primary	NA	0	1	NA	0	0	0	0	0	0	0	0	0	0	IMPACT410	NA	NA
P-0007645-T01-IM5	P-0007645	IV	NA	5.87232	MSS	NA	M	colorectal	MSKCC	cBioPortal	Metastatic Colorectal Cancer (MSK. Cancer Cell 2018)	crc_msk_2017	7.03	deceased	Rectum	Primary	NA	0.4586	6	NA	0	0	0	0	0	0	0	0	0	0	IMPACT410	NA	NA
P-0007654-T01-IM5	P-0007654	III	NA	9.7872	MSS	NA	M	colorectal	MSKCC	cBioPortal	Metastatic Colorectal Cancer (MSK. Cancer Cell 2018)	crc_msk_2017	12.12	deceased	Rectosigmoid	Metastasis	NA	0.1341	10	NA	0	0	0	0	0	0	0	0	0	0	IMPACT410	NA	NA
P-0007657-T01-IM5	P-0007657	II	NA	5.87232	MSS	NA	F	colorectal	MSKCC	cBioPortal	Metastatic Colorectal Cancer (MSK. Cancer Cell 2018)	crc_msk_2017	46.39	alive	Rectum	Metastasis	NA	0.0321	6	NA	0	0	0	0	0	0	0	0	0	0	IMPACT410	NA	NA
P-0007664-T01-IM5	P-0007664	IV	NA	7.82976	MSS	NA	M	colorectal	MSKCC	cBioPortal	Metastatic Colorectal Cancer (MSK. Cancer Cell 2018)	crc_msk_2017	46.39	alive	Rectum	Metastasis	NA	0.0954	8	NA	0	0	0	0	0	0	0	0	0	0	IMPACT410	NA	NA
P-0007669-T01-IM5	P-0007669	I	NA	4.8936	MSS	NA	F	colorectal	MSKCC	cBioPortal	Metastatic Colorectal Cancer (MSK. Cancer Cell 2018)	crc_msk_2017	59.3	alive	Transverse Colon	Metastasis	NA	0.3281	5	NA	0	0	0	0	0	0	0	0	0	0	IMPACT410	NA	NA
P-0007676-T01-IM5	P-0007676	IV	NA	2.93616	MSS	NA	F	colorectal	MSKCC	cBioPortal	Metastatic Colorectal Cancer (MSK. Cancer Cell 2018)	crc_msk_2017	59.63	alive	Sigmoid Colon	Metastasis	NA	0.0216	3	NA	0	0	0	0	0	0	0	0	0	0	IMPACT410	NA	NA
P-0007683-T01-IM5	P-0007683	IV	NA	3.91488	MSS	NA	M	colorectal	MSKCC	cBioPortal	Metastatic Colorectal Cancer (MSK. Cancer Cell 2018)	crc_msk_2017	56.31	alive	Transverse Colon	Primary	NA	0.1261	4	NA	0	0	0	0	0	0	0	0	0	0	IMPACT410	NA	NA
P-0007686-T01-IM5	P-0007686	III	NA	4.8936	MSS	NA	M	colorectal	MSKCC	cBioPortal	Metastatic Colorectal Cancer (MSK. Cancer Cell 2018)	crc_msk_2017	28.78	deceased	Sigmoid Colon	Metastasis	NA	0.5807	5	NA	0	0	0	0	0	0	0	0	0	0	IMPACT410	NA	NA
P-0007688-T01-IM5	P-0007688	II	NA	50.8934	MSI-H	NA	F	colorectal	MSKCC	cBioPortal	Metastatic Colorectal Cancer (MSK. Cancer Cell 2018)	crc_msk_2017	16.79	deceased	Ascending Colon	Primary	NA	0.0486	52	NA	0	0	0	0	0	0	0	0	0	0	IMPACT410	NA	NA
P-0007691-T01-IM5	P-0007691	III	NA	6.85104	MSS	NA	F	colorectal	MSKCC	cBioPortal	Metastatic Colorectal Cancer (MSK. Cancer Cell 2018)	crc_msk_2017	31.51	alive	Sigmoid Colon	Metastasis	NA	0.0885	7	NA	0	0	0	0	0	0	0	0	0	0	IMPACT410	NA	NA
P-0007698-T01-IM5	P-0007698	IV	NA	5.87232	MSS	NA	F	colorectal	MSKCC	cBioPortal	Metastatic Colorectal Cancer (MSK. Cancer Cell 2018)	crc_msk_2017	14.23	alive	Cecum	Primary	NA	0.1511	6	NA	0	0	0	0	0	-2	0	0	0	0	IMPACT410	NA	NA
P-0007739-T01-IM5	P-0007739	IV	NA	35.2339	MSI-H	NA	F	colorectal	MSKCC	cBioPortal	Metastatic Colorectal Cancer (MSK. Cancer Cell 2018)	crc_msk_2017	59.17	alive	Splenic Flexure	Primary	NA	0.0031	36	NA	0	0	0	0	0	0	0	0	0	0	IMPACT410	NA	NA
P-0007740-T01-IM5	P-0007740	IV	NA	4.8936	MSS	NA	F	colorectal	MSKCC	cBioPortal	Metastatic Colorectal Cancer (MSK. Cancer Cell 2018)	crc_msk_2017	8.12	alive	Sigmoid Colon	Metastasis	NA	0.279	5	NA	0	0	0	0	0	0	0	0	0	0	IMPACT410	NA	NA
P-0007746-T01-IM5	P-0007746	I	NA	6.85104	MSI-H	NA	F	colorectal	MSKCC	cBioPortal	Metastatic Colorectal Cancer (MSK. Cancer Cell 2018)	crc_msk_2017	59.37	alive	Rectum	Primary	NA	0	7	NA	0	0	0	0	0	0	0	0	0	0	IMPACT410	NA	NA
P-0007771-T01-IM5	P-0007771	IV	NA	4.8936	MSS	NA	F	colorectal	MSKCC	cBioPortal	Metastatic Colorectal Cancer (MSK. Cancer Cell 2018)	crc_msk_2017	16.56	deceased	Rectosigmoid	Metastasis	NA	0.3714	5	NA	0	0	0	0	0	-2	0	0	0	0	IMPACT410	NA	NA
P-0007774-T01-IM5	P-0007774	III	NA	7.82976	MSS	NA	M	colorectal	MSKCC	cBioPortal	Metastatic Colorectal Cancer (MSK. Cancer Cell 2018)	crc_msk_2017	57.92	alive	Sigmoid Colon	Primary	NA	0.2342	8	NA	0	0	0	0	0	0	0	0	0	0	IMPACT410	NA	NA
P-0007781-T01-IM5	P-0007781	III	NA	3.91488	MSS	NA	M	colorectal	MSKCC	cBioPortal	Metastatic Colorectal Cancer (MSK. Cancer Cell 2018)	crc_msk_2017	54.34	deceased	Sigmoid Colon	Metastasis	NA	0.0202	4	NA	0	0	0	0	0	0	0	0	0	0	IMPACT410	NA	NA
P-0007793-T01-IM5	P-0007793	IV	NA	8.80848	MSS	NA	M	colorectal	MSKCC	cBioPortal	Metastatic Colorectal Cancer (MSK. Cancer Cell 2018)	crc_msk_2017	23.49	deceased	Descending Colon	Metastasis	NA	0.1131	9	NA	0	0	0	0	0	0	0	0	0	0	IMPACT410	NA	NA
P-0007804-T01-IM5	P-0007804	IV	NA	9.7872	MSS	NA	M	colorectal	MSKCC	cBioPortal	Metastatic Colorectal Cancer (MSK. Cancer Cell 2018)	crc_msk_2017	0	alive	Ascending Colon	Metastasis	NA	0.0014	10	NA	0	0	0	0	0	0	-2	0	0	0	IMPACT410	NA	NA
P-0007809-T01-IM5	P-0007809	IV	NA	8.80848	MSS	NA	M	colorectal	MSKCC	cBioPortal	Metastatic Colorectal Cancer (MSK. Cancer Cell 2018)	crc_msk_2017	1.58	deceased	NA	Metastasis	NA	0.3658	9	NA	0	0	0	0	0	0	0	0	0	0	IMPACT410	NA	NA
P-0007831-T01-IM5	P-0007831	II	NA	46.9785	MSI-H	NA	F	colorectal	MSKCC	cBioPortal	Metastatic Colorectal Cancer (MSK. Cancer Cell 2018)	crc_msk_2017	0	alive	Hepatic Flexure	Primary	NA	0.0004	48	NA	0	0	0	0	0	0	0	0	0	0	IMPACT410	NA	NA
P-0007836-T01-IM5	P-0007836	III	NA	63.6168	MSI-H	NA	F	colorectal	MSKCC	cBioPortal	Metastatic Colorectal Cancer (MSK. Cancer Cell 2018)	crc_msk_2017	57	alive	Descending Colon	Primary	NA	0.0006	66	NA	0	0	0	0	0	0	0	0	0	0	IMPACT410	NA	NA
P-0007843-T01-IM5	P-0007843	III	NA	36.2126	MSI-H	NA	M	colorectal	MSKCC	cBioPortal	Metastatic Colorectal Cancer (MSK. Cancer Cell 2018)	crc_msk_2017	58.19	alive	Ascending Colon	Primary	NA	0	37	NA	0	0	0	0	0	0	0	0	0	0	IMPACT410	NA	NA
P-0007860-T01-IM5	P-0007860	IV	NA	0.97872	MSS	NA	M	colorectal	MSKCC	cBioPortal	Metastatic Colorectal Cancer (MSK. Cancer Cell 2018)	crc_msk_2017	12.02	deceased	Ascending Colon	Metastasis	NA	0.0061	1	NA	0	0	0	0	0	0	0	0	0	0	IMPACT410	NA	NA
P-0007863-T01-IM5	P-0007863	IV	NA	4.8936	MSS	NA	M	colorectal	MSKCC	cBioPortal	Metastatic Colorectal Cancer (MSK. Cancer Cell 2018)	crc_msk_2017	16.13	deceased	Sigmoid Colon	Primary	NA	0.2579	5	NA	0	0	0	0	0	0	0	0	0	0	IMPACT410	NA	NA
P-0007866-T01-IM5	P-0007866	IV	NA	6.85104	MSS	NA	M	colorectal	MSKCC	cBioPortal	Metastatic Colorectal Cancer (MSK. Cancer Cell 2018)	crc_msk_2017	59.17	alive	Rectosigmoid	Metastasis	NA	0.0585	7	NA	0	0	0	0	0	0	0	0	0	0	IMPACT410	NA	NA
P-0007868-T01-IM5	P-0007868	I	NA	7.82976	MSS	NA	M	colorectal	MSKCC	cBioPortal	Metastatic Colorectal Cancer (MSK. Cancer Cell 2018)	crc_msk_2017	54.01	alive	Rectosigmoid	Metastasis	NA	0.1953	8	NA	0	0	0	0	0	0	0	0	0	0	IMPACT410	NA	NA
P-0007869-T01-IM5	P-0007869	II	NA	3.91488	MSS	NA	F	colorectal	MSKCC	cBioPortal	Metastatic Colorectal Cancer (MSK. Cancer Cell 2018)	crc_msk_2017	29.08	alive	Rectum	Metastasis	NA	0.4734	4	NA	0	0	0	0	0	0	0	0	0	0	IMPACT410	NA	NA
P-0007882-T01-IM5	P-0007882	III	NA	45.0211	MSI-H	NA	M	colorectal	MSKCC	cBioPortal	Metastatic Colorectal Cancer (MSK. Cancer Cell 2018)	crc_msk_2017	50.96	deceased	Cecum	Primary	NA	0	47	NA	0	0	0	0	0	0	0	0	0	0	IMPACT410	NA	NA
P-0007883-T01-IM5	P-0007883	III	NA	8.80848	MSS	NA	F	colorectal	MSKCC	cBioPortal	Metastatic Colorectal Cancer (MSK. Cancer Cell 2018)	crc_msk_2017	47.84	alive	Sigmoid Colon	Metastasis	NA	0.5186	9	NA	0	0	0	0	0	0	0	0	0	0	IMPACT410	NA	NA
P-0007887-T01-IM5	P-0007887	IV	NA	9.7872	MSS	NA	M	colorectal	MSKCC	cBioPortal	Metastatic Colorectal Cancer (MSK. Cancer Cell 2018)	crc_msk_2017	124	alive	Sigmoid Colon	Metastasis	NA	0.2052	10	NA	0	0	0	0	0	0	0	0	0	0	IMPACT410	NA	NA
P-0007889-T01-IM5	P-0007889	IV	NA	2.93616	MSS	NA	M	colorectal	MSKCC	cBioPortal	Metastatic Colorectal Cancer (MSK. Cancer Cell 2018)	crc_msk_2017	48	alive	Sigmoid Colon	Metastasis	NA	0	3	NA	0	0	0	0	0	0	0	0	0	0	IMPACT410	NA	NA
P-0007893-T01-IM5	P-0007893	IV	NA	5.87232	MSS	NA	M	colorectal	MSKCC	cBioPortal	Metastatic Colorectal Cancer (MSK. Cancer Cell 2018)	crc_msk_2017	58.15	alive	Sigmoid Colon	Metastasis	NA	0.2674	6	NA	0	0	0	0	0	0	0	0	0	0	IMPACT410	NA	NA
P-0007909-T01-IM5	P-0007909	IV	NA	7.82976	MSS	NA	M	colorectal	MSKCC	cBioPortal	Metastatic Colorectal Cancer (MSK. Cancer Cell 2018)	crc_msk_2017	46.79	alive	Rectosigmoid	Metastasis	NA	0.2808	8	NA	0	0	0	0	0	0	0	0	0	0	IMPACT410	NA	NA
P-0007912-T01-IM5	P-0007912	IV	NA	6.85104	MSS	NA	F	colorectal	MSKCC	cBioPortal	Metastatic Colorectal Cancer (MSK. Cancer Cell 2018)	crc_msk_2017	59.27	alive	Splenic Flexure	Metastasis	NA	0.379	7	NA	-2	0	0	0	0	0	-2	0	0	0	IMPACT410	NA	NA
P-0007923-T01-IM5	P-0007923	NA	NA	10.7659	NA	NA	F	colon	MSKCC	cBioPortal	MSK-IMPACT Clinical Sequencing Cohort (MSK. Nat Med 2017)	msk_impact_2017	NA	NA	Appendix	Primary	NA	0.0247	11	NA	0	0	0	0	0	0	0	0	0	0	NA	colon	right
P-0007929-T01-IM5	P-0007929	IV	NA	2.93616	MSS	NA	M	colorectal	MSKCC	cBioPortal	Metastatic Colorectal Cancer (MSK. Cancer Cell 2018)	crc_msk_2017	44.85	alive	Descending Colon	Metastasis	NA	0.0941	3	NA	0	0	0	0	0	0	0	0	0	0	IMPACT410	NA	NA
P-0007931-T01-IM5	P-0007931	IV	NA	20.5531	MSI-H	NA	M	colorectal	MSKCC	cBioPortal	Metastatic Colorectal Cancer (MSK. Cancer Cell 2018)	crc_msk_2017	58.94	alive	Sigmoid Colon	Metastasis	NA	0.0083	23	NA	0	0	0	0	0	0	0	0	0	0	IMPACT410	NA	NA
P-0007975-T01-IM5	P-0007975	III	NA	2.93616	MSS	NA	M	colorectal	MSKCC	cBioPortal	Metastatic Colorectal Cancer (MSK. Cancer Cell 2018)	crc_msk_2017	45.8	deceased	Rectum	Primary	NA	0.0322	3	NA	0	0	0	0	0	0	0	0	0	0	IMPACT410	NA	NA
P-0007979-T01-IM5	P-0007979	IV	NA	2.93616	MSS	NA	M	colorectal	MSKCC	cBioPortal	Metastatic Colorectal Cancer (MSK. Cancer Cell 2018)	crc_msk_2017	3.45	deceased	Rectum	Primary	NA	0	3	NA	0	0	0	0	0	0	0	0	0	0	IMPACT410	NA	NA
P-0007990-T01-IM5	P-0007990	IV	NA	6.85104	MSS	NA	M	colorectal	MSKCC	cBioPortal	Metastatic Colorectal Cancer (MSK. Cancer Cell 2018)	crc_msk_2017	9.07	deceased	Ascending Colon	Metastasis	NA	0.6477	7	NA	0	0	2	0	0	0	0	0	0	0	IMPACT410	NA	NA
P-0007996-T01-IM5	P-0007996	I	NA	4.8936	MSS	NA	F	colorectal	MSKCC	cBioPortal	Metastatic Colorectal Cancer (MSK. Cancer Cell 2018)	crc_msk_2017	71.72	alive	Rectum	Metastasis	NA	0.1271	5	NA	0	0	0	0	0	0	0	0	0	0	IMPACT410	NA	NA
P-0007997-T01-IM5	P-0007997	III	NA	51.8721	MSI-H	NA	F	colorectal	MSKCC	cBioPortal	Metastatic Colorectal Cancer (MSK. Cancer Cell 2018)	crc_msk_2017	7.89	deceased	Ascending Colon	Primary	NA	0.0002	53	NA	0	0	0	0	0	0	0	0	0	0	IMPACT410	NA	NA
P-0007998-T01-IM5	P-0007998	III	NA	10.7659	MSS	NA	M	colorectal	MSKCC	cBioPortal	Metastatic Colorectal Cancer (MSK. Cancer Cell 2018)	crc_msk_2017	23.95	deceased	Ascending Colon	Metastasis	NA	0.0908	11	NA	0	0	0	0	0	0	0	0	0	0	IMPACT410	NA	NA
P-0007999-T01-IM5	P-0007999	III	NA	10.7659	MSS	NA	F	colorectal	MSKCC	cBioPortal	Metastatic Colorectal Cancer (MSK. Cancer Cell 2018)	crc_msk_2017	2.43	deceased	Ascending Colon	Primary	NA	0.0154	11	NA	0	0	0	0	0	0	0	0	0	0	IMPACT410	NA	NA
P-0008019-T01-IM5	P-0008019	III	NA	6.85104	MSS	NA	M	colorectal	MSKCC	cBioPortal	Metastatic Colorectal Cancer (MSK. Cancer Cell 2018)	crc_msk_2017	55.46	alive	Sigmoid Colon	Primary	NA	0.2615	7	NA	0	0	0	0	0	0	0	0	0	0	IMPACT410	NA	NA
P-0008022-T02-IM5	P-0008022	IV	NA	6.85104	MSS	NA	M	colorectal	MSKCC	cBioPortal	Metastatic Colorectal Cancer (MSK. Cancer Cell 2018)	crc_msk_2017	10.87	deceased	Cecum	Primary	NA	0.2152	7	NA	0	0	0	0	0	0	0	0	0	0	IMPACT410	NA	NA
P-0008031-T01-IM5	P-0008031	IV	NA	4.8936	MSS	NA	M	colorectal	MSKCC	cBioPortal	Metastatic Colorectal Cancer (MSK. Cancer Cell 2018)	crc_msk_2017	40.21	deceased	Rectum	Primary	NA	0.0822	5	NA	0	0	0	0	0	0	0	0	0	0	IMPACT410	NA	NA
P-0008042-T01-IM5	P-0008042	IV	NA	6.85104	MSS	NA	M	colorectal	MSKCC	cBioPortal	Metastatic Colorectal Cancer (MSK. Cancer Cell 2018)	crc_msk_2017	55.56	alive	Sigmoid Colon	Metastasis	NA	0.0607	7	NA	0	0	0	0	0	0	0	0	0	0	IMPACT410	NA	NA
P-0008059-T01-IM5	P-0008059	IV	NA	2.93616	MSS	NA	M	colorectal	MSKCC	cBioPortal	Metastatic Colorectal Cancer (MSK. Cancer Cell 2018)	crc_msk_2017	0	alive	Sigmoid Colon	Metastasis	NA	0.0027	3	NA	0	0	0	0	0	0	0	0	0	0	IMPACT410	NA	NA
P-0008063-T01-IM5	P-0008063	IV	NA	6.85104	MSS	NA	M	colorectal	MSKCC	cBioPortal	Metastatic Colorectal Cancer (MSK. Cancer Cell 2018)	crc_msk_2017	55.62	alive	Hepatic Flexure	Primary	NA	0	7	NA	0	0	0	0	0	0	0	0	0	0	IMPACT410	NA	NA
P-0008068-T01-IM5	P-0008068	IV	NA	4.8936	MSS	NA	F	colorectal	MSKCC	cBioPortal	Metastatic Colorectal Cancer (MSK. Cancer Cell 2018)	crc_msk_2017	59.11	alive	Rectum	Metastasis	NA	0.1566	5	NA	0	0	0	0	0	0	0	0	0	0	IMPACT410	NA	NA
P-0008075-T01-IM5	P-0008075	IV	NA	4.8936	MSS	NA	F	colorectal	MSKCC	cBioPortal	Metastatic Colorectal Cancer (MSK. Cancer Cell 2018)	crc_msk_2017	8.38	deceased	Sigmoid Colon	Metastasis	NA	0.0954	5	NA	0	0	0	0	0	0	0	0	0	0	IMPACT410	NA	NA
P-0008079-T01-IM5	P-0008079	III	NA	6.85104	MSS	NA	M	colorectal	MSKCC	cBioPortal	Metastatic Colorectal Cancer (MSK. Cancer Cell 2018)	crc_msk_2017	59.2	alive	Descending Colon	Metastasis	NA	0.1857	7	NA	0	0	0	0	0	0	0	0	0	0	IMPACT410	NA	NA
P-0008083-T01-IM5	P-0008083	IV	NA	12.7234	MSS	NA	M	colorectal	MSKCC	cBioPortal	Metastatic Colorectal Cancer (MSK. Cancer Cell 2018)	crc_msk_2017	44.68	alive	Ascending Colon	Metastasis	NA	0.3168	14	NA	0	0	0	0	0	0	0	0	0	0	IMPACT410	NA	NA
P-0008094-T01-IM5	P-0008094	IV	NA	0	MSS	NA	M	colorectal	MSKCC	cBioPortal	Metastatic Colorectal Cancer (MSK. Cancer Cell 2018)	crc_msk_2017	6.31	deceased	Sigmoid Colon	Metastasis	NA	0.0408	NA	NA	0	0	0	0	0	0	0	0	0	0	IMPACT410	NA	NA
P-0008095-T01-IM5	P-0008095	II	NA	5.87232	MSS	NA	F	colorectal	MSKCC	cBioPortal	Metastatic Colorectal Cancer (MSK. Cancer Cell 2018)	crc_msk_2017	15.47	deceased	Rectum	Metastasis	NA	0.5045	6	NA	0	0	0	0	0	0	0	0	0	0	IMPACT410	NA	NA
P-0008128-T01-IM5	P-0008128	IV	NA	5.87232	MSS	NA	M	colorectal	MSKCC	cBioPortal	Metastatic Colorectal Cancer (MSK. Cancer Cell 2018)	crc_msk_2017	46.42	deceased	Sigmoid Colon	Primary	NA	0.1018	6	NA	0	0	0	0	0	0	-2	0	0	0	IMPACT410	NA	NA
P-0008133-T01-IM5	P-0008133	IV	NA	8.80848	MSS	NA	M	colorectal	MSKCC	cBioPortal	Metastatic Colorectal Cancer (MSK. Cancer Cell 2018)	crc_msk_2017	11.96	deceased	Cecum	Metastasis	NA	0.5435	10	NA	0	0	0	0	0	0	0	0	0	0	IMPACT410	NA	NA
P-0008141-T01-IM5	P-0008141	II	NA	3.91488	MSS	NA	F	colorectal	MSKCC	cBioPortal	Metastatic Colorectal Cancer (MSK. Cancer Cell 2018)	crc_msk_2017	55.36	alive	Rectum	Metastasis	NA	0.293	4	NA	0	0	0	0	0	0	0	0	0	0	IMPACT410	NA	NA
P-0008159-T01-IM5	P-0008159	IV	NA	5.87232	MSS	NA	F	colorectal	MSKCC	cBioPortal	Metastatic Colorectal Cancer (MSK. Cancer Cell 2018)	crc_msk_2017	0.62	alive	Rectum	Primary	NA	0.0269	6	NA	0	0	0	0	0	0	0	0	0	0	IMPACT410	NA	NA
P-0008167-T01-IM5	P-0008167	I	NA	5.87232	MSS	NA	M	colorectal	MSKCC	cBioPortal	Metastatic Colorectal Cancer (MSK. Cancer Cell 2018)	crc_msk_2017	147.4	deceased	Sigmoid Colon	Metastasis	NA	0.1754	6	NA	0	0	0	0	0	0	0	0	0	0	IMPACT410	NA	NA
P-0008173-T01-IM5	P-0008173	III	NA	3.91488	MSS	NA	M	colorectal	MSKCC	cBioPortal	Metastatic Colorectal Cancer (MSK. Cancer Cell 2018)	crc_msk_2017	49.68	alive	Rectum	Metastasis	NA	0.3221	4	NA	0	0	0	0	0	0	0	0	0	0	IMPACT410	NA	NA
P-0008180-T01-IM5	P-0008180	II	NA	74.3827	MSI-H	NA	M	colorectal	MSKCC	cBioPortal	Metastatic Colorectal Cancer (MSK. Cancer Cell 2018)	crc_msk_2017	54.64	alive	Cecum	Primary	NA	0.0112	75	NA	0	0	0	0	0	0	0	0	0	0	IMPACT410	NA	NA
P-0008226-T02-IM5	P-0008226	III	NA	56.7657	MSI-H	NA	M	colorectal	MSKCC	cBioPortal	Metastatic Colorectal Cancer (MSK. Cancer Cell 2018)	crc_msk_2017	53.13	alive	Rectum	Primary	NA	0.0314	59	NA	0	0	0	0	0	0	0	0	0	0	IMPACT410	NA	NA
P-0008259-T01-IM5	P-0008259	IV	NA	4.8936	MSS	NA	F	colorectal	MSKCC	cBioPortal	Metastatic Colorectal Cancer (MSK. Cancer Cell 2018)	crc_msk_2017	58.35	alive	Rectum	Primary	NA	0.0982	5	NA	0	0	0	0	0	0	0	0	0	0	IMPACT410	NA	NA
P-0008267-T01-IM5	P-0008267	IV	NA	4.8936	MSS	NA	F	colorectal	MSKCC	cBioPortal	Metastatic Colorectal Cancer (MSK. Cancer Cell 2018)	crc_msk_2017	56.31	alive	Rectum	Primary	NA	0.1355	5	NA	0	0	0	0	0	0	0	0	0	0	IMPACT410	NA	NA
P-0008283-T01-IM5	P-0008283	IV	NA	2.93616	MSS	NA	M	colorectal	MSKCC	cBioPortal	Metastatic Colorectal Cancer (MSK. Cancer Cell 2018)	crc_msk_2017	12.62	alive	Sigmoid Colon	Primary	NA	0.3962	4	NA	0	0	0	0	0	0	-2	0	0	0	IMPACT410	NA	NA
P-0008288-T01-IM5	P-0008288	IV	NA	2.93616	MSS	NA	M	colorectal	MSKCC	cBioPortal	Metastatic Colorectal Cancer (MSK. Cancer Cell 2018)	crc_msk_2017	93.73	alive	Rectum	Metastasis	NA	0.5879	3	NA	-2	0	0	0	0	0	0	0	0	0	IMPACT410	NA	NA
P-0008308-T01-IM5	P-0008308	IV	NA	7.82976	MSS	NA	M	colorectal	MSKCC	cBioPortal	Metastatic Colorectal Cancer (MSK. Cancer Cell 2018)	crc_msk_2017	4.73	deceased	Rectum	Metastasis	NA	0.1634	8	NA	0	0	0	0	0	0	0	0	0	0	IMPACT410	NA	NA
P-0008317-T01-IM5	P-0008317	III	NA	50.8934	MSI-H	NA	M	colorectal	MSKCC	cBioPortal	Metastatic Colorectal Cancer (MSK. Cancer Cell 2018)	crc_msk_2017	47.51	alive	Rectum	Primary	NA	0.0071	52	NA	0	0	0	0	0	0	0	0	0	0	IMPACT410	NA	NA
P-0008321-T01-IM5	P-0008321	IV	NA	6.85104	MSS	NA	M	colorectal	MSKCC	cBioPortal	Metastatic Colorectal Cancer (MSK. Cancer Cell 2018)	crc_msk_2017	10.05	deceased	Sigmoid Colon	Primary	NA	0.27	7	NA	0	0	0	0	0	0	0	0	0	0	IMPACT410	NA	NA
P-0008343-T01-IM5	P-0008343	IV	NA	5.87232	MSS	NA	F	colorectal	MSKCC	cBioPortal	Metastatic Colorectal Cancer (MSK. Cancer Cell 2018)	crc_msk_2017	47.31	alive	Splenic Flexure	Primary	NA	0.3764	6	NA	0	0	0	0	0	0	0	0	0	0	IMPACT410	NA	NA
P-0008350-T02-IM5	P-0008350	III	NA	13.7021	MSS	NA	F	colorectal	MSKCC	cBioPortal	Metastatic Colorectal Cancer (MSK. Cancer Cell 2018)	crc_msk_2017	4.21	deceased	Cecum	Metastasis	NA	0.2815	14	NA	0	0	0	0	0	0	0	0	0	0	IMPACT410	NA	NA
P-0008357-T01-IM5	P-0008357	II	NA	2.93616	MSS	NA	M	colorectal	MSKCC	cBioPortal	Metastatic Colorectal Cancer (MSK. Cancer Cell 2018)	crc_msk_2017	18.83	deceased	Rectum	Metastasis	NA	0.3235	3	NA	0	0	0	0	0	0	0	0	0	0	IMPACT410	NA	NA
P-0008377-T01-IM5	P-0008377	IV	NA	8.80848	MSS	NA	M	colorectal	MSKCC	cBioPortal	Metastatic Colorectal Cancer (MSK. Cancer Cell 2018)	crc_msk_2017	45.24	alive	Hepatic Flexure	Primary	NA	0.1424	9	NA	0	0	0	0	0	0	0	0	0	0	IMPACT410	NA	NA
P-0008396-T01-IM5	P-0008396	IV	NA	15.6595	MSS	NA	M	colorectal	MSKCC	cBioPortal	Metastatic Colorectal Cancer (MSK. Cancer Cell 2018)	crc_msk_2017	38.11	deceased	Descending Colon	Metastasis	NA	0.5135	16	NA	0	0	0	0	0	0	0	0	0	0	IMPACT410	NA	NA
P-0008429-T02-IM5	P-0008429	IV	NA	5.87232	MSS	NA	M	colorectal	MSKCC	cBioPortal	Metastatic Colorectal Cancer (MSK. Cancer Cell 2018)	crc_msk_2017	17.41	deceased	Sigmoid Colon	Primary	NA	0.1937	6	NA	0	0	0	0	0	-2	-2	0	0	0	IMPACT410	NA	NA
P-0008467-T01-IM5	P-0008467	IV	NA	5.87232	MSS	NA	F	colorectal	MSKCC	cBioPortal	Metastatic Colorectal Cancer (MSK. Cancer Cell 2018)	crc_msk_2017	16.56	deceased	Sigmoid Colon	Primary	NA	0.1994	6	NA	0	-2	0	0	0	0	-2	0	0	0	IMPACT410	NA	NA
P-0008483-T01-IM5	P-0008483	IV	NA	2.93616	MSS	NA	F	colorectal	MSKCC	cBioPortal	Metastatic Colorectal Cancer (MSK. Cancer Cell 2018)	crc_msk_2017	26.02	deceased	Rectosigmoid	Metastasis	NA	0.0758	3	NA	0	0	0	0	0	0	0	0	0	0	IMPACT410	NA	NA
P-0008504-T03-IM6	P-0008504	NA	NA	76.0934	MSI-H	85.31	M	colon	MSKCC	cBioPortal	MSK MetTropism (MSK. Cell 2021)	msk_met_2021	6.21	deceased	Colon	Primary	NA	0	88	NA	0	0	0	0	0	0	0	0	0	0	IMPACT468	colon	right
P-0008521-T01-IM5	P-0008521	III	NA	8.80848	MSS	NA	F	colorectal	MSKCC	cBioPortal	Metastatic Colorectal Cancer (MSK. Cancer Cell 2018)	crc_msk_2017	15.97	deceased	Rectosigmoid	Primary	NA	0.1244	9	NA	0	0	0	0	0	0	0	0	0	0	IMPACT410	NA	NA
P-0008529-T01-IM5	P-0008529	IV	NA	8.80848	MSS	NA	F	colorectal	MSKCC	cBioPortal	Metastatic Colorectal Cancer (MSK. Cancer Cell 2018)	crc_msk_2017	13.67	alive	Cecum	Primary	NA	0.0221	9	NA	0	0	0	0	0	0	0	0	0	0	IMPACT410	NA	NA
P-0008534-T01-IM5	P-0008534	IV	NA	5.87232	MSS	NA	M	colorectal	MSKCC	cBioPortal	Metastatic Colorectal Cancer (MSK. Cancer Cell 2018)	crc_msk_2017	58.05	alive	Rectosigmoid	Primary	NA	0.0116	6	NA	0	0	0	0	0	0	0	0	0	0	IMPACT410	NA	NA
P-0008540-T01-IM5	P-0008540	IV	NA	6.85104	MSS	NA	F	colorectal	MSKCC	cBioPortal	Metastatic Colorectal Cancer (MSK. Cancer Cell 2018)	crc_msk_2017	38.51	alive	Colon	Metastasis	NA	0.2675	7	NA	0	0	0	0	0	0	0	0	0	0	IMPACT410	NA	NA
P-0008541-T01-IM5	P-0008541	III	NA	4.8936	MSS	NA	M	colorectal	MSKCC	cBioPortal	Metastatic Colorectal Cancer (MSK. Cancer Cell 2018)	crc_msk_2017	49.4	alive	Rectum	Metastasis	NA	0.1118	5	NA	0	0	0	0	0	0	0	0	0	0	IMPACT410	NA	NA
P-0008551-T01-IM5	P-0008551	IV	NA	4.8936	MSS	NA	M	colorectal	MSKCC	cBioPortal	Metastatic Colorectal Cancer (MSK. Cancer Cell 2018)	crc_msk_2017	57.56	alive	Sigmoid Colon	Primary	NA	0.1558	5	NA	0	0	0	0	0	0	0	0	0	0	IMPACT410	NA	NA
P-0008565-T01-IM5	P-0008565	IV	NA	12.7234	MSS	NA	F	colorectal	MSKCC	cBioPortal	Metastatic Colorectal Cancer (MSK. Cancer Cell 2018)	crc_msk_2017	22.57	deceased	Rectum	Primary	NA	0.4834	12	NA	0	0	0	0	0	0	0	0	0	0	IMPACT410	NA	NA
P-0008568-T01-IM5	P-0008568	NA	NA	10.7659	NA	NA	F	colon	MSKCC	cBioPortal	MSK-IMPACT Clinical Sequencing Cohort (MSK. Nat Med 2017)	msk_impact_2017	9.93	alive	Appendix	Metastasis	Omentum	0.0585	11	NA	0	0	0	0	0	0	0	0	0	0	NA	colon	right
P-0008579-T01-IM5	P-0008579	IV	NA	5.87232	MSS	NA	F	colorectal	MSKCC	cBioPortal	Metastatic Colorectal Cancer (MSK. Cancer Cell 2018)	crc_msk_2017	1.61	deceased	Rectum	Metastasis	NA	0.2157	6	NA	0	0	0	0	0	0	0	0	0	0	IMPACT410	NA	NA
P-0008582-T01-IM5	P-0008582	IV	NA	5.87232	MSS	NA	F	colorectal	MSKCC	cBioPortal	Metastatic Colorectal Cancer (MSK. Cancer Cell 2018)	crc_msk_2017	57.56	alive	Cecum	Primary	NA	0.0214	6	NA	0	0	0	0	0	0	0	0	0	0	IMPACT410	NA	NA
P-0008583-T01-IM5	P-0008583	IV	NA	1.95744	MSS	NA	F	colorectal	MSKCC	cBioPortal	Metastatic Colorectal Cancer (MSK. Cancer Cell 2018)	crc_msk_2017	36.99	deceased	Sigmoid Colon	Primary	NA	0.0369	2	NA	0	0	0	0	0	0	0	0	0	0	IMPACT410	NA	NA
P-0008584-T01-IM5	P-0008584	IV	NA	3.91488	MSS	NA	M	colorectal	MSKCC	cBioPortal	Metastatic Colorectal Cancer (MSK. Cancer Cell 2018)	crc_msk_2017	47.61	alive	Descending Colon	Metastasis	NA	0.4143	4	NA	0	0	0	0	0	0	0	0	0	0	IMPACT410	NA	NA
P-0008588-T01-IM5	P-0008588	IV	NA	5.87232	MSS	NA	F	colorectal	MSKCC	cBioPortal	Metastatic Colorectal Cancer (MSK. Cancer Cell 2018)	crc_msk_2017	27.73	deceased	Rectum	Metastasis	NA	0	6	NA	0	0	0	0	0	0	0	0	0	0	IMPACT410	NA	NA
P-0008590-T01-IM5	P-0008590	IV	NA	7.82976	MSS	NA	F	colorectal	MSKCC	cBioPortal	Metastatic Colorectal Cancer (MSK. Cancer Cell 2018)	crc_msk_2017	1.84	deceased	Cecum	Primary	NA	0.1858	8	NA	0	0	0	0	0	0	0	0	0	0	IMPACT410	NA	NA
P-0008594-T01-IM5	P-0008594	IV	NA	6.85104	MSS	NA	F	colorectal	MSKCC	cBioPortal	Metastatic Colorectal Cancer (MSK. Cancer Cell 2018)	crc_msk_2017	57.89	alive	Sigmoid Colon	Metastasis	NA	0.1663	7	NA	0	0	0	0	0	0	0	0	0	0	IMPACT410	NA	NA
P-0008600-T01-IM5	P-0008600	I	NA	4.8936	MSS	NA	F	colorectal	MSKCC	cBioPortal	Metastatic Colorectal Cancer (MSK. Cancer Cell 2018)	crc_msk_2017	20.07	deceased	Sigmoid Colon	Metastasis	NA	0.1566	5	NA	0	0	0	0	0	0	0	0	0	0	IMPACT410	NA	NA
P-0008651-T01-IM5	P-0008651	III	NA	6.85104	MSS	NA	F	colorectal	MSKCC	cBioPortal	Metastatic Colorectal Cancer (MSK. Cancer Cell 2018)	crc_msk_2017	57.96	alive	Ascending Colon	Primary	NA	0.1519	7	NA	0	0	0	0	0	0	0	0	0	0	IMPACT410	NA	NA
P-0008652-T01-IM5	P-0008652	III	NA	4.8936	MSS	NA	F	colorectal	MSKCC	cBioPortal	Metastatic Colorectal Cancer (MSK. Cancer Cell 2018)	crc_msk_2017	6.74	alive	Rectum	Metastasis	NA	0.211	5	NA	0	0	0	0	0	0	0	0	0	0	IMPACT410	NA	NA
P-0008662-T01-IM5	P-0008662	II	NA	1.95744	MSS	NA	F	colorectal	MSKCC	cBioPortal	Metastatic Colorectal Cancer (MSK. Cancer Cell 2018)	crc_msk_2017	57	alive	Rectum	Primary	NA	0	2	NA	0	0	0	0	0	0	0	0	0	0	IMPACT410	NA	NA
P-0008671-T01-IM5	P-0008671	II	NA	2.93616	MSS	NA	M	colorectal	MSKCC	cBioPortal	Metastatic Colorectal Cancer (MSK. Cancer Cell 2018)	crc_msk_2017	53.49	deceased	Rectum	Metastasis	NA	0.0449	3	NA	0	0	0	0	0	0	0	0	0	0	IMPACT410	NA	NA
P-0008683-T01-IM5	P-0008683	IV	NA	3.91488	MSS	NA	F	colorectal	MSKCC	cBioPortal	Metastatic Colorectal Cancer (MSK. Cancer Cell 2018)	crc_msk_2017	33.71	alive	Splenic Flexure	Metastasis	NA	0	4	NA	0	0	0	0	0	0	0	0	0	0	IMPACT410	NA	NA
P-0008690-T01-IM5	P-0008690	III	NA	9.7872	MSS	NA	M	colorectal	MSKCC	cBioPortal	Metastatic Colorectal Cancer (MSK. Cancer Cell 2018)	crc_msk_2017	38.31	deceased	Ascending Colon	Metastasis	NA	0.12	10	NA	0	0	0	0	0	0	0	0	0	0	IMPACT410	NA	NA
P-0008721-T01-IM5	P-0008721	IV	NA	77.3189	MSI-H	NA	F	colorectal	MSKCC	cBioPortal	Metastatic Colorectal Cancer (MSK. Cancer Cell 2018)	crc_msk_2017	55.46	alive	Ascending Colon	Primary	NA	0.0583	79	NA	0	0	0	0	0	0	0	0	0	0	IMPACT410	NA	NA
P-0008724-T01-IM5	P-0008724	IV	NA	5.87232	MSS	NA	M	colorectal	MSKCC	cBioPortal	Metastatic Colorectal Cancer (MSK. Cancer Cell 2018)	crc_msk_2017	27.17	deceased	Ascending Colon	Primary	NA	0.5311	6	NA	0	0	0	0	0	0	0	0	0	0	IMPACT410	NA	NA
P-0008727-T01-IM5	P-0008727	IV	NA	8.80848	MSS	NA	F	colorectal	MSKCC	cBioPortal	Metastatic Colorectal Cancer (MSK. Cancer Cell 2018)	crc_msk_2017	37.91	alive	Rectum	Metastasis	NA	0.314	9	NA	0	0	0	0	0	0	0	0	0	0	IMPACT410	NA	NA
P-0008729-T01-IM5	P-0008729	II	NA	49.9147	MSI-H	NA	M	colorectal	MSKCC	cBioPortal	Metastatic Colorectal Cancer (MSK. Cancer Cell 2018)	crc_msk_2017	54.8	alive	Ascending Colon	Primary	NA	0.0486	51	NA	0	0	0	0	0	0	0	0	0	0	IMPACT410	NA	NA
P-0008735-T01-IM5	P-0008735	IV	NA	9.7872	MSS	NA	F	colorectal	MSKCC	cBioPortal	Metastatic Colorectal Cancer (MSK. Cancer Cell 2018)	crc_msk_2017	37.85	deceased	Cecum	Metastasis	NA	0.6677	10	NA	0	0	0	0	0	0	0	0	0	0	IMPACT410	NA	NA
P-0008745-T01-IM5	P-0008745	II	NA	27.4042	MSI-H	NA	F	colorectal	MSKCC	cBioPortal	Metastatic Colorectal Cancer (MSK. Cancer Cell 2018)	crc_msk_2017	49.87	alive	Ascending Colon	Primary	NA	0.0639	28	NA	0	0	0	0	0	0	0	0	0	0	IMPACT410	NA	NA
P-0008746-T01-IM5	P-0008746	II	NA	47.9573	MSI-H	NA	F	colorectal	MSKCC	cBioPortal	Metastatic Colorectal Cancer (MSK. Cancer Cell 2018)	crc_msk_2017	57.04	alive	Ascending Colon	Primary	NA	0.0138	49	NA	0	0	0	0	0	0	0	0	0	0	IMPACT410	NA	NA
P-0008747-T01-IM5	P-0008747	IV	NA	3.91488	MSS	NA	F	colorectal	MSKCC	cBioPortal	Metastatic Colorectal Cancer (MSK. Cancer Cell 2018)	crc_msk_2017	24.38	alive	Cecum	Primary	NA	0.0518	4	NA	0	0	0	0	0	0	0	0	0	0	IMPACT410	NA	NA
P-0008753-T01-IM5	P-0008753	III	NA	2.93616	MSS	NA	M	colorectal	MSKCC	cBioPortal	Metastatic Colorectal Cancer (MSK. Cancer Cell 2018)	crc_msk_2017	43.66	alive	Sigmoid Colon	Primary	NA	0.1365	3	NA	0	0	0	0	0	0	0	0	0	0	IMPACT410	NA	NA
P-0008782-T01-IM5	P-0008782	III	NA	10.7659	MSS	NA	F	colorectal	MSKCC	cBioPortal	Metastatic Colorectal Cancer (MSK. Cancer Cell 2018)	crc_msk_2017	1.97	deceased	Rectum	Metastasis	NA	0.1795	11	NA	0	0	0	0	0	0	0	0	0	0	IMPACT410	NA	NA
P-0008819-T01-IM5	P-0008819	IV	NA	3.91488	MSS	NA	M	colorectal	MSKCC	cBioPortal	Metastatic Colorectal Cancer (MSK. Cancer Cell 2018)	crc_msk_2017	17.83	alive	Rectum	Primary	NA	0.0975	4	NA	0	0	0	0	0	0	0	0	0	0	IMPACT410	NA	NA
P-0008841-T01-IM5	P-0008841	IV	NA	3.91488	MSS	NA	F	colorectal	MSKCC	cBioPortal	Metastatic Colorectal Cancer (MSK. Cancer Cell 2018)	crc_msk_2017	51.09	deceased	Rectum	Primary	NA	0.0009	4	NA	0	0	0	0	0	0	0	0	0	0	IMPACT410	NA	NA
P-0008853-T01-IM5	P-0008853	III	NA	4.8936	MSS	NA	M	colorectal	MSKCC	cBioPortal	Metastatic Colorectal Cancer (MSK. Cancer Cell 2018)	crc_msk_2017	27.8	alive	Sigmoid Colon	Primary	NA	0.2403	5	NA	0	0	0	0	0	0	0	0	0	0	IMPACT410	NA	NA
P-0008868-T01-IM5	P-0008868	IV	NA	3.91488	MSS	NA	F	colorectal	MSKCC	cBioPortal	Metastatic Colorectal Cancer (MSK. Cancer Cell 2018)	crc_msk_2017	18.99	deceased	Transverse Colon	Primary	NA	0.1356	4	NA	0	0	0	0	0	0	0	0	0	0	IMPACT410	NA	NA
P-0008875-T01-IM5	P-0008875	III	NA	7.82976	MSS	NA	M	colorectal	MSKCC	cBioPortal	Metastatic Colorectal Cancer (MSK. Cancer Cell 2018)	crc_msk_2017	35.19	deceased	Ascending Colon	Primary	NA	0.4421	8	NA	0	0	0	0	0	0	0	0	0	0	IMPACT410	NA	NA
P-0008913-T01-IM5	P-0008913	II	NA	4.8936	MSS	NA	M	colorectal	MSKCC	cBioPortal	Metastatic Colorectal Cancer (MSK. Cancer Cell 2018)	crc_msk_2017	57.46	alive	Sigmoid Colon	Primary	NA	0.3155	5	NA	0	0	0	0	0	0	0	0	0	0	IMPACT410	NA	NA
P-0008940-T01-IM5	P-0008940	NA	NA	0	MSS	NA	M	colon	MSKCC	cBioPortal	MSK-IMPACT Clinical Sequencing Cohort (MSK. Nat Med 2017)	msk_impact_2017	11.9	alive	Cecum	Primary	NA	0	0	NA	0	0	0	0	0	0	0	0	0	0	NA	colon	right
P-0008941-T01-IM5	P-0008941	I	NA	5.87232	MSS	NA	M	colorectal	MSKCC	cBioPortal	Metastatic Colorectal Cancer (MSK. Cancer Cell 2018)	crc_msk_2017	55.23	alive	Rectum	Primary	NA	0.3332	6	NA	0	0	0	0	0	0	0	0	0	0	IMPACT410	NA	NA
P-0009000-T01-IM5	P-0009000	IV	NA	5.87232	MSS	NA	M	colorectal	MSKCC	cBioPortal	Metastatic Colorectal Cancer (MSK. Cancer Cell 2018)	crc_msk_2017	58.19	alive	Rectum	Metastasis	NA	0.0753	6	NA	0	0	0	0	0	0	0	0	0	0	IMPACT410	NA	NA
P-0009009-T01-IM5	P-0009009	NA	NA	NA	MSS	NA	M	mucinous adenocarcinoma of the colon and rectum	MSKCC	cBioPortal	Rectal Cancer (MSK. Nature Medicine 2022)	rectal_msk_2022	13.54	alive	NA	NA	NA	0.0145	9	NA	0	0	0	0	0	0	0	0	0	0	IMPACT410	NA	NA
P-0009012-T01-IM5	P-0009012	III	NA	7.82976	MSS	NA	M	colorectal	MSKCC	cBioPortal	Metastatic Colorectal Cancer (MSK. Cancer Cell 2018)	crc_msk_2017	3.29	deceased	Rectum	Primary	NA	0.0224	8	NA	0	0	0	0	0	0	0	0	0	0	IMPACT410	NA	NA
P-0009013-T02-IM5	P-0009013	III	NA	2.93616	MSS	NA	M	colorectal	MSKCC	cBioPortal	Metastatic Colorectal Cancer (MSK. Cancer Cell 2018)	crc_msk_2017	54.87	deceased	Rectum	Primary	NA	0.0534	3	NA	0	0	0	0	0	0	0	0	0	0	IMPACT410	NA	NA
P-0009016-T01-IM5	P-0009016	IV	NA	4.8936	MSS	NA	F	colorectal	MSKCC	cBioPortal	Metastatic Colorectal Cancer (MSK. Cancer Cell 2018)	crc_msk_2017	9.3	deceased	Transverse Colon	Primary	NA	0	5	NA	0	0	0	0	0	0	0	0	0	0	IMPACT410	NA	NA
P-0009053-T01-IM5	P-0009053	IV	NA	4.8936	MSS	NA	F	colorectal	MSKCC	cBioPortal	Metastatic Colorectal Cancer (MSK. Cancer Cell 2018)	crc_msk_2017	11.4	deceased	Rectum	Primary	NA	0.0035	5	NA	0	0	0	0	0	0	0	0	0	0	IMPACT410	NA	NA
P-0009058-T01-IM5	P-0009058	IV	NA	6.85104	MSS	NA	F	colorectal	MSKCC	cBioPortal	Metastatic Colorectal Cancer (MSK. Cancer Cell 2018)	crc_msk_2017	34.89	deceased	Sigmoid Colon	Primary	NA	0.1978	7	NA	0	0	0	0	0	0	0	0	0	0	IMPACT410	NA	NA
P-0009059-T01-IM5	P-0009059	IV	NA	0.97872	MSS	NA	F	colorectal	MSKCC	cBioPortal	Metastatic Colorectal Cancer (MSK. Cancer Cell 2018)	crc_msk_2017	4.11	deceased	Hepatic Flexure	Primary	NA	0.0014	1	NA	0	0	0	0	0	0	0	0	0	0	IMPACT410	NA	NA
P-0009062-T01-IM5	P-0009062	IV	NA	3.91488	MSS	NA	M	colorectal	MSKCC	cBioPortal	Metastatic Colorectal Cancer (MSK. Cancer Cell 2018)	crc_msk_2017	18.37	alive	Rectum	Primary	NA	0.0426	4	NA	0	0	0	0	0	0	0	0	0	0	IMPACT410	NA	NA
P-0009114-T01-IM5	P-0009114	III	NA	4.8936	MSS	NA	M	colorectal	MSKCC	cBioPortal	Metastatic Colorectal Cancer (MSK. Cancer Cell 2018)	crc_msk_2017	55.95	alive	Rectosigmoid	Primary	NA	0.057	5	NA	0	0	0	0	0	0	0	0	0	0	IMPACT410	NA	NA
P-0009121-T01-IM5	P-0009121	III	NA	1.95744	MSS	NA	M	colorectal	MSKCC	cBioPortal	Metastatic Colorectal Cancer (MSK. Cancer Cell 2018)	crc_msk_2017	15.47	deceased	Rectum	Primary	NA	0.001	2	NA	0	0	0	0	0	0	0	0	0	0	IMPACT410	NA	NA
P-0009139-T01-IM5	P-0009139	III	NA	2.93616	MSS	NA	M	colorectal	MSKCC	cBioPortal	Metastatic Colorectal Cancer (MSK. Cancer Cell 2018)	crc_msk_2017	7.33	alive	Rectum	Primary	NA	0.0297	3	NA	0	0	0	0	0	0	0	0	0	0	IMPACT410	NA	NA
P-0009142-T01-IM5	P-0009142	IV	NA	6.85104	MSS	NA	M	colorectal	MSKCC	cBioPortal	Metastatic Colorectal Cancer (MSK. Cancer Cell 2018)	crc_msk_2017	54.08	alive	Sigmoid Colon	Primary	NA	0.3077	7	NA	0	0	0	0	0	0	0	0	0	0	IMPACT410	NA	NA
P-0009145-T02-IM5	P-0009145	III	NA	1.95744	MSS	NA	F	colorectal	MSKCC	cBioPortal	Metastatic Colorectal Cancer (MSK. Cancer Cell 2018)	crc_msk_2017	54.14	alive	Rectosigmoid	Primary	NA	0.0016	2	NA	0	0	0	0	0	0	0	0	0	0	IMPACT410	NA	NA
P-0009149-T01-IM5	P-0009149	III	NA	7.82976	MSS	NA	M	colorectal	MSKCC	cBioPortal	Metastatic Colorectal Cancer (MSK. Cancer Cell 2018)	crc_msk_2017	53.29	alive	Sigmoid Colon	Metastasis	NA	0.077	8	NA	0	0	0	0	0	0	0	0	0	0	IMPACT410	NA	NA
P-0009157-T01-IM5	P-0009157	III	NA	36.2126	MSI-H	NA	M	colorectal	MSKCC	cBioPortal	Metastatic Colorectal Cancer (MSK. Cancer Cell 2018)	crc_msk_2017	56.15	alive	Ascending Colon	Primary	NA	0.0013	37	NA	0	0	0	0	0	0	0	0	0	0	IMPACT410	NA	NA
P-0009163-T01-IM5	P-0009163	II	NA	6.85104	MSS	NA	M	colorectal	MSKCC	cBioPortal	Metastatic Colorectal Cancer (MSK. Cancer Cell 2018)	crc_msk_2017	31.77	deceased	Sigmoid Colon	Metastasis	NA	0.1532	7	NA	0	0	0	0	0	0	0	0	0	0	IMPACT410	NA	NA
P-0009167-T01-IM5	P-0009167	IV	NA	4.8936	MSS	NA	M	colorectal	MSKCC	cBioPortal	Metastatic Colorectal Cancer (MSK. Cancer Cell 2018)	crc_msk_2017	44.88	alive	Sigmoid Colon	Primary	NA	0.0393	5	NA	0	0	0	0	0	0	0	0	0	0	IMPACT410	NA	NA
P-0009169-T01-IM5	P-0009169	IV	NA	4.8936	MSS	NA	M	colorectal	MSKCC	cBioPortal	Metastatic Colorectal Cancer (MSK. Cancer Cell 2018)	crc_msk_2017	16.99	deceased	Ascending Colon	Primary	NA	0.2163	5	NA	0	0	0	0	0	0	0	0	0	0	IMPACT410	NA	NA
P-0009170-T01-IM5	P-0009170	IV	NA	1.95744	MSS	NA	F	colorectal	MSKCC	cBioPortal	Metastatic Colorectal Cancer (MSK. Cancer Cell 2018)	crc_msk_2017	0.82	deceased	Rectum	Metastasis	NA	0.0003	2	NA	0	0	0	0	0	0	0	0	0	0	IMPACT410	NA	NA
P-0009185-T01-IM5	P-0009185	IV	NA	4.8936	MSS	NA	M	colorectal	MSKCC	cBioPortal	Metastatic Colorectal Cancer (MSK. Cancer Cell 2018)	crc_msk_2017	36.9	deceased	Rectum	Primary	NA	0.3007	5	NA	0	0	0	0	0	0	0	0	0	0	IMPACT410	NA	NA
P-0009192-T01-IM5	P-0009192	III	NA	7.82976	MSS	NA	F	colorectal	MSKCC	cBioPortal	Metastatic Colorectal Cancer (MSK. Cancer Cell 2018)	crc_msk_2017	26.09	deceased	Rectosigmoid	Primary	NA	0.2147	8	NA	0	0	0	0	0	0	0	0	0	0	IMPACT410	NA	NA
P-0009200-T01-IM5	P-0009200	IV	NA	3.91488	MSS	NA	F	colorectal	MSKCC	cBioPortal	Metastatic Colorectal Cancer (MSK. Cancer Cell 2018)	crc_msk_2017	1.08	deceased	Transverse Colon	Metastasis	NA	0.1989	4	NA	0	0	0	0	0	-2	0	0	0	0	IMPACT410	NA	NA
P-0009224-T02-IM5	P-0009224	IV	NA	6.85104	MSS	NA	M	colorectal	MSKCC	cBioPortal	Metastatic Colorectal Cancer (MSK. Cancer Cell 2018)	crc_msk_2017	56.81	alive	Rectosigmoid	Metastasis	NA	0.0289	7	NA	0	0	0	0	0	0	0	0	0	0	IMPACT410	NA	NA
P-0009252-T01-IM5	P-0009252	III	NA	2.93616	MSS	NA	M	colorectal	MSKCC	cBioPortal	Metastatic Colorectal Cancer (MSK. Cancer Cell 2018)	crc_msk_2017	3.38	deceased	Cecum	Primary	NA	0	3	NA	0	0	2	0	0	0	0	0	0	0	IMPACT410	NA	NA
P-0009294-T01-IM5	P-0009294	IV	NA	5.87232	MSS	NA	F	colorectal	MSKCC	cBioPortal	Metastatic Colorectal Cancer (MSK. Cancer Cell 2018)	crc_msk_2017	39.43	deceased	Rectosigmoid	Primary	NA	0.2922	6	NA	0	0	0	0	0	0	0	0	0	0	IMPACT410	NA	NA
P-0009302-T01-IM5	P-0009302	IV	NA	2.93616	MSS	NA	M	colorectal	MSKCC	cBioPortal	Metastatic Colorectal Cancer (MSK. Cancer Cell 2018)	crc_msk_2017	20.17	deceased	Sigmoid Colon	Metastasis	NA	0.2108	3	NA	0	0	0	0	0	0	0	0	0	0	IMPACT410	NA	NA
P-0009303-T01-IM5	P-0009303	IV	NA	7.82976	MSS	NA	M	colorectal	MSKCC	cBioPortal	Metastatic Colorectal Cancer (MSK. Cancer Cell 2018)	crc_msk_2017	14.62	deceased	Sigmoid Colon	Primary	NA	0.0277	8	NA	0	0	0	0	0	0	0	0	0	0	IMPACT410	NA	NA
P-0009305-T01-IM5	P-0009305	IV	NA	6.85104	MSS	NA	F	colorectal	MSKCC	cBioPortal	Metastatic Colorectal Cancer (MSK. Cancer Cell 2018)	crc_msk_2017	56.61	alive	Splenic Flexure	Primary	NA	0.0017	7	NA	0	0	0	0	0	0	0	0	0	0	IMPACT410	NA	NA
P-0009341-T01-IM5	P-0009341	III	NA	3.91488	MSS	NA	F	colorectal	MSKCC	cBioPortal	Metastatic Colorectal Cancer (MSK. Cancer Cell 2018)	crc_msk_2017	40.81	deceased	Rectosigmoid	Metastasis	NA	0.4989	4	NA	0	0	0	0	0	0	0	0	0	0	IMPACT410	NA	NA
P-0009355-T01-IM5	P-0009355	IV	NA	2.93616	MSS	NA	F	colorectal	MSKCC	cBioPortal	Metastatic Colorectal Cancer (MSK. Cancer Cell 2018)	crc_msk_2017	12.39	deceased	Sigmoid Colon	Metastasis	NA	0.0137	3	NA	0	0	0	0	0	0	0	0	0	0	IMPACT410	NA	NA
P-0009362-T01-IM5	P-0009362	IV	NA	8.80848	MSS	NA	M	colorectal	MSKCC	cBioPortal	Metastatic Colorectal Cancer (MSK. Cancer Cell 2018)	crc_msk_2017	53.13	alive	Rectum	Primary	NA	0.1114	9	NA	0	0	0	0	0	0	0	0	0	0	IMPACT410	NA	NA
P-0009363-T01-IM5	P-0009363	IV	NA	6.85104	MSS	NA	F	colorectal	MSKCC	cBioPortal	Metastatic Colorectal Cancer (MSK. Cancer Cell 2018)	crc_msk_2017	11.7	deceased	Sigmoid Colon	Primary	NA	0.4349	7	NA	0	0	0	0	0	0	0	0	0	0	IMPACT410	NA	NA
P-0009377-T01-IM5	P-0009377	IV	NA	3.91488	MSS	NA	M	colorectal	MSKCC	cBioPortal	Metastatic Colorectal Cancer (MSK. Cancer Cell 2018)	crc_msk_2017	56.67	alive	Sigmoid Colon	Metastasis	NA	0.2342	4	NA	0	0	0	0	0	0	0	0	0	0	IMPACT410	NA	NA
P-0009403-T02-IM5	P-0009403	II	NA	34.2552	MSI-H	NA	F	colorectal	MSKCC	cBioPortal	GENIE BPC CRC v2.0-public	crc_public_genie_bpc	29.9013	deceased	Descending Colon	Primary	NA	0.0018	35	NA	0	0	0	0	0	0	0	0	0	0	IMPACT410	NA	NA
P-0009418-T01-IM5	P-0009418	III	NA	6.85104	MSS	NA	M	colorectal	MSKCC	cBioPortal	Metastatic Colorectal Cancer (MSK. Cancer Cell 2018)	crc_msk_2017	37.29	alive	Ascending Colon	Metastasis	NA	0.139	8	NA	0	0	0	0	0	0	0	0	0	0	IMPACT410	NA	NA
P-0009433-T01-IM5	P-0009433	IV	NA	5.87232	MSS	NA	F	colorectal	MSKCC	cBioPortal	Metastatic Colorectal Cancer (MSK. Cancer Cell 2018)	crc_msk_2017	29.47	deceased	Sigmoid Colon	Primary	NA	0.3588	6	NA	0	0	0	0	0	0	0	0	0	0	IMPACT410	NA	NA
P-0009445-T01-IM5	P-0009445	IV	NA	4.8936	MSS	NA	M	colorectal	MSKCC	cBioPortal	Metastatic Colorectal Cancer (MSK. Cancer Cell 2018)	crc_msk_2017	48.1	alive	Rectosigmoid	Primary	NA	0.1576	5	NA	0	0	0	0	0	0	0	0	0	0	IMPACT410	NA	NA
P-0009464-T01-IM5	P-0009464	III	NA	6.85104	MSS	NA	F	colorectal	MSKCC	cBioPortal	Metastatic Colorectal Cancer (MSK. Cancer Cell 2018)	crc_msk_2017	49	alive	Sigmoid Colon	Metastasis	NA	0.0119	7	NA	0	0	0	0	0	0	0	0	0	0	IMPACT410	NA	NA
P-0009488-T01-IM5	P-0009488	IV	NA	6.85104	MSS	NA	F	colorectal	MSKCC	cBioPortal	Metastatic Colorectal Cancer (MSK. Cancer Cell 2018)	crc_msk_2017	14.62	deceased	Rectum	Metastasis	NA	0.1009	7	NA	0	0	2	0	0	0	0	0	0	0	IMPACT410	NA	NA
P-0009519-T01-IM5	P-0009519	NA	NA	4.8936	MSS	59.1	M	colon	MSKCC	cBioPortal	MSK MetTropism (MSK. Cell 2021)	msk_met_2021	56.38	alive	Transverse Colon	Primary	NA	0.1382	5	NA	0	0	0	0	0	0	0	0	0	0	IMPACT410	colon	right
P-0009561-T01-IM5	P-0009561	III	NA	6.85104	MSS	NA	M	colorectal	MSKCC	cBioPortal	Metastatic Colorectal Cancer (MSK. Cancer Cell 2018)	crc_msk_2017	56.48	alive	Cecum	Primary	NA	0.5669	7	NA	0	0	0	0	0	0	0	0	0	0	IMPACT410	NA	NA
P-0009617-T01-IM5	P-0009617	IV	NA	7.82976	MSS	NA	F	colorectal	MSKCC	cBioPortal	Metastatic Colorectal Cancer (MSK. Cancer Cell 2018)	crc_msk_2017	23.49	deceased	Cecum	Metastasis	NA	0.2128	8	NA	0	0	0	0	0	0	0	0	0	0	IMPACT410	NA	NA
P-0009645-T01-IM5	P-0009645	III	NA	5.87232	MSS	NA	M	colorectal	MSKCC	cBioPortal	Metastatic Colorectal Cancer (MSK. Cancer Cell 2018)	crc_msk_2017	56.67	alive	Cecum	Metastasis	NA	0.2164	6	NA	0	0	0	0	0	0	0	0	0	0	IMPACT410	NA	NA
P-0009650-T01-IM5	P-0009650	IV	NA	2.93616	MSS	NA	M	colorectal	MSKCC	cBioPortal	Metastatic Colorectal Cancer (MSK. Cancer Cell 2018)	crc_msk_2017	23.62	deceased	Sigmoid Colon	Metastasis	NA	0.0363	3	NA	0	0	0	0	0	0	0	0	0	0	IMPACT410	NA	NA
P-0009690-T01-IM5	P-0009690	III	NA	9.7872	MSS	NA	M	colorectal	MSKCC	cBioPortal	Metastatic Colorectal Cancer (MSK. Cancer Cell 2018)	crc_msk_2017	55.46	alive	Rectum	Metastasis	NA	0.3829	10	NA	0	0	0	0	0	0	0	0	0	0	IMPACT410	NA	NA
P-0009703-T01-IM5	P-0009703	IV	NA	2.93616	MSS	NA	F	colorectal	MSKCC	cBioPortal	Metastatic Colorectal Cancer (MSK. Cancer Cell 2018)	crc_msk_2017	6.37	deceased	Rectum	Primary	NA	0.0102	3	NA	0	0	0	0	0	0	0	0	0	0	IMPACT410	NA	NA
P-0009707-T01-IM5	P-0009707	IV	NA	2.93616	MSS	NA	M	colorectal	MSKCC	cBioPortal	Metastatic Colorectal Cancer (MSK. Cancer Cell 2018)	crc_msk_2017	55.29	alive	Descending Colon	Metastasis	NA	0.0468	3	NA	0	0	0	0	0	0	0	0	0	0	IMPACT410	NA	NA
P-0009712-T01-IM5	P-0009712	III	NA	5.87232	MSS	NA	M	colorectal	MSKCC	cBioPortal	Metastatic Colorectal Cancer (MSK. Cancer Cell 2018)	crc_msk_2017	1.25	deceased	Rectum	Primary	NA	0.0041	6	NA	0	0	0	0	0	0	0	0	0	0	IMPACT410	NA	NA
P-0009716-T01-IM5	P-0009716	III	NA	6.85104	MSS	NA	F	colorectal	MSKCC	cBioPortal	Metastatic Colorectal Cancer (MSK. Cancer Cell 2018)	crc_msk_2017	29.93	deceased	Cecum	Metastasis	NA	0	7	NA	0	0	0	0	0	0	0	0	0	0	IMPACT410	NA	NA
P-0009741-T01-IM5	P-0009741	IV	NA	5.87232	MSS	NA	M	colorectal	MSKCC	cBioPortal	Metastatic Colorectal Cancer (MSK. Cancer Cell 2018)	crc_msk_2017	52.17	alive	Sigmoid Colon	Metastasis	NA	0.3385	6	NA	0	-2	0	0	0	0	0	0	0	0	IMPACT410	NA	NA
P-0009751-T01-IM5	P-0009751	IV	NA	5.87232	MSS	NA	F	colorectal	MSKCC	cBioPortal	Metastatic Colorectal Cancer (MSK. Cancer Cell 2018)	crc_msk_2017	17.22	alive	Sigmoid Colon	Metastasis	NA	0.085	6	NA	0	0	0	0	0	0	0	0	0	0	IMPACT410	NA	NA
P-0009757-T01-IM5	P-0009757	IV	NA	3.91488	MSS	NA	F	colorectal	MSKCC	cBioPortal	Metastatic Colorectal Cancer (MSK. Cancer Cell 2018)	crc_msk_2017	15.64	deceased	Transverse Colon	Primary	NA	0.2761	4	NA	0	0	0	0	0	-2	0	0	0	0	IMPACT410	NA	NA
P-0009760-T01-IM5	P-0009760	IV	NA	4.8936	MSS	NA	F	colorectal	MSKCC	cBioPortal	Metastatic Colorectal Cancer (MSK. Cancer Cell 2018)	crc_msk_2017	19.71	deceased	NA	Metastasis	NA	0.2628	5	NA	0	0	0	0	0	0	0	0	0	0	IMPACT410	NA	NA
P-0009798-T01-IM5	P-0009798	III	NA	8.80848	MSS	NA	M	colorectal	MSKCC	cBioPortal	Metastatic Colorectal Cancer (MSK. Cancer Cell 2018)	crc_msk_2017	40.61	deceased	Rectosigmoid	Metastasis	NA	0.2948	9	NA	0	0	0	0	0	0	0	0	0	0	IMPACT410	NA	NA
P-0009826-T01-IM5	P-0009826	IV	NA	1.95744	MSS	NA	F	colorectal	MSKCC	cBioPortal	Metastatic Colorectal Cancer (MSK. Cancer Cell 2018)	crc_msk_2017	56.67	alive	Rectum	Metastasis	NA	0.0037	2	NA	0	0	0	0	0	0	0	0	0	0	IMPACT410	NA	NA
P-0009830-T01-IM5	P-0009830	IV	NA	44.0424	MSI-H	NA	M	colorectal	MSKCC	cBioPortal	Metastatic Colorectal Cancer (MSK. Cancer Cell 2018)	crc_msk_2017	55.03	alive	Descending Colon	Metastasis	NA	0.0066	45	NA	0	0	0	0	0	0	0	0	0	0	IMPACT410	NA	NA
P-0009838-T01-IM5	P-0009838	III	NA	2.93616	MSS	NA	F	colorectal	MSKCC	cBioPortal	Metastatic Colorectal Cancer (MSK. Cancer Cell 2018)	crc_msk_2017	52.9	alive	Rectosigmoid	Primary	NA	0.0835	3	NA	0	0	0	0	0	0	0	0	0	0	IMPACT410	NA	NA
P-0009842-T01-IM5	P-0009842	IV	NA	7.82976	MSS	NA	F	colorectal	MSKCC	cBioPortal	Metastatic Colorectal Cancer (MSK. Cancer Cell 2018)	crc_msk_2017	54.01	alive	Sigmoid Colon	Metastasis	NA	0.0115	8	NA	0	0	0	0	0	0	0	0	0	0	IMPACT410	NA	NA
P-0009850-T01-IM5	P-0009850	III	NA	7.82976	MSS	NA	F	colorectal	MSKCC	cBioPortal	Metastatic Colorectal Cancer (MSK. Cancer Cell 2018)	crc_msk_2017	52.99	alive	Rectum	Metastasis	NA	0.4338	8	NA	0	0	0	0	0	0	0	0	0	0	IMPACT410	NA	NA
P-0009851-T01-IM5	P-0009851	II	NA	6.85104	MSS	NA	F	colorectal	MSKCC	cBioPortal	Metastatic Colorectal Cancer (MSK. Cancer Cell 2018)	crc_msk_2017	54.01	alive	Sigmoid Colon	Primary	NA	0.1181	7	NA	0	0	0	0	0	0	0	0	0	0	IMPACT410	NA	NA
P-0009863-T01-IM5	P-0009863	IV	NA	7.82976	MSS	NA	F	colorectal	MSKCC	cBioPortal	Metastatic Colorectal Cancer (MSK. Cancer Cell 2018)	crc_msk_2017	1.71	deceased	Sigmoid Colon	Primary	NA	0.0041	8	NA	0	0	0	0	0	0	0	0	0	0	IMPACT410	NA	NA
P-0009871-T01-IM5	P-0009871	IV	NA	5.87232	MSS	NA	M	colorectal	MSKCC	cBioPortal	Metastatic Colorectal Cancer (MSK. Cancer Cell 2018)	crc_msk_2017	0.89	deceased	Sigmoid Colon	Primary	NA	0.0021	6	NA	0	0	0	0	0	0	0	0	0	0	IMPACT410	NA	NA
P-0009902-T01-IM5	P-0009902	IV	NA	6.85104	MSS	NA	F	colorectal	MSKCC	cBioPortal	Metastatic Colorectal Cancer (MSK. Cancer Cell 2018)	crc_msk_2017	0.56	alive	Ascending Colon	Metastasis	NA	0	7	NA	0	0	0	0	0	0	0	0	0	0	IMPACT410	NA	NA
P-0009903-T01-IM5	P-0009903	IV	NA	4.8936	MSS	NA	M	colorectal	MSKCC	cBioPortal	Metastatic Colorectal Cancer (MSK. Cancer Cell 2018)	crc_msk_2017	55.46	alive	Colon	Metastasis	NA	0.3367	5	NA	0	0	0	0	0	0	0	0	0	0	IMPACT410	NA	NA
P-0009905-T01-IM5	P-0009905	IV	NA	6.85104	MSS	NA	F	colorectal	MSKCC	cBioPortal	Metastatic Colorectal Cancer (MSK. Cancer Cell 2018)	crc_msk_2017	6.7	alive	Cecum	Metastasis	NA	0.2142	7	NA	0	0	2	0	0	0	0	0	0	0	IMPACT410	NA	NA
P-0009949-T01-IM5	P-0009949	III	NA	6.85104	MSS	NA	F	colorectal	MSKCC	cBioPortal	Metastatic Colorectal Cancer (MSK. Cancer Cell 2018)	crc_msk_2017	51.58	alive	Rectosigmoid	Primary	NA	0.316	7	NA	0	0	0	0	0	0	0	0	0	0	IMPACT410	NA	NA
P-0009954-T01-IM5	P-0009954	IV	NA	6.85104	MSS	NA	F	colorectal	MSKCC	cBioPortal	Metastatic Colorectal Cancer (MSK. Cancer Cell 2018)	crc_msk_2017	51.58	alive	Ascending Colon	Primary	NA	0.4503	7	NA	0	0	0	0	0	0	0	0	0	0	IMPACT410	NA	NA
P-0009964-T02-IM5	P-0009964	I	NA	43.0637	MSI-H	NA	F	colorectal	MSKCC	cBioPortal	Metastatic Colorectal Cancer (MSK. Cancer Cell 2018)	crc_msk_2017	35.71	alive	Descending Colon	Primary	NA	0.0013	44	NA	0	0	0	0	0	0	0	0	0	0	IMPACT410	NA	NA
P-0009971-T01-IM5	P-0009971	IV	NA	13.7021	MSS	NA	M	colorectal	MSKCC	cBioPortal	Metastatic Colorectal Cancer (MSK. Cancer Cell 2018)	crc_msk_2017	6.31	deceased	Rectum	Metastasis	NA	0.1073	15	NA	0	0	0	0	0	0	0	0	0	0	IMPACT410	NA	NA
P-0009972-T01-IM5	P-0009972	IV	NA	2.93616	MSS	NA	M	colorectal	MSKCC	cBioPortal	Metastatic Colorectal Cancer (MSK. Cancer Cell 2018)	crc_msk_2017	15.67	alive	Sigmoid Colon	Primary	NA	0.2031	4	NA	0	0	0	0	0	0	0	0	0	0	IMPACT410	NA	NA
P-0009993-T01-IM5	P-0009993	IV	NA	3.91488	MSS	NA	M	colorectal	MSKCC	cBioPortal	Metastatic Colorectal Cancer (MSK. Cancer Cell 2018)	crc_msk_2017	72.68	alive	Sigmoid Colon	Primary	NA	0.1056	4	NA	0	0	0	0	0	0	0	0	0	0	IMPACT410	NA	NA
P-0010007-T01-IM5	P-0010007	IV	NA	7.82976	MSS	NA	F	colorectal	MSKCC	cBioPortal	Metastatic Colorectal Cancer (MSK. Cancer Cell 2018)	crc_msk_2017	19.45	deceased	Ascending Colon	Primary	NA	0.0513	8	NA	0	0	0	0	0	0	0	0	0	0	IMPACT410	NA	NA
P-0010009-T01-IM5	P-0010009	IV	NA	2.93616	MSS	NA	M	colorectal	MSKCC	cBioPortal	Metastatic Colorectal Cancer (MSK. Cancer Cell 2018)	crc_msk_2017	19.81	alive	NA	Metastasis	NA	0.0141	3	NA	0	0	0	0	0	0	0	0	0	0	IMPACT410	NA	NA
P-0010014-T01-IM5	P-0010014	IV	NA	2.93616	MSS	NA	M	colorectal	MSKCC	cBioPortal	Metastatic Colorectal Cancer (MSK. Cancer Cell 2018)	crc_msk_2017	25.2	deceased	Rectosigmoid	Metastasis	NA	0.0858	3	NA	0	0	0	0	0	0	0	0	0	0	IMPACT410	NA	NA
P-0010018-T01-IM5	P-0010018	II	NA	5.87232	MSS	NA	F	colorectal	MSKCC	cBioPortal	Metastatic Colorectal Cancer (MSK. Cancer Cell 2018)	crc_msk_2017	44.09	alive	Sigmoid Colon	Metastasis	NA	0.2011	6	NA	0	0	0	0	0	0	0	0	0	0	IMPACT410	NA	NA
P-0010020-T01-IM5	P-0010020	IV	NA	11.7446	MSS	NA	F	colorectal	MSKCC	cBioPortal	Metastatic Colorectal Cancer (MSK. Cancer Cell 2018)	crc_msk_2017	55.56	alive	Sigmoid Colon	Metastasis	NA	0.2488	12	NA	0	0	0	0	0	0	0	0	0	0	IMPACT410	NA	NA
P-0010022-T01-IM5	P-0010022	III	NA	8.80848	MSS	NA	F	colorectal	MSKCC	cBioPortal	Metastatic Colorectal Cancer (MSK. Cancer Cell 2018)	crc_msk_2017	53.62	alive	Hepatic Flexure	Primary	NA	0.0533	9	NA	0	0	0	0	0	0	0	0	0	0	IMPACT410	NA	NA
P-0010032-T02-IM5	P-0010032	NA	NA	0	NA	NA	M	colon	MSKCC	cBioPortal	MSK-IMPACT Clinical Sequencing Cohort (MSK. Nat Med 2017)	msk_impact_2017	4.11	alive	Appendix	Metastasis	Ascending Colon	0	0	NA	0	0	0	0	0	0	0	0	0	0	NA	colon	right
P-0010044-T01-IM5	P-0010044	IV	NA	6.85104	MSS	NA	F	colorectal	MSKCC	cBioPortal	Metastatic Colorectal Cancer (MSK. Cancer Cell 2018)	crc_msk_2017	52.27	deceased	Rectum	Primary	NA	0.0885	7	NA	0	0	0	0	0	0	0	0	0	0	IMPACT410	NA	NA
P-0010049-T01-IM5	P-0010049	II	NA	2.93616	MSS	NA	F	colorectal	MSKCC	cBioPortal	Metastatic Colorectal Cancer (MSK. Cancer Cell 2018)	crc_msk_2017	55.43	alive	Sigmoid Colon	Primary	NA	0.2578	3	NA	0	0	0	0	0	0	0	0	0	0	IMPACT410	NA	NA
P-0010062-T01-IM5	P-0010062	IV	NA	5.87232	MSS	NA	F	colorectal	MSKCC	cBioPortal	Metastatic Colorectal Cancer (MSK. Cancer Cell 2018)	crc_msk_2017	10.61	deceased	Transverse Colon	Metastasis	NA	0.0378	6	NA	0	0	0	0	0	0	0	0	0	0	IMPACT410	NA	NA
P-0010074-T01-IM5	P-0010074	IV	NA	3.91488	MSS	NA	F	colorectal	MSKCC	cBioPortal	Metastatic Colorectal Cancer (MSK. Cancer Cell 2018)	crc_msk_2017	14.39	alive	Rectosigmoid	Metastasis	NA	0.0568	4	NA	0	0	0	0	0	0	0	0	0	0	IMPACT410	NA	NA
P-0010098-T01-IM5	P-0010098	IV	NA	11.7446	MSS	NA	M	colorectal	MSKCC	cBioPortal	Metastatic Colorectal Cancer (MSK. Cancer Cell 2018)	crc_msk_2017	8.84	deceased	Sigmoid Colon	Primary	NA	0.2081	12	NA	0	0	0	0	0	0	0	0	0	0	IMPACT410	NA	NA
P-0010112-T01-IM5	P-0010112	II	NA	7.82976	MSS	NA	F	colorectal	MSKCC	cBioPortal	Metastatic Colorectal Cancer (MSK. Cancer Cell 2018)	crc_msk_2017	23.52	alive	Hepatic Flexure	Primary	NA	0.3038	8	NA	0	0	0	0	0	0	0	0	0	0	IMPACT410	NA	NA
P-0010118-T01-IM5	P-0010118	IV	NA	3.91488	MSS	NA	M	colorectal	MSKCC	cBioPortal	Metastatic Colorectal Cancer (MSK. Cancer Cell 2018)	crc_msk_2017	11.9	alive	Descending Colon	Primary	NA	0.0383	4	NA	0	0	0	0	0	0	0	0	0	0	IMPACT410	NA	NA
P-0010125-T01-IM5	P-0010125	III	NA	14.6808	MSS	NA	F	colorectal	MSKCC	cBioPortal	Metastatic Colorectal Cancer (MSK. Cancer Cell 2018)	crc_msk_2017	7.66	deceased	Rectum	Primary	NA	0.0205	15	NA	0	0	0	0	0	0	0	0	0	0	IMPACT410	NA	NA
P-0010134-T01-IM5	P-0010134	IV	NA	3.91488	MSS	NA	F	colorectal	MSKCC	cBioPortal	Metastatic Colorectal Cancer (MSK. Cancer Cell 2018)	crc_msk_2017	43.47	alive	Rectosigmoid	Primary	NA	0.1117	4	NA	0	0	0	0	0	0	0	0	0	0	IMPACT410	NA	NA
P-0010138-T01-IM5	P-0010138	IV	NA	3.91488	MSS	NA	F	colorectal	MSKCC	cBioPortal	Metastatic Colorectal Cancer (MSK. Cancer Cell 2018)	crc_msk_2017	55.56	alive	Rectum	Primary	NA	0.0921	4	NA	0	0	0	0	0	0	0	0	0	0	IMPACT410	NA	NA
P-0010139-T01-IM5	P-0010139	IV	NA	7.82976	MSS	NA	M	colorectal	MSKCC	cBioPortal	Metastatic Colorectal Cancer (MSK. Cancer Cell 2018)	crc_msk_2017	19.94	alive	Transverse Colon	Metastasis	NA	0.2835	8	NA	0	0	0	0	0	0	0	0	0	0	IMPACT410	NA	NA
P-0010141-T01-IM5	P-0010141	IV	NA	4.8936	MSS	NA	F	colorectal	MSKCC	cBioPortal	Metastatic Colorectal Cancer (MSK. Cancer Cell 2018)	crc_msk_2017	10.61	deceased	Rectosigmoid	Primary	NA	0.2129	5	NA	0	0	0	0	0	0	0	0	0	0	IMPACT410	NA	NA
P-0010146-T01-IM5	P-0010146	IV	NA	6.85104	MSS	NA	F	colorectal	MSKCC	cBioPortal	Metastatic Colorectal Cancer (MSK. Cancer Cell 2018)	crc_msk_2017	10.48	deceased	Rectosigmoid	Metastasis	NA	0.0438	7	NA	0	0	0	0	0	0	0	0	0	0	IMPACT410	NA	NA
P-0010147-T01-IM5	P-0010147	III	NA	7.82976	MSS	NA	F	colorectal	MSKCC	cBioPortal	Metastatic Colorectal Cancer (MSK. Cancer Cell 2018)	crc_msk_2017	7.46	deceased	Ascending Colon	Metastasis	NA	0.6242	8	NA	0	0	0	0	0	-2	0	0	0	0	IMPACT410	NA	NA
P-0010159-T01-IM5	P-0010159	II	NA	8.80848	MSS	NA	M	colorectal	MSKCC	cBioPortal	Metastatic Colorectal Cancer (MSK. Cancer Cell 2018)	crc_msk_2017	24.64	alive	Sigmoid Colon	Primary	NA	0.2053	9	NA	0	0	0	0	0	0	0	0	0	0	IMPACT410	NA	NA
P-0010160-T01-IM5	P-0010160	II	NA	4.8936	MSS	NA	M	colorectal	MSKCC	cBioPortal	Metastatic Colorectal Cancer (MSK. Cancer Cell 2018)	crc_msk_2017	52.8	alive	Ascending Colon	Primary	NA	0.0925	5	NA	0	0	0	0	0	0	0	0	0	0	IMPACT410	NA	NA
P-0010167-T01-IM5	P-0010167	III	NA	37.1913	MSI-H	NA	M	colorectal	MSKCC	cBioPortal	Metastatic Colorectal Cancer (MSK. Cancer Cell 2018)	crc_msk_2017	54.93	alive	Cecum	Primary	NA	0.0018	38	NA	0	0	0	0	0	0	0	0	0	0	IMPACT410	NA	NA
P-0010180-T01-IM5	P-0010180	IV	NA	2.93616	MSS	NA	M	colorectal	MSKCC	cBioPortal	Metastatic Colorectal Cancer (MSK. Cancer Cell 2018)	crc_msk_2017	95.17	alive	Sigmoid Colon	Metastasis	NA	0.059	3	NA	0	0	0	0	0	0	0	0	0	0	IMPACT410	NA	NA
P-0010203-T01-IM5	P-0010203	IV	NA	7.82976	MSS	NA	F	colorectal	MSKCC	cBioPortal	Metastatic Colorectal Cancer (MSK. Cancer Cell 2018)	crc_msk_2017	33.97	deceased	Rectum	Primary	NA	0.3044	8	NA	0	0	0	0	0	0	0	0	0	0	IMPACT410	NA	NA
P-0010207-T01-IM5	P-0010207	III	NA	3.91488	MSS	NA	M	colorectal	MSKCC	cBioPortal	Metastatic Colorectal Cancer (MSK. Cancer Cell 2018)	crc_msk_2017	55.36	alive	Descending Colon	Primary	NA	0.3025	4	NA	0	0	0	0	0	0	0	0	0	0	IMPACT410	NA	NA
P-0010219-T01-IM5	P-0010219	IV	NA	6.85104	MSS	NA	M	colorectal	MSKCC	cBioPortal	Metastatic Colorectal Cancer (MSK. Cancer Cell 2018)	crc_msk_2017	1.58	deceased	Sigmoid Colon	Metastasis	NA	0.2945	7	NA	0	0	0	0	0	0	0	0	0	0	IMPACT410	NA	NA
P-0010238-T01-IM5	P-0010238	IV	NA	7.82976	MSS	NA	F	colorectal	MSKCC	cBioPortal	Metastatic Colorectal Cancer (MSK. Cancer Cell 2018)	crc_msk_2017	18.37	deceased	Sigmoid Colon	Metastasis	NA	0.4601	8	NA	0	0	0	0	0	0	0	0	0	0	IMPACT410	NA	NA
P-0010243-T01-IM5	P-0010243	III	NA	4.8936	MSS	NA	M	colorectal	MSKCC	cBioPortal	Metastatic Colorectal Cancer (MSK. Cancer Cell 2018)	crc_msk_2017	19.91	alive	Sigmoid Colon	Primary	NA	0.4085	5	NA	0	0	0	0	0	0	0	0	0	0	IMPACT410	NA	NA
P-0010268-T01-IM5	P-0010268	IV	NA	10.7659	MSS	NA	M	colorectal	MSKCC	cBioPortal	Metastatic Colorectal Cancer (MSK. Cancer Cell 2018)	crc_msk_2017	15.18	deceased	Sigmoid Colon	Metastasis	NA	0.3713	11	NA	0	0	0	0	0	0	0	0	0	0	IMPACT410	NA	NA
P-0010275-T01-IM5	P-0010275	III	NA	63.6168	MSI-H	NA	M	colorectal	MSKCC	cBioPortal	Metastatic Colorectal Cancer (MSK. Cancer Cell 2018)	crc_msk_2017	52.3	alive	Rectum	Primary	NA	0.0199	65	NA	0	0	0	0	0	0	0	0	0	0	IMPACT410	NA	NA
P-0010308-T01-IM5	P-0010308	II	NA	37.1913	MSI-H	NA	F	colorectal	MSKCC	cBioPortal	Metastatic Colorectal Cancer (MSK. Cancer Cell 2018)	crc_msk_2017	51.68	alive	Cecum	Primary	NA	0.0492	38	NA	0	0	0	0	0	0	0	0	0	0	IMPACT410	NA	NA
P-0010330-T01-IM5	P-0010330	IV	NA	9.7872	MSS	NA	M	colorectal	MSKCC	cBioPortal	Metastatic Colorectal Cancer (MSK. Cancer Cell 2018)	crc_msk_2017	52.4	deceased	Rectum	Primary	NA	0.026	10	NA	0	0	0	0	0	0	0	0	0	0	IMPACT410	NA	NA
P-0010342-T01-IM5	P-0010342	IV	NA	6.85104	MSS	NA	M	colorectal	MSKCC	cBioPortal	Metastatic Colorectal Cancer (MSK. Cancer Cell 2018)	crc_msk_2017	3.06	deceased	Transverse Colon	Metastasis	NA	0.5864	7	NA	0	0	0	0	0	0	0	0	0	0	IMPACT410	NA	NA
P-0010343-T01-IM5	P-0010343	IV	NA	2.93616	MSS	NA	M	colorectal	MSKCC	cBioPortal	Metastatic Colorectal Cancer (MSK. Cancer Cell 2018)	crc_msk_2017	30.52	deceased	Descending Colon	Metastasis	NA	0.3853	3	NA	0	0	0	0	0	0	0	0	0	0	IMPACT410	NA	NA
P-0010350-T01-IM5	P-0010350	IV	NA	7.82976	MSS	NA	F	colorectal	MSKCC	cBioPortal	Metastatic Colorectal Cancer (MSK. Cancer Cell 2018)	crc_msk_2017	1.25	deceased	Sigmoid Colon	Primary	NA	0.2393	8	NA	0	0	0	0	0	0	0	0	0	0	IMPACT410	NA	NA
P-0010352-T01-IM5	P-0010352	IV	NA	5.87232	MSS	NA	F	colorectal	MSKCC	cBioPortal	Metastatic Colorectal Cancer (MSK. Cancer Cell 2018)	crc_msk_2017	9.86	alive	Rectosigmoid	Primary	NA	0.1752	7	NA	0	0	0	0	0	0	0	0	0	0	IMPACT410	NA	NA
P-0010360-T01-IM5	P-0010360	IV	NA	5.87232	MSS	NA	M	colorectal	MSKCC	cBioPortal	Metastatic Colorectal Cancer (MSK. Cancer Cell 2018)	crc_msk_2017	1.05	alive	Sigmoid Colon	Metastasis	NA	0.3238	6	NA	0	0	0	0	0	0	0	0	0	0	IMPACT410	NA	NA
P-0010363-T01-IM5	P-0010363	IV	NA	5.87232	MSS	NA	F	colorectal	MSKCC	cBioPortal	Metastatic Colorectal Cancer (MSK. Cancer Cell 2018)	crc_msk_2017	44.26	alive	Cecum	Primary	NA	0.0267	6	NA	0	0	0	0	0	0	0	0	0	0	IMPACT410	NA	NA
P-0010364-T01-IM5	P-0010364	IV	NA	4.8936	MSS	NA	F	colorectal	MSKCC	cBioPortal	Metastatic Colorectal Cancer (MSK. Cancer Cell 2018)	crc_msk_2017	29.01	alive	Rectum	Metastasis	NA	0.5208	5	NA	0	0	0	0	0	0	0	0	0	0	IMPACT410	NA	NA
P-0010365-T01-IM5	P-0010365	IV	NA	6.85104	MSS	NA	F	colorectal	MSKCC	cBioPortal	Metastatic Colorectal Cancer (MSK. Cancer Cell 2018)	crc_msk_2017	55.85	alive	Rectosigmoid	Primary	NA	0.2363	7	NA	0	0	0	0	0	0	0	0	0	0	IMPACT410	NA	NA
P-0010367-T01-IM5	P-0010367	IV	NA	6.85104	MSS	NA	M	colorectal	MSKCC	cBioPortal	Metastatic Colorectal Cancer (MSK. Cancer Cell 2018)	crc_msk_2017	43.43	alive	NA	Metastasis	NA	0.2856	7	NA	0	0	0	0	0	-2	0	0	0	0	IMPACT410	NA	NA
P-0010393-T01-IM5	P-0010393	IV	NA	5.87232	MSS	NA	M	colorectal	MSKCC	cBioPortal	Metastatic Colorectal Cancer (MSK. Cancer Cell 2018)	crc_msk_2017	130	alive	Rectosigmoid	Metastasis	NA	0.0391	6	NA	0	0	0	0	0	0	0	0	0	0	IMPACT410	NA	NA
P-0010406-T01-IM5	P-0010406	IV	NA	3.91488	MSS	NA	F	colorectal	MSKCC	cBioPortal	Metastatic Colorectal Cancer (MSK. Cancer Cell 2018)	crc_msk_2017	2.66	deceased	Sigmoid Colon	Primary	NA	0.1573	4	NA	0	0	0	0	0	0	0	0	0	0	IMPACT410	NA	NA
P-0010407-T01-IM5	P-0010407	IV	NA	13.7021	MSS	NA	M	colorectal	MSKCC	cBioPortal	Metastatic Colorectal Cancer (MSK. Cancer Cell 2018)	crc_msk_2017	1.71	deceased	Rectosigmoid	Metastasis	NA	0.3528	14	NA	0	0	0	0	0	0	0	0	0	0	IMPACT410	NA	NA
P-0010422-T01-IM5	P-0010422	III	NA	6.85104	MSS	NA	M	colorectal	MSKCC	cBioPortal	Metastatic Colorectal Cancer (MSK. Cancer Cell 2018)	crc_msk_2017	54.64	alive	Rectum	Metastasis	NA	0.3029	7	NA	0	0	0	0	0	0	0	0	0	0	IMPACT410	NA	NA
P-0010425-T01-IM5	P-0010425	III	NA	4.8936	MSS	NA	M	colorectal	MSKCC	cBioPortal	Metastatic Colorectal Cancer (MSK. Cancer Cell 2018)	crc_msk_2017	39.52	deceased	Rectum	Primary	NA	0.0433	5	NA	0	0	0	0	0	0	0	0	0	0	IMPACT410	NA	NA
P-0010428-T01-IM5	P-0010428	IV	NA	5.87232	MSS	NA	F	colorectal	MSKCC	cBioPortal	Metastatic Colorectal Cancer (MSK. Cancer Cell 2018)	crc_msk_2017	17.94	deceased	Cecum	Primary	NA	0.1421	6	NA	0	0	0	0	0	0	0	0	0	0	IMPACT410	NA	NA
P-0010432-T01-IM5	P-0010432	IV	NA	5.87232	MSS	NA	M	colorectal	MSKCC	cBioPortal	Metastatic Colorectal Cancer (MSK. Cancer Cell 2018)	crc_msk_2017	5.68	deceased	Rectum	Primary	NA	0.0006	6	NA	0	0	0	0	0	0	0	0	0	0	IMPACT410	NA	NA
P-0010497-T01-IM5	P-0010497	III	NA	7.82976	MSS	NA	F	colorectal	MSKCC	cBioPortal	Metastatic Colorectal Cancer (MSK. Cancer Cell 2018)	crc_msk_2017	21.22	alive	NA	Primary	NA	0.0871	8	NA	0	0	0	0	0	0	0	0	0	0	IMPACT410	NA	NA
P-0010499-T01-IM5	P-0010499	III	NA	151.702	MSI-H	NA	M	colorectal	MSKCC	cBioPortal	Metastatic Colorectal Cancer (MSK. Cancer Cell 2018)	crc_msk_2017	6.97	deceased	Transverse Colon	Primary	NA	0.0051	156	NA	0	0	0	0	0	0	0	0	0	0	IMPACT410	NA	NA
P-0010504-T01-IM5	P-0010504	III	NA	105.702	MSI-H	NA	M	colorectal	MSKCC	cBioPortal	Metastatic Colorectal Cancer (MSK. Cancer Cell 2018)	crc_msk_2017	NA	NA	Sigmoid Colon	Primary	NA	0.0042	107	NA	0	0	0	0	0	0	0	0	0	0	IMPACT410	NA	NA
P-0010506-T01-IM5	P-0010506	III	NA	6.85104	MSS	NA	M	colorectal	MSKCC	cBioPortal	Metastatic Colorectal Cancer (MSK. Cancer Cell 2018)	crc_msk_2017	54.83	alive	Rectum	Metastasis	NA	0.2012	7	NA	0	0	0	0	0	0	0	0	0	0	IMPACT410	NA	NA
P-0010509-T01-IM5	P-0010509	IV	NA	7.82976	MSS	NA	M	colorectal	MSKCC	cBioPortal	Metastatic Colorectal Cancer (MSK. Cancer Cell 2018)	crc_msk_2017	4.24	deceased	Hepatic Flexure	Primary	NA	0.3073	8	NA	0	0	0	0	0	0	0	0	0	0	IMPACT410	NA	NA
P-0010512-T01-IM5	P-0010512	IV	NA	5.87232	MSS	NA	F	colorectal	MSKCC	cBioPortal	Metastatic Colorectal Cancer (MSK. Cancer Cell 2018)	crc_msk_2017	54.83	alive	Rectosigmoid	Primary	NA	0.4734	6	NA	0	0	0	0	0	0	0	0	0	0	IMPACT410	NA	NA
P-0010513-T01-IM5	P-0010513	III	NA	5.87232	MSS	NA	F	colorectal	MSKCC	cBioPortal	Metastatic Colorectal Cancer (MSK. Cancer Cell 2018)	crc_msk_2017	54.57	alive	Rectum	Metastasis	NA	0.2569	6	NA	0	0	0	0	0	0	0	0	0	0	IMPACT410	NA	NA
P-0010535-T01-IM5	P-0010535	IV	NA	8.80848	MSS	NA	M	colorectal	MSKCC	cBioPortal	Metastatic Colorectal Cancer (MSK. Cancer Cell 2018)	crc_msk_2017	49.51	alive	Rectosigmoid	Primary	NA	0.0831	9	NA	0	0	0	0	0	0	0	0	0	0	IMPACT410	NA	NA
P-0010555-T01-IM5	P-0010555	NA	NA	3.91488	MSS	NA	M	rectum	MSKCC	cBioPortal	MSK-IMPACT Clinical Sequencing Cohort (MSK. Nat Med 2017)	msk_impact_2017	1.38	alive	Cancer of Unknown Primary	Metastasis	Liver	0.0209	4	NA	0	0	0	0	0	0	0	0	0	0	NA	rectum	left
P-0010581-T01-IM5	P-0010581	III	NA	66.5529	MSI-H	NA	M	colorectal	MSKCC	cBioPortal	Metastatic Colorectal Cancer (MSK. Cancer Cell 2018)	crc_msk_2017	58.9	alive	Cecum	Metastasis	NA	0.0463	68	NA	0	0	0	0	0	0	0	0	0	0	IMPACT410	NA	NA
P-0010587-T01-IM5	P-0010587	III	NA	84.1699	MSI-H	NA	F	colorectal	MSKCC	cBioPortal	Metastatic Colorectal Cancer (MSK. Cancer Cell 2018)	crc_msk_2017	51.98	alive	Cecum	Primary	NA	0.0056	86	NA	0	0	0	0	0	0	0	0	0	0	IMPACT410	NA	NA
P-0010599-T01-IM5	P-0010599	IV	NA	5.87232	MSS	NA	M	colorectal	MSKCC	cBioPortal	Metastatic Colorectal Cancer (MSK. Cancer Cell 2018)	crc_msk_2017	54.54	alive	Descending Colon	Metastasis	NA	0.2366	6	NA	0	0	0	0	0	0	0	0	0	0	IMPACT410	NA	NA
P-0010627-T01-IM5	P-0010627	II	NA	7.82976	MSS	NA	F	colorectal	MSKCC	cBioPortal	Metastatic Colorectal Cancer (MSK. Cancer Cell 2018)	crc_msk_2017	8.44	deceased	Sigmoid Colon	Metastasis	NA	0.3024	8	NA	0	0	0	0	0	-2	0	0	0	0	IMPACT410	NA	NA
P-0010665-T01-IM5	P-0010665	II	NA	7.82976	MSS	NA	F	colorectal	MSKCC	cBioPortal	Metastatic Colorectal Cancer (MSK. Cancer Cell 2018)	crc_msk_2017	46.16	alive	Rectosigmoid	Metastasis	NA	0.2221	9	NA	0	0	0	0	0	0	0	0	0	0	IMPACT410	NA	NA
P-0010673-T01-IM5	P-0010673	IV	NA	5.87232	MSS	NA	M	colorectal	MSKCC	cBioPortal	Metastatic Colorectal Cancer (MSK. Cancer Cell 2018)	crc_msk_2017	54.57	alive	Transverse Colon	Primary	NA	0.2591	6	NA	0	0	0	0	0	0	0	0	0	0	IMPACT410	NA	NA
P-0010680-T01-IM5	P-0010680	IV	NA	13.7021	MSS	NA	F	colorectal	MSKCC	cBioPortal	Metastatic Colorectal Cancer (MSK. Cancer Cell 2018)	crc_msk_2017	35.32	deceased	Cecum	Primary	NA	0.2566	14	NA	0	0	0	0	0	0	0	0	0	0	IMPACT410	NA	NA
P-0010710-T01-IM5	P-0010710	IV	NA	5.87232	MSS	NA	M	colorectal	MSKCC	cBioPortal	Metastatic Colorectal Cancer (MSK. Cancer Cell 2018)	crc_msk_2017	15	deceased	Proximal Colon	Primary	NA	0.1436	6	NA	0	0	0	0	0	0	0	0	0	0	IMPACT410	NA	NA
P-0010734-T01-IM5	P-0010734	IV	NA	6.85104	MSS	NA	M	colorectal	MSKCC	cBioPortal	Metastatic Colorectal Cancer (MSK. Cancer Cell 2018)	crc_msk_2017	54.6	alive	Sigmoid Colon	Metastasis	NA	0.1748	7	NA	0	0	0	0	0	0	0	0	0	0	IMPACT410	NA	NA
P-0010742-T01-IM5	P-0010742	IV	NA	4.8936	MSS	NA	F	colorectal	MSKCC	cBioPortal	Metastatic Colorectal Cancer (MSK. Cancer Cell 2018)	crc_msk_2017	6.37	deceased	Rectosigmoid	Metastasis	NA	0.4302	5	NA	0	0	0	0	0	0	0	0	0	0	IMPACT410	NA	NA
P-0010749-T01-IM5	P-0010749	III	NA	5.87232	MSS	NA	F	colorectal	MSKCC	cBioPortal	Metastatic Colorectal Cancer (MSK. Cancer Cell 2018)	crc_msk_2017	54.37	alive	Rectosigmoid	Metastasis	NA	0.0014	6	NA	0	0	0	0	0	0	0	0	0	0	IMPACT410	NA	NA
P-0010751-T01-IM5	P-0010751	III	NA	5.87232	MSS	NA	F	colorectal	MSKCC	cBioPortal	Metastatic Colorectal Cancer (MSK. Cancer Cell 2018)	crc_msk_2017	18.4	alive	Rectosigmoid	Metastasis	NA	0.0467	6	NA	0	0	0	0	0	0	0	0	0	0	IMPACT410	NA	NA
P-0010781-T01-IM5	P-0010781	IV	NA	4.8936	MSS	NA	M	colorectal	MSKCC	cBioPortal	Metastatic Colorectal Cancer (MSK. Cancer Cell 2018)	crc_msk_2017	11.01	deceased	Cecum	Metastasis	NA	0.0001	5	NA	0	0	0	0	0	0	0	0	0	0	IMPACT410	NA	NA
P-0010783-T01-IM5	P-0010783	II	NA	78.2976	MSI-H	NA	F	colorectal	MSKCC	cBioPortal	Metastatic Colorectal Cancer (MSK. Cancer Cell 2018)	crc_msk_2017	54.28	alive	Sigmoid Colon	Primary	NA	0.1042	80	NA	0	0	0	0	0	0	0	0	0	0	IMPACT410	NA	NA
P-0010798-T01-IM5	P-0010798	III	NA	24.468	MSI-H	NA	M	colorectal	MSKCC	cBioPortal	Metastatic Colorectal Cancer (MSK. Cancer Cell 2018)	crc_msk_2017	52.99	alive	Cecum	Primary	NA	0.0082	25	NA	0	0	0	0	0	0	0	0	0	0	IMPACT410	NA	NA
P-0010832-T01-IM5	P-0010832	IV	NA	5.87232	MSS	NA	F	colorectal	MSKCC	cBioPortal	Metastatic Colorectal Cancer (MSK. Cancer Cell 2018)	crc_msk_2017	5.62	deceased	Rectosigmoid	Primary	NA	0.1491	6	NA	0	0	0	0	0	0	0	0	0	0	IMPACT410	NA	NA
P-0010861-T01-IM5	P-0010861	III	NA	10.7659	MSS	NA	F	colorectal	MSKCC	cBioPortal	Metastatic Colorectal Cancer (MSK. Cancer Cell 2018)	crc_msk_2017	54.24	alive	Rectum	Primary	NA	0.051	11	NA	0	0	0	0	0	0	0	0	0	0	IMPACT410	NA	NA
P-0010898-T01-IM5	P-0010898	IV	NA	13.7021	MSS	NA	M	colorectal	MSKCC	cBioPortal	Metastatic Colorectal Cancer (MSK. Cancer Cell 2018)	crc_msk_2017	1.3	alive	Ascending Colon	Metastasis	NA	0.1136	14	NA	0	0	0	0	0	0	0	0	0	0	IMPACT410	NA	NA
P-0010929-T01-IM5	P-0010929	I	NA	39.1488	MSI-H	NA	M	colorectal	MSKCC	cBioPortal	Metastatic Colorectal Cancer (MSK. Cancer Cell 2018)	crc_msk_2017	43.24	alive	Ascending Colon	Primary	NA	0.002	40	NA	0	0	0	0	0	0	0	0	0	0	IMPACT410	NA	NA
P-0010932-T01-IM5	P-0010932	IV	NA	2.93616	MSS	NA	F	colorectal	MSKCC	cBioPortal	Metastatic Colorectal Cancer (MSK. Cancer Cell 2018)	crc_msk_2017	18.86	alive	Rectum	Primary	NA	0.002	3	NA	0	0	0	0	0	0	0	0	0	0	IMPACT410	NA	NA
P-0010959-T01-IM5	P-0010959	I	NA	2.93616	MSS	NA	M	colorectal	MSKCC	cBioPortal	Metastatic Colorectal Cancer (MSK. Cancer Cell 2018)	crc_msk_2017	NA	NA	Rectum	Primary	NA	0.1053	3	NA	0	0	0	0	0	0	0	0	0	0	IMPACT410	NA	NA
P-0010960-T01-IM5	P-0010960	IV	NA	10.7659	MSS	NA	F	colorectal	MSKCC	cBioPortal	Metastatic Colorectal Cancer (MSK. Cancer Cell 2018)	crc_msk_2017	13.9	deceased	Transverse Colon	Primary	NA	0.154	11	NA	0	0	0	0	0	0	0	0	0	0	IMPACT410	NA	NA
P-0010965-T01-IM5	P-0010965	III	NA	3.91488	MSS	NA	M	colorectal	MSKCC	cBioPortal	GENIE BPC CRC v2.0-public	crc_public_genie_bpc	64.2434	alive	Rectum	Primary	NA	0.1811	4	NA	0	0	0	0	0	0	0	0	0	0	IMPACT410	NA	NA
P-0010966-T01-IM5	P-0010966	IV	NA	3.91488	MSS	NA	M	colorectal	MSKCC	cBioPortal	Metastatic Colorectal Cancer (MSK. Cancer Cell 2018)	crc_msk_2017	18.37	deceased	Transverse Colon	Metastasis	NA	0.0044	4	NA	0	0	0	0	0	0	0	0	0	0	IMPACT410	NA	NA
P-0010968-T01-IM5	P-0010968	III	NA	4.8936	MSS	NA	M	colorectal	MSKCC	cBioPortal	Metastatic Colorectal Cancer (MSK. Cancer Cell 2018)	crc_msk_2017	45.5	alive	Rectosigmoid	Metastasis	NA	0.2341	5	NA	0	0	0	0	0	0	0	0	0	0	IMPACT410	NA	NA
P-0010985-T01-IM5	P-0010985	III	NA	9.7872	MSS	NA	M	colorectal	MSKCC	cBioPortal	Metastatic Colorectal Cancer (MSK. Cancer Cell 2018)	crc_msk_2017	42.12	alive	Cecum	Primary	NA	0.0117	10	NA	0	0	0	0	0	0	0	0	0	0	IMPACT410	NA	NA
P-0011014-T01-IM5	P-0011014	IV	NA	1.95744	MSS	NA	M	colorectal	MSKCC	cBioPortal	Metastatic Colorectal Cancer (MSK. Cancer Cell 2018)	crc_msk_2017	15.67	deceased	Sigmoid Colon	Metastasis	NA	0.0219	2	NA	0	0	0	0	0	0	0	0	0	0	IMPACT410	NA	NA
P-0011027-T01-IM5	P-0011027	III	NA	5.87232	MSS	NA	M	colorectal	MSKCC	cBioPortal	Metastatic Colorectal Cancer (MSK. Cancer Cell 2018)	crc_msk_2017	50.1	alive	Rectosigmoid	Primary	NA	0.2529	6	NA	0	0	0	0	0	0	0	0	0	0	IMPACT410	NA	NA
P-0011039-T01-IM5	P-0011039	IV	NA	5.87232	MSS	NA	F	colorectal	MSKCC	cBioPortal	Metastatic Colorectal Cancer (MSK. Cancer Cell 2018)	crc_msk_2017	28.32	deceased	Cecum	Primary	NA	0.1079	6	NA	0	0	0	0	0	-2	0	0	0	0	IMPACT410	NA	NA
P-0011068-T01-IM5	P-0011068	II	NA	43.0637	MSI-H	NA	M	colorectal	MSKCC	cBioPortal	Metastatic Colorectal Cancer (MSK. Cancer Cell 2018)	crc_msk_2017	25.99	alive	Descending Colon	Primary	NA	0.0935	44	NA	0	0	0	0	0	0	0	0	0	0	IMPACT410	NA	NA
P-0011071-T01-IM5	P-0011071	II	NA	80.255	MSI-H	NA	M	colorectal	MSKCC	cBioPortal	Metastatic Colorectal Cancer (MSK. Cancer Cell 2018)	crc_msk_2017	1.74	deceased	Hepatic Flexure	Metastasis	NA	0.0017	82	NA	0	0	0	0	0	0	0	0	0	0	IMPACT410	NA	NA
P-0011074-T01-IM5	P-0011074	III	NA	7.82976	MSS	NA	M	colorectal	MSKCC	cBioPortal	Metastatic Colorectal Cancer (MSK. Cancer Cell 2018)	crc_msk_2017	53.88	deceased	Rectum	Metastasis	NA	0.3345	8	NA	0	0	0	0	0	0	0	0	0	0	IMPACT410	NA	NA
P-0011084-T02-IM5	P-0011084	IV	NA	5.87232	MSS	NA	F	colorectal	MSKCC	cBioPortal	Metastatic Colorectal Cancer (MSK. Cancer Cell 2018)	crc_msk_2017	13.31	alive	Descending Colon	Primary	NA	0.002	6	NA	0	0	0	0	0	0	0	0	0	0	IMPACT410	NA	NA
P-0011108-T01-IM5	P-0011108	III	NA	8.80848	MSS	NA	F	colorectal	MSKCC	cBioPortal	Metastatic Colorectal Cancer (MSK. Cancer Cell 2018)	crc_msk_2017	23.13	deceased	Cecum	Metastasis	NA	0.6217	9	NA	0	0	0	0	0	-2	0	0	0	0	IMPACT410	NA	NA
P-0011109-T01-IM5	P-0011109	IV	NA	8.80848	MSS	NA	F	colorectal	MSKCC	cBioPortal	Metastatic Colorectal Cancer (MSK. Cancer Cell 2018)	crc_msk_2017	53.91	alive	Cecum	Primary	NA	0.1269	9	NA	0	0	0	0	0	0	0	0	0	0	IMPACT410	NA	NA
P-0011110-T01-IM5	P-0011110	IV	NA	2.93616	MSS	NA	M	colorectal	MSKCC	cBioPortal	Metastatic Colorectal Cancer (MSK. Cancer Cell 2018)	crc_msk_2017	5.91	deceased	Rectosigmoid	Primary	NA	0.2954	3	NA	0	0	0	0	0	0	0	0	0	0	IMPACT410	NA	NA
P-0011120-T01-IM5	P-0011120	III	NA	6.85104	MSS	NA	F	colorectal	MSKCC	cBioPortal	Metastatic Colorectal Cancer (MSK. Cancer Cell 2018)	crc_msk_2017	54.05	alive	Descending Colon	Metastasis	NA	0.238	7	NA	0	0	0	0	0	0	0	0	0	0	IMPACT410	NA	NA
P-0011124-T01-IM5	P-0011124	IV	NA	4.8936	MSS	NA	F	colorectal	MSKCC	cBioPortal	Metastatic Colorectal Cancer (MSK. Cancer Cell 2018)	crc_msk_2017	20.83	deceased	Sigmoid Colon	Metastasis	NA	0.3381	6	NA	0	0	0	0	0	0	0	0	0	0	IMPACT410	NA	NA
P-0011131-T01-IM5	P-0011131	IV	NA	6.85104	MSS	NA	F	colorectal	MSKCC	cBioPortal	Metastatic Colorectal Cancer (MSK. Cancer Cell 2018)	crc_msk_2017	27.76	deceased	Sigmoid Colon	Metastasis	NA	0.3489	7	NA	0	0	0	0	0	0	0	0	0	0	IMPACT410	NA	NA
P-0011144-T01-IM5	P-0011144	IV	NA	4.8936	MSS	NA	F	colorectal	MSKCC	cBioPortal	Metastatic Colorectal Cancer (MSK. Cancer Cell 2018)	crc_msk_2017	9.27	deceased	Sigmoid Colon	Primary	NA	0.0169	5	NA	0	0	0	0	0	0	0	0	0	0	IMPACT410	NA	NA
P-0011158-T01-IM5	P-0011158	II	NA	6.85104	MSS	NA	M	colorectal	MSKCC	cBioPortal	Metastatic Colorectal Cancer (MSK. Cancer Cell 2018)	crc_msk_2017	16.39	deceased	Ascending Colon	Metastasis	NA	0.3116	7	NA	0	0	0	0	0	0	0	0	0	0	IMPACT410	NA	NA
P-0011182-T01-IM5	P-0011182	IV	NA	7.82976	MSI-H	NA	F	colorectal	MSKCC	cBioPortal	Metastatic Colorectal Cancer (MSK. Cancer Cell 2018)	crc_msk_2017	15.97	deceased	Sigmoid Colon	Metastasis	NA	0.2759	8	NA	0	0	0	0	0	0	0	0	0	0	IMPACT410	NA	NA
P-0011184-T01-IM5	P-0011184	IV	NA	6.85104	MSS	NA	M	colorectal	MSKCC	cBioPortal	Metastatic Colorectal Cancer (MSK. Cancer Cell 2018)	crc_msk_2017	28.06	deceased	Transverse Colon	Primary	NA	0.0034	7	NA	0	0	0	0	0	0	0	0	0	0	IMPACT410	NA	NA
P-0011195-T01-IM5	P-0011195	IV	NA	2.93616	MSS	NA	F	colorectal	MSKCC	cBioPortal	Metastatic Colorectal Cancer (MSK. Cancer Cell 2018)	crc_msk_2017	10.32	deceased	Rectum	Metastasis	NA	0.0263	3	NA	0	0	0	0	0	0	0	0	0	0	IMPACT410	NA	NA
P-0011226-T01-IM5	P-0011226	III	NA	73.404	MSI-H	NA	M	colorectal	MSKCC	cBioPortal	Metastatic Colorectal Cancer (MSK. Cancer Cell 2018)	crc_msk_2017	53.72	alive	Ascending Colon	Primary	NA	0.0018	76	NA	0	0	0	0	0	0	0	0	0	0	IMPACT410	NA	NA
P-0011235-T01-IM5	P-0011235	II	NA	22.5106	MSI-H	NA	F	colorectal	MSKCC	cBioPortal	Metastatic Colorectal Cancer (MSK. Cancer Cell 2018)	crc_msk_2017	0.33	deceased	Rectum	Primary	NA	0.0134	23	NA	0	0	0	0	0	0	0	0	0	0	IMPACT410	NA	NA
P-0011239-T02-IM5	P-0011239	II	NA	82.2125	MSI-H	NA	M	colorectal	MSKCC	cBioPortal	Metastatic Colorectal Cancer (MSK. Cancer Cell 2018)	crc_msk_2017	NA	NA	Hepatic Flexure	Primary	NA	0.0613	83	NA	0	0	0	0	0	0	0	0	0	0	IMPACT410	NA	NA
P-0011255-T01-IM5	P-0011255	IV	NA	5.87232	MSS	NA	M	colorectal	MSKCC	cBioPortal	Metastatic Colorectal Cancer (MSK. Cancer Cell 2018)	crc_msk_2017	23.66	alive	Sigmoid Colon	Metastasis	NA	0.0514	6	NA	0	0	0	0	0	0	0	0	0	0	IMPACT410	NA	NA
P-0011258-T01-IM5	P-0011258	IV	NA	9.7872	MSS	NA	M	colorectal	MSKCC	cBioPortal	Metastatic Colorectal Cancer (MSK. Cancer Cell 2018)	crc_msk_2017	12.62	alive	Rectum	Primary	NA	0.0237	10	NA	0	0	0	0	0	0	0	0	0	0	IMPACT410	NA	NA
P-0011259-T01-IM5	P-0011259	III	NA	6.85104	MSS	NA	M	colorectal	MSKCC	cBioPortal	Metastatic Colorectal Cancer (MSK. Cancer Cell 2018)	crc_msk_2017	36.67	deceased	Rectosigmoid	Metastasis	NA	0.0313	7	NA	0	0	0	0	0	0	0	0	0	0	IMPACT410	NA	NA
P-0011264-T01-IM5	P-0011264	IV	NA	9.7872	MSS	NA	F	colorectal	MSKCC	cBioPortal	Metastatic Colorectal Cancer (MSK. Cancer Cell 2018)	crc_msk_2017	2.96	alive	Cecum	Primary	NA	0.1289	10	NA	0	0	0	0	0	0	0	0	0	0	IMPACT410	NA	NA
P-0011282-T01-IM5	P-0011282	IV	NA	1.95744	MSS	NA	M	colorectal	MSKCC	cBioPortal	Metastatic Colorectal Cancer (MSK. Cancer Cell 2018)	crc_msk_2017	17.73	alive	Rectum	Primary	NA	0.0645	2	NA	0	0	0	0	0	0	0	0	0	0	IMPACT410	NA	NA
P-0011283-T01-IM5	P-0011283	IV	NA	3.91488	MSS	NA	M	colorectal	MSKCC	cBioPortal	Metastatic Colorectal Cancer (MSK. Cancer Cell 2018)	crc_msk_2017	48.72	deceased	Rectum	Metastasis	NA	0.2154	4	NA	0	0	0	0	0	0	0	0	0	0	IMPACT410	NA	NA
P-0011287-T01-IM5	P-0011287	IV	NA	6.85104	MSS	NA	F	colorectal	MSKCC	cBioPortal	Metastatic Colorectal Cancer (MSK. Cancer Cell 2018)	crc_msk_2017	6.41	deceased	Ascending Colon	Primary	NA	0.1234	7	NA	0	0	0	0	0	0	0	0	0	0	IMPACT410	NA	NA
P-0011288-T01-IM5	P-0011288	IV	NA	10.7659	MSS	NA	F	colorectal	MSKCC	cBioPortal	Metastatic Colorectal Cancer (MSK. Cancer Cell 2018)	crc_msk_2017	31.9	deceased	Transverse Colon	Primary	NA	0.214	11	NA	0	0	0	0	0	0	0	0	0	0	IMPACT410	NA	NA
P-0011291-T01-IM5	P-0011291	III	NA	0.97872	MSS	NA	F	colorectal	MSKCC	cBioPortal	Metastatic Colorectal Cancer (MSK. Cancer Cell 2018)	crc_msk_2017	3.45	deceased	Rectum	Primary	NA	0.2698	1	NA	0	0	0	0	0	0	0	0	0	0	IMPACT410	NA	NA
P-0011296-T01-IM5	P-0011296	IV	NA	7.82976	MSS	NA	M	colorectal	MSKCC	cBioPortal	Metastatic Colorectal Cancer (MSK. Cancer Cell 2018)	crc_msk_2017	45.83	alive	Sigmoid Colon	Primary	NA	0.1784	8	NA	0	0	0	0	0	0	0	0	0	0	IMPACT410	NA	NA
P-0011300-T01-IM5	P-0011300	IV	NA	5.87232	MSS	NA	M	colorectal	MSKCC	cBioPortal	Metastatic Colorectal Cancer (MSK. Cancer Cell 2018)	crc_msk_2017	16.76	alive	Sigmoid Colon	Primary	NA	0.2425	7	NA	0	0	0	0	0	0	0	0	0	0	IMPACT410	NA	NA
P-0011306-T01-IM5	P-0011306	IV	NA	5.87232	MSS	NA	M	colorectal	MSKCC	cBioPortal	Metastatic Colorectal Cancer (MSK. Cancer Cell 2018)	crc_msk_2017	53.75	alive	Rectum	Primary	NA	0.3027	6	NA	0	0	0	0	0	0	0	0	0	0	IMPACT410	NA	NA
P-0011324-T01-IM5	P-0011324	I	NA	60.6806	MSI-H	NA	M	colorectal	MSKCC	cBioPortal	Metastatic Colorectal Cancer (MSK. Cancer Cell 2018)	crc_msk_2017	51.75	alive	Ascending Colon	Primary	NA	0.0536	62	NA	0	0	0	0	0	0	0	0	0	0	IMPACT410	NA	NA
P-0011347-T01-IM5	P-0011347	III	NA	5.87232	MSS	NA	M	colorectal	MSKCC	cBioPortal	Metastatic Colorectal Cancer (MSK. Cancer Cell 2018)	crc_msk_2017	46.95	alive	Rectum	Primary	NA	0.1498	6	NA	0	0	0	0	0	0	0	0	0	0	IMPACT410	NA	NA
P-0011353-T01-IM5	P-0011353	NA	NA	0	MSS	NA	F	rectum	MSKCC	cBioPortal	MSK-IMPACT Clinical Sequencing Cohort (MSK. Nat Med 2017)	msk_impact_2017	NA	NA	Rectum	Primary	NA	0.0028	0	NA	0	0	0	0	0	0	0	0	0	0	NA	rectum	left
P-0011357-T01-IM5	P-0011357	II	NA	199.659	MSS	NA	M	colorectal	MSKCC	cBioPortal	Metastatic Colorectal Cancer (MSK. Cancer Cell 2018)	crc_msk_2017	53.55	alive	Cecum	Primary	NA	0.0168	207	NA	0	0	0	0	0	0	0	0	0	0	IMPACT410	NA	NA
P-0011366-T01-IM5	P-0011366	IV	NA	11.7446	MSS	NA	M	colorectal	MSKCC	cBioPortal	Metastatic Colorectal Cancer (MSK. Cancer Cell 2018)	crc_msk_2017	48.53	deceased	Rectosigmoid	Primary	NA	0.1515	13	NA	0	0	0	0	0	0	0	0	0	0	IMPACT410	NA	NA
P-0011374-T01-IM5	P-0011374	III	NA	3.91488	MSS	NA	F	colorectal	MSKCC	cBioPortal	Metastatic Colorectal Cancer (MSK. Cancer Cell 2018)	crc_msk_2017	30.92	alive	Rectum	Metastasis	NA	0.3823	4	NA	0	0	0	0	0	0	0	0	0	0	IMPACT410	NA	NA
P-0011380-T01-IM5	P-0011380	IV	NA	5.87232	MSS	NA	F	colorectal	MSKCC	cBioPortal	Metastatic Colorectal Cancer (MSK. Cancer Cell 2018)	crc_msk_2017	12.71	alive	Ascending Colon	Primary	NA	0.1329	6	NA	0	0	0	0	0	0	0	0	0	0	IMPACT410	NA	NA
P-0011384-T01-IM5	P-0011384	IV	NA	5.87232	MSS	NA	M	colorectal	MSKCC	cBioPortal	Metastatic Colorectal Cancer (MSK. Cancer Cell 2018)	crc_msk_2017	25.13	deceased	Sigmoid Colon	Primary	NA	0.2962	6	NA	0	0	0	0	0	0	0	0	0	0	IMPACT410	NA	NA
P-0011396-T01-IM5	P-0011396	I	NA	5.87232	MSS	NA	M	colorectal	MSKCC	cBioPortal	Metastatic Colorectal Cancer (MSK. Cancer Cell 2018)	crc_msk_2017	53.55	alive	Rectum	Primary	NA	0.0044	6	NA	0	0	0	0	0	0	0	0	0	0	IMPACT410	NA	NA
P-0011445-T01-IM5	P-0011445	NA	NA	5.87232	MSS	43.44	F	rectum	MSKCC	cBioPortal	MSK MetTropism (MSK. Cell 2021)	msk_met_2021	49.45	deceased	Rectum	Primary	NA	0.0579	6	NA	0	0	0	0	0	0	0	0	0	0	IMPACT410	rectum	left
P-0011446-T01-IM5	P-0011446	III	NA	40.1275	MSI-H	NA	F	colorectal	MSKCC	cBioPortal	GENIE BPC CRC v2.0-public	crc_public_genie_bpc	57.9934	alive	Ascending Colon	Primary	NA	0.0217	41	NA	0	0	0	0	0	0	0	0	0	0	IMPACT410	NA	NA
P-0011455-T01-IM5	P-0011455	IV	NA	5.87232	MSS	NA	F	colorectal	MSKCC	cBioPortal	Metastatic Colorectal Cancer (MSK. Cancer Cell 2018)	crc_msk_2017	15.93	deceased	Rectum	Primary	NA	0.1699	6	NA	0	0	0	0	0	0	0	0	0	0	IMPACT410	NA	NA
P-0011468-T01-IM5	P-0011468	IV	NA	7.82976	MSS	NA	M	colorectal	MSKCC	cBioPortal	Metastatic Colorectal Cancer (MSK. Cancer Cell 2018)	crc_msk_2017	3.55	deceased	Hepatic Flexure	Metastasis	NA	0.2477	8	NA	0	0	0	0	0	-2	-2	0	0	0	IMPACT410	NA	NA
P-0011484-T01-IM5	P-0011484	IV	NA	1.95744	MSS	NA	F	colorectal	MSKCC	cBioPortal	Metastatic Colorectal Cancer (MSK. Cancer Cell 2018)	crc_msk_2017	53.36	alive	Sigmoid Colon	Primary	NA	0.0215	2	NA	0	0	0	0	0	0	0	0	0	0	IMPACT410	NA	NA
P-0011510-T01-IM5	P-0011510	II	NA	5.87232	MSS	NA	F	colorectal	MSKCC	cBioPortal	Metastatic Colorectal Cancer (MSK. Cancer Cell 2018)	crc_msk_2017	40.67	alive	Rectum	Primary	NA	0.123	6	NA	0	0	0	0	0	0	0	0	0	0	IMPACT410	NA	NA
P-0011511-T01-IM5	P-0011511	IV	NA	9.7872	MSS	NA	M	colorectal	MSKCC	cBioPortal	Metastatic Colorectal Cancer (MSK. Cancer Cell 2018)	crc_msk_2017	0.27	alive	Cecum	Metastasis	NA	0.0037	10	NA	0	0	0	0	0	0	0	0	0	0	IMPACT410	NA	NA
P-0011512-T01-IM5	P-0011512	IV	NA	1.95744	MSS	NA	M	colorectal	MSKCC	cBioPortal	Metastatic Colorectal Cancer (MSK. Cancer Cell 2018)	crc_msk_2017	17.91	alive	Rectum	Primary	NA	0.391	2	NA	0	0	0	0	0	0	0	0	0	0	IMPACT410	NA	NA
P-0011520-T01-IM5	P-0011520	IV	NA	8.80848	MSS	NA	F	colorectal	MSKCC	cBioPortal	Metastatic Colorectal Cancer (MSK. Cancer Cell 2018)	crc_msk_2017	30.06	deceased	Rectosigmoid	Primary	NA	0.211	9	NA	0	0	0	0	0	0	0	0	0	0	IMPACT410	NA	NA
P-0011533-T01-IM5	P-0011533	IV	NA	5.87232	MSS	NA	F	colorectal	MSKCC	cBioPortal	Metastatic Colorectal Cancer (MSK. Cancer Cell 2018)	crc_msk_2017	26.05	alive	Cecum	Metastasis	NA	0.1012	6	NA	0	0	0	0	0	0	0	0	0	0	IMPACT410	NA	NA
P-0011545-T01-IM5	P-0011545	IV	NA	5.87232	MSS	NA	F	colorectal	MSKCC	cBioPortal	Metastatic Colorectal Cancer (MSK. Cancer Cell 2018)	crc_msk_2017	49.45	alive	Ascending Colon	Primary	NA	0.6274	6	NA	0	0	0	0	0	0	0	0	0	0	IMPACT410	NA	NA
P-0011563-T01-IM5	P-0011563	IV	NA	5.87232	MSS	NA	M	colorectal	MSKCC	cBioPortal	Metastatic Colorectal Cancer (MSK. Cancer Cell 2018)	crc_msk_2017	22.14	deceased	Rectum	Metastasis	NA	0.211	6	NA	0	0	0	0	0	0	0	0	0	0	IMPACT410	NA	NA
P-0011603-T03-IM5	P-0011603	II	NA	4.8936	MSS	NA	M	colorectal	MSKCC	cBioPortal	Metastatic Colorectal Cancer (MSK. Cancer Cell 2018)	crc_msk_2017	51.29	alive	Rectosigmoid	Primary	NA	0.4199	5	NA	0	0	0	0	0	0	0	0	0	0	IMPACT410	NA	NA
P-0012032-T01-IM5	P-0012032	III	NA	5.87232	MSS	NA	M	colorectal	MSKCC	cBioPortal	Metastatic Colorectal Cancer (MSK. Cancer Cell 2018)	crc_msk_2017	21.06	alive	Rectum	Primary	NA	0.1504	7	NA	0	0	2	0	0	0	0	0	0	0	IMPACT410	NA	NA
P-0012033-T01-IM5	P-0012033	IV	NA	7.82976	MSS	NA	F	colorectal	MSKCC	cBioPortal	Metastatic Colorectal Cancer (MSK. Cancer Cell 2018)	crc_msk_2017	5.88	deceased	Rectum	Primary	NA	0.0161	8	NA	0	0	0	0	0	0	0	0	0	0	IMPACT410	NA	NA
P-0012035-T01-IM5	P-0012035	NA	NA	3.91488	NA	NA	F	mucinous adenocarcinoma of the colon and rectum	MSKCC	cBioPortal	MSK-IMPACT Clinical Sequencing Cohort (MSK. Nat Med 2017)	msk_impact_2017	3.94	alive	Transverse Colon	Metastasis	Peritoneum	0.0015	4	NA	0	0	0	0	0	0	0	0	0	0	NA	NA	NA
P-0012073-T01-IM5	P-0012073	NA	NA	0	NA	NA	M	rectum	MSKCC	cBioPortal	MSK-IMPACT Clinical Sequencing Cohort (MSK. Nat Med 2017)	msk_impact_2017	NA	NA	Rectum	Primary	NA	0.0506	0	NA	0	0	0	0	0	0	0	0	0	0	NA	rectum	left
P-0012074-T01-IM5	P-0012074	III	NA	5.87232	MSS	NA	M	colorectal	MSKCC	cBioPortal	Metastatic Colorectal Cancer (MSK. Cancer Cell 2018)	crc_msk_2017	51.22	alive	Rectosigmoid	Metastasis	NA	0.1452	6	NA	0	0	0	0	0	0	0	0	0	0	IMPACT410	NA	NA
P-0012100-T01-IM5	P-0012100	I	NA	7.82976	MSS	NA	M	colorectal	MSKCC	cBioPortal	Metastatic Colorectal Cancer (MSK. Cancer Cell 2018)	crc_msk_2017	46.79	deceased	Rectosigmoid	Primary	NA	0.1164	8	NA	0	0	0	0	0	0	0	0	0	0	IMPACT410	NA	NA
P-0012110-T01-IM5	P-0012110	IV	NA	2.93616	MSS	NA	F	colorectal	MSKCC	cBioPortal	Metastatic Colorectal Cancer (MSK. Cancer Cell 2018)	crc_msk_2017	6.8	alive	Rectum	Metastasis	NA	0.2484	3	NA	0	0	0	0	0	0	0	0	0	0	IMPACT410	NA	NA
P-0012115-T01-IM5	P-0012115	IV	NA	51.8721	MSI-H	NA	M	colorectal	MSKCC	cBioPortal	Metastatic Colorectal Cancer (MSK. Cancer Cell 2018)	crc_msk_2017	50.6	alive	Cecum	Primary	NA	0.069	53	NA	0	0	0	0	0	0	0	0	0	0	IMPACT410	NA	NA
P-0012133-T01-IM5	P-0012133	IV	NA	3.91488	MSS	NA	M	colorectal	MSKCC	cBioPortal	Metastatic Colorectal Cancer (MSK. Cancer Cell 2018)	crc_msk_2017	9.3	deceased	Cecum	Metastasis	NA	0.0592	4	NA	0	0	0	0	0	0	0	0	0	0	IMPACT410	NA	NA
P-0012135-T01-IM5	P-0012135	IV	NA	1.95744	MSS	NA	F	colorectal	MSKCC	cBioPortal	Metastatic Colorectal Cancer (MSK. Cancer Cell 2018)	crc_msk_2017	29.83	deceased	Sigmoid Colon	Metastasis	NA	0.0021	2	NA	0	0	0	0	0	0	0	0	0	0	IMPACT410	NA	NA
P-0012147-T01-IM5	P-0012147	II	NA	7.82976	MSS	NA	F	colorectal	MSKCC	cBioPortal	Metastatic Colorectal Cancer (MSK. Cancer Cell 2018)	crc_msk_2017	31.38	alive	Rectum	Metastasis	NA	0.0855	8	NA	0	0	0	0	0	0	0	0	0	0	IMPACT410	NA	NA
P-0012233-T01-IM5	P-0012233	IV	NA	6.85104	MSS	NA	F	colorectal	MSKCC	cBioPortal	Metastatic Colorectal Cancer (MSK. Cancer Cell 2018)	crc_msk_2017	13.8	deceased	Rectosigmoid	Primary	NA	0.5837	7	NA	0	0	0	0	0	0	0	0	0	0	IMPACT410	NA	NA
P-0012249-T01-IM5	P-0012249	II	NA	37.1913	MSI-H	NA	F	colorectal	MSKCC	cBioPortal	Metastatic Colorectal Cancer (MSK. Cancer Cell 2018)	crc_msk_2017	52.83	alive	Ascending Colon	Metastasis	NA	0.0031	38	NA	0	0	0	0	0	0	0	0	0	0	IMPACT410	NA	NA
P-0012266-T01-IM5	P-0012266	III	NA	6.85104	MSS	NA	F	colorectal	MSKCC	cBioPortal	Metastatic Colorectal Cancer (MSK. Cancer Cell 2018)	crc_msk_2017	25.13	alive	Rectum	Primary	NA	0.0001	7	NA	0	0	0	0	0	0	0	0	0	0	IMPACT410	NA	NA
P-0012268-T01-IM5	P-0012268	IV	NA	8.80848	MSS	NA	M	colorectal	MSKCC	cBioPortal	Metastatic Colorectal Cancer (MSK. Cancer Cell 2018)	crc_msk_2017	14.98	alive	Descending Colon	Metastasis	NA	0.0964	9	NA	0	0	0	0	0	0	0	0	0	0	IMPACT410	NA	NA
P-0012277-T01-IM5	P-0012277	IV	NA	6.85104	MSS	NA	M	colorectal	MSKCC	cBioPortal	Metastatic Colorectal Cancer (MSK. Cancer Cell 2018)	crc_msk_2017	7.23	deceased	Rectum	Primary	NA	0.0698	7	NA	0	0	0	0	0	0	0	0	0	0	IMPACT410	NA	NA
P-0012281-T01-IM5	P-0012281	IV	NA	2.93616	MSS	NA	M	colorectal	MSKCC	cBioPortal	Metastatic Colorectal Cancer (MSK. Cancer Cell 2018)	crc_msk_2017	13.4	deceased	Rectosigmoid	Metastasis	NA	0.4401	3	NA	0	0	0	0	0	0	0	0	0	0	IMPACT410	NA	NA
P-0012313-T01-IM5	P-0012313	II	NA	58.7232	MSI-H	NA	M	colorectal	MSKCC	cBioPortal	Metastatic Colorectal Cancer (MSK. Cancer Cell 2018)	crc_msk_2017	51.52	alive	Ascending Colon	Primary	NA	0.0321	60	NA	0	0	0	0	0	0	0	0	0	0	IMPACT410	NA	NA
P-0012340-T01-IM5	P-0012340	IV	NA	2.93616	MSS	NA	M	colorectal	MSKCC	cBioPortal	Metastatic Colorectal Cancer (MSK. Cancer Cell 2018)	crc_msk_2017	51.88	alive	Splenic Flexure	Metastasis	NA	0.0012	3	NA	0	0	0	0	0	0	0	0	0	0	IMPACT410	NA	NA
P-0012366-T01-IM5	P-0012366	IV	NA	5.87232	MSS	NA	F	colorectal	MSKCC	cBioPortal	Metastatic Colorectal Cancer (MSK. Cancer Cell 2018)	crc_msk_2017	20.37	deceased	Sigmoid Colon	Primary	NA	0.1756	6	NA	0	0	0	0	0	0	0	0	0	0	IMPACT410	NA	NA
P-0012383-T01-IM5	P-0012383	II	NA	8.80848	MSS	NA	F	colorectal	MSKCC	cBioPortal	Metastatic Colorectal Cancer (MSK. Cancer Cell 2018)	crc_msk_2017	2.4	deceased	Sigmoid Colon	Primary	NA	0.3466	9	NA	0	0	0	0	0	0	0	0	0	0	IMPACT410	NA	NA
P-0012384-T01-IM5	P-0012384	IV	NA	4.8936	MSS	NA	M	colorectal	MSKCC	cBioPortal	Metastatic Colorectal Cancer (MSK. Cancer Cell 2018)	crc_msk_2017	16.72	deceased	Rectosigmoid	Primary	NA	0.105	5	NA	0	0	0	0	0	0	0	0	0	0	IMPACT410	NA	NA
P-0012389-T01-IM5	P-0012389	IV	NA	0.97872	MSS	NA	M	colorectal	MSKCC	cBioPortal	Metastatic Colorectal Cancer (MSK. Cancer Cell 2018)	crc_msk_2017	5.68	deceased	Rectum	Primary	NA	0.247	1	NA	0	0	0	0	0	0	0	0	0	0	IMPACT410	NA	NA
P-0012399-T01-IM5	P-0012399	III	NA	7.82976	MSS	NA	F	colorectal	MSKCC	cBioPortal	Metastatic Colorectal Cancer (MSK. Cancer Cell 2018)	crc_msk_2017	48.53	alive	Sigmoid Colon	Metastasis	NA	0.5021	8	NA	0	0	0	0	0	0	0	0	0	0	IMPACT410	NA	NA
P-0012402-T01-IM5	P-0012402	IV	NA	234.893	MSS	NA	M	colorectal	MSKCC	cBioPortal	Metastatic Colorectal Cancer (MSK. Cancer Cell 2018)	crc_msk_2017	51.48	alive	Cecum	Primary	NA	0.0017	240	NA	0	0	0	0	0	0	0	0	0	0	IMPACT410	NA	NA
P-0012406-T01-IM5	P-0012406	III	NA	2.93616	MSS	NA	F	colorectal	MSKCC	cBioPortal	Metastatic Colorectal Cancer (MSK. Cancer Cell 2018)	crc_msk_2017	42.91	deceased	Descending Colon	Metastasis	NA	0.2882	3	NA	0	0	0	0	0	0	0	0	0	0	IMPACT410	NA	NA
P-0012415-T01-IM5	P-0012415	IV	NA	10.7659	MSS	NA	F	colorectal	MSKCC	cBioPortal	Metastatic Colorectal Cancer (MSK. Cancer Cell 2018)	crc_msk_2017	51.35	alive	Cecum	Primary	NA	0.2137	11	NA	0	0	0	0	0	0	0	0	0	0	IMPACT410	NA	NA
P-0012418-T01-IM5	P-0012418	IV	NA	6.85104	MSS	NA	F	colorectal	MSKCC	cBioPortal	Metastatic Colorectal Cancer (MSK. Cancer Cell 2018)	crc_msk_2017	13.73	deceased	Hepatic Flexure	Primary	NA	0.2004	7	NA	0	0	0	0	0	0	0	0	0	0	IMPACT410	NA	NA
P-0012419-T01-IM5	P-0012419	IV	NA	1.95744	MSS	NA	M	colorectal	MSKCC	cBioPortal	Metastatic Colorectal Cancer (MSK. Cancer Cell 2018)	crc_msk_2017	39.56	deceased	Rectum	Primary	NA	0.0025	2	NA	0	0	0	0	0	0	0	0	0	0	IMPACT410	NA	NA
P-0012426-T01-IM5	P-0012426	IV	NA	4.8936	MSS	NA	F	colorectal	MSKCC	cBioPortal	Metastatic Colorectal Cancer (MSK. Cancer Cell 2018)	crc_msk_2017	21.78	alive	Sigmoid Colon	Metastasis	NA	0.1854	5	NA	0	0	0	0	0	0	0	0	0	0	IMPACT410	NA	NA
P-0012447-T01-IM5	P-0012447	III	NA	5.87232	MSS	NA	M	colorectal	MSKCC	cBioPortal	Metastatic Colorectal Cancer (MSK. Cancer Cell 2018)	crc_msk_2017	50.86	alive	Rectum	Primary	NA	0.4005	6	NA	0	0	0	0	0	0	0	0	0	0	IMPACT410	NA	NA
P-0012554-T01-IM5	P-0012554	IV	NA	8.80848	MSS	NA	M	colorectal	MSKCC	cBioPortal	Metastatic Colorectal Cancer (MSK. Cancer Cell 2018)	crc_msk_2017	19.09	deceased	Hepatic Flexure	Metastasis	NA	0.151	9	NA	0	0	0	0	0	0	0	0	0	0	IMPACT410	NA	NA
P-0012566-T01-IM5	P-0012566	III	NA	7.82976	MSS	NA	M	colorectal	MSKCC	cBioPortal	Metastatic Colorectal Cancer (MSK. Cancer Cell 2018)	crc_msk_2017	19.15	deceased	Cecum	Metastasis	NA	0.0614	8	NA	0	0	0	0	0	0	0	0	0	0	IMPACT410	NA	NA
P-0012623-T01-IM5	P-0012623	IV	NA	2.93616	MSS	NA	M	colorectal	MSKCC	cBioPortal	Metastatic Colorectal Cancer (MSK. Cancer Cell 2018)	crc_msk_2017	52.93	alive	Rectosigmoid	Primary	NA	0.2249	3	NA	0	0	0	0	0	0	0	0	0	0	IMPACT410	NA	NA
P-0012625-T01-IM5	P-0012625	III	NA	4.8936	MSS	NA	F	colorectal	MSKCC	cBioPortal	Metastatic Colorectal Cancer (MSK. Cancer Cell 2018)	crc_msk_2017	10.97	deceased	Ascending Colon	Metastasis	NA	0.0424	5	NA	0	0	0	0	0	0	0	0	0	0	IMPACT410	NA	NA
P-0012653-T01-IM5	P-0012653	IV	NA	3.91488	MSS	NA	M	colorectal	MSKCC	cBioPortal	Metastatic Colorectal Cancer (MSK. Cancer Cell 2018)	crc_msk_2017	4.47	deceased	Rectum	Primary	NA	0.4064	4	NA	0	0	0	0	0	0	0	0	0	0	IMPACT410	NA	NA
P-0012680-T01-IM5	P-0012680	III	NA	8.80848	MSS	NA	M	colorectal	MSKCC	cBioPortal	Metastatic Colorectal Cancer (MSK. Cancer Cell 2018)	crc_msk_2017	4.01	deceased	NA	Metastasis	NA	0.4111	9	NA	0	0	0	0	0	0	0	0	0	0	IMPACT410	NA	NA
P-0012683-T01-IM5	P-0012683	IV	NA	9.7872	MSS	NA	M	colorectal	MSKCC	cBioPortal	Metastatic Colorectal Cancer (MSK. Cancer Cell 2018)	crc_msk_2017	17.25	deceased	Cecum	Primary	NA	0.3104	10	NA	0	0	0	0	0	0	0	0	0	0	IMPACT410	NA	NA
P-0012685-T01-IM5	P-0012685	III	NA	2.93616	MSS	NA	M	colorectal	MSKCC	cBioPortal	Metastatic Colorectal Cancer (MSK. Cancer Cell 2018)	crc_msk_2017	0.53	alive	Rectum	Primary	NA	0.0018	3	NA	0	0	0	0	0	0	0	0	0	0	IMPACT410	NA	NA
P-0012695-T01-IM5	P-0012695	IV	NA	5.87232	MSS	NA	F	colorectal	MSKCC	cBioPortal	Metastatic Colorectal Cancer (MSK. Cancer Cell 2018)	crc_msk_2017	33.18	deceased	Rectosigmoid	Primary	NA	0.1533	6	NA	0	0	0	0	0	0	0	0	0	0	IMPACT410	NA	NA
P-0012708-T01-IM5	P-0012708	IV	NA	4.8936	MSS	NA	F	colorectal	MSKCC	cBioPortal	Metastatic Colorectal Cancer (MSK. Cancer Cell 2018)	crc_msk_2017	28.75	deceased	Rectum	Primary	NA	0.0318	5	NA	0	0	0	0	0	0	0	0	0	0	IMPACT410	NA	NA
P-0012722-T01-IM5	P-0012722	IV	NA	3.91488	MSS	NA	F	colorectal	MSKCC	cBioPortal	Metastatic Colorectal Cancer (MSK. Cancer Cell 2018)	crc_msk_2017	45.44	deceased	Sigmoid Colon	Primary	NA	0.2701	4	NA	0	0	0	0	0	0	0	0	0	0	IMPACT410	NA	NA
P-0012723-T01-IM5	P-0012723	IV	NA	2.93616	MSS	NA	F	colorectal	MSKCC	cBioPortal	Metastatic Colorectal Cancer (MSK. Cancer Cell 2018)	crc_msk_2017	3.06	deceased	Sigmoid Colon	Primary	NA	0.0419	4	NA	0	0	0	0	0	0	0	0	0	0	IMPACT410	NA	NA
P-0012728-T01-IM5	P-0012728	IV	NA	9.7872	MSS	NA	F	colorectal	MSKCC	cBioPortal	Metastatic Colorectal Cancer (MSK. Cancer Cell 2018)	crc_msk_2017	16.1	deceased	Sigmoid Colon	Metastasis	NA	0.8177	10	NA	0	0	0	0	0	0	0	0	0	0	IMPACT410	NA	NA
P-0012738-T01-IM5	P-0012738	III	NA	5.87232	MSS	NA	M	colorectal	MSKCC	cBioPortal	Metastatic Colorectal Cancer (MSK. Cancer Cell 2018)	crc_msk_2017	9.7	deceased	Sigmoid Colon	Primary	NA	0.2141	6	NA	0	0	0	0	0	0	0	0	0	0	IMPACT410	NA	NA
P-0012742-T01-IM5	P-0012742	II	NA	7.82976	MSS	NA	F	colorectal	MSKCC	cBioPortal	Metastatic Colorectal Cancer (MSK. Cancer Cell 2018)	crc_msk_2017	48.99	alive	Sigmoid Colon	Primary	NA	0.3113	8	NA	0	0	0	0	0	0	0	0	0	0	IMPACT410	NA	NA
P-0012747-T01-IM5	P-0012747	III	NA	7.82976	MSS	NA	F	colorectal	MSKCC	cBioPortal	Metastatic Colorectal Cancer (MSK. Cancer Cell 2018)	crc_msk_2017	20.37	deceased	Descending Colon	Metastasis	NA	0.5384	8	NA	0	0	0	0	0	0	0	0	0	0	IMPACT410	NA	NA
P-0012779-T01-IM5	P-0012779	I	NA	5.87232	MSS	NA	F	colorectal	MSKCC	cBioPortal	Metastatic Colorectal Cancer (MSK. Cancer Cell 2018)	crc_msk_2017	2.2	deceased	Rectum	Primary	NA	0.4482	6	NA	0	0	0	0	0	0	0	0	0	0	IMPACT410	NA	NA
P-0012781-T01-IM5	P-0012781	IV	NA	3.91488	MSS	NA	M	colorectal	MSKCC	cBioPortal	Metastatic Colorectal Cancer (MSK. Cancer Cell 2018)	crc_msk_2017	0	alive	Sigmoid Colon	Primary	NA	0.049	4	NA	0	0	0	0	0	0	0	0	0	0	IMPACT410	NA	NA
P-0012810-T01-IM5	P-0012810	II	NA	4.8936	MSS	NA	F	colorectal	MSKCC	cBioPortal	Metastatic Colorectal Cancer (MSK. Cancer Cell 2018)	crc_msk_2017	51.48	alive	Rectum	Metastasis	NA	0.3992	5	NA	0	0	0	0	0	0	0	0	0	0	IMPACT410	NA	NA
P-0012823-T01-IM5	P-0012823	IV	NA	7.82976	MSS	NA	M	colorectal	MSKCC	cBioPortal	Metastatic Colorectal Cancer (MSK. Cancer Cell 2018)	crc_msk_2017	26.55	alive	Rectum	Primary	NA	0.1122	8	NA	0	0	0	0	0	0	0	0	0	0	IMPACT410	NA	NA
P-0012847-T01-IM5	P-0012847	III	NA	2.93616	MSS	NA	F	colorectal	MSKCC	cBioPortal	Metastatic Colorectal Cancer (MSK. Cancer Cell 2018)	crc_msk_2017	49.45	alive	Rectum	Metastasis	NA	0.1018	3	NA	0	0	0	0	0	0	0	0	0	0	IMPACT410	NA	NA
P-0012859-T01-IM5	P-0012859	NA	NA	8.80848	MSS	61.46	M	rectum	MSKCC	cBioPortal	MSK MetTropism (MSK. Cell 2021)	msk_met_2021	20.9	deceased	Rectum	Metastasis	Lung	0.2683	9	NA	0	0	0	0	0	0	0	0	0	0	IMPACT410	rectum	left
P-0012877-T01-IM5	P-0012877	III	NA	9.7872	MSS	NA	F	colorectal	MSKCC	cBioPortal	Metastatic Colorectal Cancer (MSK. Cancer Cell 2018)	crc_msk_2017	51.06	alive	Ascending Colon	Primary	NA	0.3843	10	NA	0	0	0	0	0	0	0	0	0	0	IMPACT410	NA	NA
P-0012878-T01-IM5	P-0012878	IV	NA	5.87232	MSS	NA	M	colorectal	MSKCC	cBioPortal	Metastatic Colorectal Cancer (MSK. Cancer Cell 2018)	crc_msk_2017	52.44	alive	Rectum	Primary	NA	0.0075	6	NA	0	0	0	0	0	0	0	0	0	0	IMPACT410	NA	NA
P-0012900-T01-IM5	P-0012900	II	NA	2.93616	MSS	NA	M	colorectal	MSKCC	cBioPortal	Metastatic Colorectal Cancer (MSK. Cancer Cell 2018)	crc_msk_2017	51.71	alive	Transverse Colon	Metastasis	NA	0.5401	3	NA	0	0	0	0	0	0	0	0	0	0	IMPACT410	NA	NA
P-0012912-T01-IM5	P-0012912	IV	NA	8.80848	MSS	NA	F	colorectal	MSKCC	cBioPortal	Metastatic Colorectal Cancer (MSK. Cancer Cell 2018)	crc_msk_2017	23.26	deceased	Rectosigmoid	Primary	NA	0.0005	9	NA	0	0	0	0	0	0	0	0	0	0	IMPACT410	NA	NA
P-0012965-T01-IM5	P-0012965	III	NA	5.87232	MSS	NA	M	colorectal	MSKCC	cBioPortal	Metastatic Colorectal Cancer (MSK. Cancer Cell 2018)	crc_msk_2017	50.93	deceased	Rectum	Primary	NA	0.0605	6	NA	0	0	0	0	0	0	0	0	0	0	IMPACT410	NA	NA
P-0012974-T01-IM5	P-0012974	IV	NA	8.80848	MSS	NA	M	colorectal	MSKCC	cBioPortal	Metastatic Colorectal Cancer (MSK. Cancer Cell 2018)	crc_msk_2017	48.82	alive	Rectosigmoid	Metastasis	NA	0.2317	9	NA	0	0	0	0	0	-2	0	0	0	0	IMPACT410	NA	NA
P-0013010-T01-IM5	P-0013010	III	NA	77.3189	MSI-H	NA	M	colorectal	MSKCC	cBioPortal	Metastatic Colorectal Cancer (MSK. Cancer Cell 2018)	crc_msk_2017	49.94	alive	Rectosigmoid	Primary	NA	0.0001	80	NA	0	0	0	0	0	0	0	0	0	0	IMPACT410	NA	NA
P-0013020-T01-IM5	P-0013020	IV	NA	7.82976	MSS	NA	M	colorectal	MSKCC	cBioPortal	Metastatic Colorectal Cancer (MSK. Cancer Cell 2018)	crc_msk_2017	8.87	deceased	Descending Colon	Primary	NA	0.047	8	NA	0	0	0	0	0	0	0	0	0	0	IMPACT410	NA	NA
P-0013055-T01-IM5	P-0013055	III	NA	9.7872	MSS	NA	F	colorectal	MSKCC	cBioPortal	Metastatic Colorectal Cancer (MSK. Cancer Cell 2018)	crc_msk_2017	49.22	alive	Rectosigmoid	Primary	NA	0.1827	10	NA	0	0	0	0	0	-2	0	0	0	0	IMPACT410	NA	NA
P-0013062-T01-IM5	P-0013062	IV	NA	0.97872	MSS	NA	M	colorectal	MSKCC	cBioPortal	Metastatic Colorectal Cancer (MSK. Cancer Cell 2018)	crc_msk_2017	11.3	deceased	Sigmoid Colon	Metastasis	NA	0.0205	1	NA	0	0	0	0	0	0	0	0	0	0	IMPACT410	NA	NA
P-0013082-T01-IM5	P-0013082	III	NA	57.7445	MSI-H	NA	F	colorectal	MSKCC	cBioPortal	Metastatic Colorectal Cancer (MSK. Cancer Cell 2018)	crc_msk_2017	48.33	alive	Rectosigmoid	Primary	NA	0.0018	59	NA	0	0	0	0	0	0	0	0	0	0	IMPACT410	NA	NA
P-0013087-T01-IM5	P-0013087	III	NA	6.85104	MSS	NA	M	colorectal	MSKCC	cBioPortal	Metastatic Colorectal Cancer (MSK. Cancer Cell 2018)	crc_msk_2017	29.47	deceased	Transverse Colon	Primary	NA	0.0783	7	NA	0	0	0	0	0	0	0	0	0	0	IMPACT410	NA	NA
P-0013088-T01-IM5	P-0013088	III	NA	5.87232	MSS	NA	M	colorectal	MSKCC	cBioPortal	Metastatic Colorectal Cancer (MSK. Cancer Cell 2018)	crc_msk_2017	1.15	alive	Rectum	Primary	NA	0.1608	6	NA	0	0	0	0	0	-2	0	0	0	0	IMPACT410	NA	NA
P-0013096-T01-IM5	P-0013096	IV	NA	2.93616	MSS	NA	M	colorectal	MSKCC	cBioPortal	Metastatic Colorectal Cancer (MSK. Cancer Cell 2018)	crc_msk_2017	12.65	alive	Rectosigmoid	Primary	NA	0.0366	3	NA	0	0	0	0	0	0	0	0	0	0	IMPACT410	NA	NA
P-0013103-T01-IM5	P-0013103	III	NA	10.7659	MSS	NA	M	colorectal	MSKCC	cBioPortal	Metastatic Colorectal Cancer (MSK. Cancer Cell 2018)	crc_msk_2017	51.52	alive	Rectum	Primary	NA	0.4807	11	NA	0	0	0	0	0	0	0	0	0	0	IMPACT410	NA	NA
P-0013121-T03-IM5	P-0013121	II	NA	6.85104	MSS	NA	F	colorectal	MSKCC	cBioPortal	Metastatic Colorectal Cancer (MSK. Cancer Cell 2018)	crc_msk_2017	30.69	deceased	Cecum	Primary	NA	0.1542	7	NA	0	0	0	0	0	-2	0	0	0	0	IMPACT410	NA	NA
P-0013144-T01-IM5	P-0013144	IV	NA	5.87232	MSS	NA	M	colorectal	MSKCC	cBioPortal	Metastatic Colorectal Cancer (MSK. Cancer Cell 2018)	crc_msk_2017	8.54	deceased	Rectum	Metastasis	NA	0.4811	6	NA	0	0	0	0	0	-2	0	0	0	0	IMPACT410	NA	NA
P-0013146-T01-IM5	P-0013146	IV	NA	8.80848	MSS	NA	F	colorectal	MSKCC	cBioPortal	Metastatic Colorectal Cancer (MSK. Cancer Cell 2018)	crc_msk_2017	4.21	alive	Ascending Colon	Primary	NA	0.03	9	NA	0	0	0	0	0	0	0	0	0	0	IMPACT410	NA	NA
P-0013156-T01-IM5	P-0013156	IV	NA	5.87232	MSS	NA	M	colorectal	MSKCC	cBioPortal	Metastatic Colorectal Cancer (MSK. Cancer Cell 2018)	crc_msk_2017	3.25	alive	Rectum	Metastasis	NA	0.4712	6	NA	0	0	0	0	0	0	0	0	0	0	IMPACT410	NA	NA
P-0013159-T01-IM5	P-0013159	I	NA	2.93616	MSS	NA	M	colorectal	MSKCC	cBioPortal	Metastatic Colorectal Cancer (MSK. Cancer Cell 2018)	crc_msk_2017	48.82	alive	Rectum	Primary	NA	0.0209	3	NA	0	0	0	0	0	0	0	0	0	0	IMPACT410	NA	NA
P-0013169-T01-IM5	P-0013169	III	NA	72.4253	MSI-H	NA	F	colorectal	MSKCC	cBioPortal	Metastatic Colorectal Cancer (MSK. Cancer Cell 2018)	crc_msk_2017	NA	NA	Ascending Colon	Primary	NA	0.0401	74	NA	0	0	0	0	0	0	0	0	0	0	IMPACT410	NA	NA
P-0013186-T01-IM5	P-0013186	III	NA	2.93616	MSS	NA	F	colorectal	MSKCC	cBioPortal	Metastatic Colorectal Cancer (MSK. Cancer Cell 2018)	crc_msk_2017	6.17	alive	Rectum	Metastasis	NA	0.1075	3	NA	0	0	0	0	0	0	0	0	0	0	IMPACT410	NA	NA
P-0013201-T01-IM5	P-0013201	II	NA	6.85104	MSS	NA	M	colorectal	MSKCC	cBioPortal	Metastatic Colorectal Cancer (MSK. Cancer Cell 2018)	crc_msk_2017	49.78	alive	Ascending Colon	Metastasis	NA	0.4282	7	NA	0	0	0	0	0	0	0	0	0	0	IMPACT410	NA	NA
P-0013227-T01-IM5	P-0013227	IV	NA	69.4891	MSI-H	NA	F	colorectal	MSKCC	cBioPortal	Metastatic Colorectal Cancer (MSK. Cancer Cell 2018)	crc_msk_2017	44.65	alive	Cecum	Primary	NA	0.002	71	NA	0	0	0	0	0	0	0	0	0	0	IMPACT410	NA	NA
P-0013258-T01-IM5	P-0013258	IV	NA	7.82976	MSS	NA	M	colorectal	MSKCC	cBioPortal	Metastatic Colorectal Cancer (MSK. Cancer Cell 2018)	crc_msk_2017	30.59	deceased	Transverse Colon	Metastasis	NA	0.3464	8	NA	0	0	0	0	0	0	0	0	0	0	IMPACT410	NA	NA
P-0013263-T01-IM5	P-0013263	IV	NA	8.80848	MSS	NA	M	colorectal	MSKCC	cBioPortal	Metastatic Colorectal Cancer (MSK. Cancer Cell 2018)	crc_msk_2017	6.18	deceased	Sigmoid Colon	Primary	NA	0.0178	9	NA	0	0	0	0	0	0	0	0	0	0	IMPACT410	NA	NA
P-0013277-T01-IM5	P-0013277	IV	NA	8.80848	MSS	NA	M	colorectal	MSKCC	cBioPortal	Metastatic Colorectal Cancer (MSK. Cancer Cell 2018)	crc_msk_2017	28.52	deceased	Rectum	Metastasis	NA	0.6149	9	NA	0	0	0	0	0	-2	0	0	0	0	IMPACT410	NA	NA
P-0013285-T01-IM5	P-0013285	III	NA	3.91488	MSS	NA	M	colorectal	MSKCC	cBioPortal	Metastatic Colorectal Cancer (MSK. Cancer Cell 2018)	crc_msk_2017	15.51	deceased	Rectosigmoid	Metastasis	NA	0.5386	4	NA	0	0	2	0	0	0	0	0	0	0	IMPACT410	NA	NA
P-0013290-T02-IM6	P-0013290	NA	NA	8.64698	MSS	67.22	F	colon	MSKCC	cBioPortal	MSK MetTropism (MSK. Cell 2021)	msk_met_2021	1.02	alive	Colon	Metastasis	Lymph	0.5455	10	NA	0	0	0	0	0	-2	0	0	0	0	IMPACT468	colon	right
P-0013300-T01-IM5	P-0013300	IV	NA	4.8936	MSS	NA	F	colorectal	MSKCC	cBioPortal	Metastatic Colorectal Cancer (MSK. Cancer Cell 2018)	crc_msk_2017	13.47	deceased	Sigmoid Colon	Primary	NA	0.1683	5	NA	0	0	0	0	0	0	0	0	0	0	IMPACT410	NA	NA
P-0013354-T01-IM5	P-0013354	IV	NA	4.8936	MSS	NA	F	colorectal	MSKCC	cBioPortal	Metastatic Colorectal Cancer (MSK. Cancer Cell 2018)	crc_msk_2017	2.6	deceased	Rectum	Metastasis	NA	0.2309	5	NA	0	-2	0	0	0	0	0	0	0	0	IMPACT410	NA	NA
P-0013357-T01-IM5	P-0013357	II	NA	50.8934	MSI-H	NA	F	colorectal	MSKCC	cBioPortal	Metastatic Colorectal Cancer (MSK. Cancer Cell 2018)	crc_msk_2017	48.3	alive	Cecum	Primary	NA	0.007	53	NA	0	0	0	0	0	0	0	0	0	0	IMPACT410	NA	NA
P-0013374-T01-IM5	P-0013374	III	NA	65.5742	MSI-H	NA	F	colorectal	MSKCC	cBioPortal	Metastatic Colorectal Cancer (MSK. Cancer Cell 2018)	crc_msk_2017	23.03	alive	Cecum	Primary	NA	0.0121	67	NA	0	0	0	0	0	0	0	0	0	0	IMPACT410	NA	NA
P-0013375-T01-IM5	P-0013375	IV	NA	2.93616	MSS	NA	F	colorectal	MSKCC	cBioPortal	Metastatic Colorectal Cancer (MSK. Cancer Cell 2018)	crc_msk_2017	12.02	deceased	Rectum	Metastasis	NA	0.4019	3	NA	0	0	0	0	0	0	0	0	0	0	IMPACT410	NA	NA
P-0013395-T01-IM5	P-0013395	IV	NA	5.87232	MSS	NA	M	colorectal	MSKCC	cBioPortal	Metastatic Colorectal Cancer (MSK. Cancer Cell 2018)	crc_msk_2017	14.65	deceased	Cecum	Primary	NA	0.0595	6	NA	0	0	0	0	0	0	0	0	0	0	IMPACT410	NA	NA
P-0013397-T01-IM5	P-0013397	III	NA	13.7021	MSS	NA	M	colorectal	MSKCC	cBioPortal	Metastatic Colorectal Cancer (MSK. Cancer Cell 2018)	crc_msk_2017	33.87	alive	Rectum	Metastasis	NA	0.0218	14	NA	0	0	0	0	0	0	0	0	0	0	IMPACT410	NA	NA
P-0013400-T01-IM5	P-0013400	III	NA	62.6381	MSI-H	NA	F	colorectal	MSKCC	cBioPortal	Metastatic Colorectal Cancer (MSK. Cancer Cell 2018)	crc_msk_2017	50.76	alive	Rectosigmoid	Primary	NA	0.0053	64	NA	0	0	0	0	0	0	0	0	0	0	IMPACT410	NA	NA
P-0013404-T01-IM5	P-0013404	III	NA	8.80848	MSS	NA	M	colorectal	MSKCC	cBioPortal	Metastatic Colorectal Cancer (MSK. Cancer Cell 2018)	crc_msk_2017	4.86	deceased	Rectum	Primary	NA	0.3105	9	NA	0	0	0	0	0	0	0	0	0	0	IMPACT410	NA	NA
P-0013407-T01-IM5	P-0013407	III	NA	6.85104	MSS	NA	M	colorectal	MSKCC	cBioPortal	Metastatic Colorectal Cancer (MSK. Cancer Cell 2018)	crc_msk_2017	50.27	alive	Rectosigmoid	Metastasis	NA	0.2717	7	NA	0	0	0	0	0	-2	0	0	0	0	IMPACT410	NA	NA
P-0013441-T01-IM5	P-0013441	IV	NA	4.8936	MSS	NA	F	colorectal	MSKCC	cBioPortal	Metastatic Colorectal Cancer (MSK. Cancer Cell 2018)	crc_msk_2017	51.19	alive	Sigmoid Colon	Primary	NA	0.0554	5	NA	0	0	0	0	0	0	0	0	0	0	IMPACT410	NA	NA
P-0013461-T01-IM5	P-0013461	IV	NA	4.8936	MSS	NA	F	colorectal	MSKCC	cBioPortal	Metastatic Colorectal Cancer (MSK. Cancer Cell 2018)	crc_msk_2017	23	deceased	Ascending Colon	Primary	NA	0.1401	5	NA	0	0	0	0	0	0	0	0	0	0	IMPACT410	NA	NA
P-0013462-T01-IM5	P-0013462	III	NA	43.0637	MSI-H	NA	F	colorectal	MSKCC	cBioPortal	Metastatic Colorectal Cancer (MSK. Cancer Cell 2018)	crc_msk_2017	52.47	alive	Descending Colon	Metastasis	NA	0.0114	44	NA	0	0	0	0	0	0	0	0	0	0	IMPACT410	NA	NA
P-0013488-T01-IM5	P-0013488	IV	NA	6.85104	MSS	NA	M	colorectal	MSKCC	cBioPortal	Metastatic Colorectal Cancer (MSK. Cancer Cell 2018)	crc_msk_2017	50.73	alive	Ascending Colon	Metastasis	NA	0.1666	7	NA	0	0	0	0	0	0	0	0	0	0	IMPACT410	NA	NA
P-0013492-T01-IM5	P-0013492	II	NA	48.936	MSI-H	NA	M	colorectal	MSKCC	cBioPortal	Metastatic Colorectal Cancer (MSK. Cancer Cell 2018)	crc_msk_2017	47.05	alive	Hepatic Flexure	Primary	NA	0.0064	50	NA	0	0	0	0	0	0	0	0	0	0	IMPACT410	NA	NA
P-0013495-T01-IM5	P-0013495	IV	NA	9.7872	MSS	NA	M	colorectal	MSKCC	cBioPortal	Metastatic Colorectal Cancer (MSK. Cancer Cell 2018)	crc_msk_2017	6.37	deceased	Splenic Flexure	Primary	NA	0.0035	10	NA	0	0	0	0	0	0	0	0	0	0	IMPACT410	NA	NA
P-0013501-T01-IM5	P-0013501	NA	NA	0	MSS	NA	M	rectum	MSKCC	cBioPortal	Rectal Cancer (MSK.Nature Medicine 2019)	rectal_msk_2019	25.4	alive	Rectum	Primary	NA	0.0001	NA	NA	0	0	0	0	0	0	0	0	0	0	IMPACT410	rectum	left
P-0013551-T01-IM5	P-0013551	IV	NA	3.91488	MSS	NA	F	colorectal	MSKCC	cBioPortal	Metastatic Colorectal Cancer (MSK. Cancer Cell 2018)	crc_msk_2017	0.53	deceased	Sigmoid Colon	Metastasis	NA	0.2777	4	NA	0	0	0	0	0	0	0	0	0	0	IMPACT410	NA	NA
P-0013594-T01-IM5	P-0013594	III	NA	7.82976	MSS	NA	M	colorectal	MSKCC	cBioPortal	Metastatic Colorectal Cancer (MSK. Cancer Cell 2018)	crc_msk_2017	34.1	deceased	Rectosigmoid	Primary	NA	0.1827	8	NA	0	0	0	0	0	0	0	0	0	0	IMPACT410	NA	NA
P-0013648-T01-IM5	P-0013648	III	NA	4.8936	MSS	NA	M	colorectal	MSKCC	cBioPortal	Metastatic Colorectal Cancer (MSK. Cancer Cell 2018)	crc_msk_2017	3.94	alive	Rectum	Primary	NA	0.6505	5	NA	0	0	0	0	0	0	0	0	0	0	IMPACT410	NA	NA
P-0013704-T01-IM5	P-0013704	III	NA	11.7446	MSS	NA	F	colorectal	MSKCC	cBioPortal	Metastatic Colorectal Cancer (MSK. Cancer Cell 2018)	crc_msk_2017	4.24	deceased	Rectum	Primary	NA	0.1339	12	NA	0	0	0	0	0	0	0	0	0	0	IMPACT410	NA	NA
P-0013735-T01-IM5	P-0013735	II	NA	35.2339	MSI-H	NA	F	colorectal	MSKCC	cBioPortal	Metastatic Colorectal Cancer (MSK. Cancer Cell 2018)	crc_msk_2017	NA	NA	Cecum	Primary	NA	0.0741	36	NA	0	0	0	0	0	0	0	0	0	0	IMPACT410	NA	NA
P-0013758-T01-IM5	P-0013758	III	NA	7.82976	MSS	NA	M	colorectal	MSKCC	cBioPortal	Metastatic Colorectal Cancer (MSK. Cancer Cell 2018)	crc_msk_2017	25.63	deceased	Cecum	Metastasis	NA	0.1767	8	NA	0	0	0	0	0	0	0	0	0	0	IMPACT410	NA	NA
P-0013760-T01-IM5	P-0013760	IV	NA	10.7659	MSS	NA	M	colorectal	MSKCC	cBioPortal	Metastatic Colorectal Cancer (MSK. Cancer Cell 2018)	crc_msk_2017	48.23	alive	Ascending Colon	Primary	NA	0.0315	11	NA	0	0	0	0	0	0	0	0	0	0	IMPACT410	NA	NA
P-0013772-T01-IM5	P-0013772	IV	NA	10.7659	MSS	NA	F	colorectal	MSKCC	cBioPortal	Metastatic Colorectal Cancer (MSK. Cancer Cell 2018)	crc_msk_2017	0.23	alive	Sigmoid Colon	Metastasis	NA	0.0828	11	NA	0	0	0	0	0	0	0	0	0	0	IMPACT410	NA	NA
P-0013784-T01-IM5	P-0013784	II	NA	11.7446	MSS	NA	F	colorectal	MSKCC	cBioPortal	Metastatic Colorectal Cancer (MSK. Cancer Cell 2018)	crc_msk_2017	13.44	deceased	Cecum	Metastasis	NA	0.1003	12	NA	0	0	0	0	0	0	0	0	0	0	IMPACT410	NA	NA
P-0013785-T01-IM5	P-0013785	III	NA	3.91488	MSS	NA	M	colorectal	MSKCC	cBioPortal	Metastatic Colorectal Cancer (MSK. Cancer Cell 2018)	crc_msk_2017	5.72	deceased	Rectosigmoid	Primary	NA	0.3142	4	NA	0	0	0	0	0	-2	0	0	0	0	IMPACT410	NA	NA
P-0013786-T01-IM5	P-0013786	IV	NA	5.87232	MSS	NA	M	colorectal	MSKCC	cBioPortal	Metastatic Colorectal Cancer (MSK. Cancer Cell 2018)	crc_msk_2017	11.17	deceased	Sigmoid Colon	Primary	NA	0.2273	6	NA	0	0	0	0	0	0	0	0	0	0	IMPACT410	NA	NA
P-0013787-T01-IM5	P-0013787	II	NA	38.1701	MSI-H	NA	M	colorectal	MSKCC	cBioPortal	GENIE BPC CRC v2.0-public	crc_public_genie_bpc	47.5329	alive	Transverse Colon	Primary	NA	0.0013	39	NA	0	0	0	0	0	0	0	0	0	0	IMPACT410	NA	NA
P-0013788-T01-IM5	P-0013788	III	NA	4.8936	MSS	NA	M	colorectal	MSKCC	cBioPortal	Metastatic Colorectal Cancer (MSK. Cancer Cell 2018)	crc_msk_2017	46.19	alive	Rectosigmoid	Primary	NA	0.027	5	NA	0	0	0	0	0	0	0	0	0	0	IMPACT410	NA	NA
P-0013799-T01-IM5	P-0013799	III	NA	5.87232	MSS	NA	M	colorectal	MSKCC	cBioPortal	Metastatic Colorectal Cancer (MSK. Cancer Cell 2018)	crc_msk_2017	0.13	alive	Rectosigmoid	Metastasis	NA	0.454	6	NA	0	0	0	0	0	0	0	0	0	0	IMPACT410	NA	NA
P-0013820-T01-IM5	P-0013820	IV	NA	2.93616	MSS	NA	F	colorectal	MSKCC	cBioPortal	Metastatic Colorectal Cancer (MSK. Cancer Cell 2018)	crc_msk_2017	49.02	alive	Rectum	Metastasis	NA	0.628	3	NA	-2	0	0	0	0	0	0	0	0	0	IMPACT410	NA	NA
P-0013822-T02-IM6	P-0013822	III	NA	6.05289	MSS	NA	F	colorectal	MSKCC	cBioPortal	Metastatic Colorectal Cancer (MSK. Cancer Cell 2018)	crc_msk_2017	0.7	alive	Hepatic Flexure	Primary	NA	0.4041	7	NA	0	0	0	0	0	0	0	0	0	0	IMPACT468	NA	NA
P-0013828-T01-IM5	P-0013828	IV	NA	10.7659	MSS	NA	M	colorectal	MSKCC	cBioPortal	Metastatic Colorectal Cancer (MSK. Cancer Cell 2018)	crc_msk_2017	10.38	alive	Rectum	Primary	NA	0.2294	11	NA	0	0	0	0	0	0	0	0	0	0	IMPACT410	NA	NA
P-0013856-T01-IM5	P-0013856	IV	NA	3.91488	MSS	NA	F	colorectal	MSKCC	cBioPortal	Metastatic Colorectal Cancer (MSK. Cancer Cell 2018)	crc_msk_2017	3.12	deceased	Sigmoid Colon	Primary	NA	0.3715	4	NA	0	0	0	0	0	0	0	0	0	0	IMPACT410	NA	NA
P-0013876-T01-IM5	P-0013876	II	NA	59.7019	MSI-H	NA	M	colorectal	MSKCC	cBioPortal	Metastatic Colorectal Cancer (MSK. Cancer Cell 2018)	crc_msk_2017	13.63	alive	Transverse Colon	Primary	NA	0.0012	62	NA	0	0	0	0	0	0	0	0	0	0	IMPACT410	NA	NA
P-0013881-T01-IM5	P-0013881	IV	NA	7.82976	MSS	NA	F	colorectal	MSKCC	cBioPortal	Metastatic Colorectal Cancer (MSK. Cancer Cell 2018)	crc_msk_2017	24.18	deceased	Cecum	Metastasis	NA	0.1632	8	NA	0	0	0	0	0	0	-2	0	0	0	IMPACT410	NA	NA
P-0013894-T01-IM5	P-0013894	III	NA	6.85104	MSS	NA	M	colorectal	MSKCC	cBioPortal	Metastatic Colorectal Cancer (MSK. Cancer Cell 2018)	crc_msk_2017	17.94	alive	Rectum	Primary	NA	0.0089	7	NA	0	0	0	0	0	0	0	0	0	0	IMPACT410	NA	NA
P-0013897-T01-IM5	P-0013897	IV	NA	8.80848	MSS	NA	F	colorectal	MSKCC	cBioPortal	Metastatic Colorectal Cancer (MSK. Cancer Cell 2018)	crc_msk_2017	142.9	alive	Colon	Primary	NA	0.273	9	NA	0	0	0	0	0	0	0	0	0	0	IMPACT410	NA	NA
P-0013907-T01-IM5	P-0013907	I	NA	6.85104	MSS	NA	M	colorectal	MSKCC	cBioPortal	Metastatic Colorectal Cancer (MSK. Cancer Cell 2018)	crc_msk_2017	49.38	alive	Rectum	Primary	NA	0.0395	7	NA	0	0	0	0	0	0	0	0	0	0	IMPACT410	NA	NA
P-0013929-T01-IM5	P-0013929	III	NA	3.91488	MSS	NA	M	colorectal	MSKCC	cBioPortal	Metastatic Colorectal Cancer (MSK. Cancer Cell 2018)	crc_msk_2017	49.71	deceased	Sigmoid Colon	Metastasis	NA	0.1214	4	NA	0	0	0	0	0	0	0	0	0	0	IMPACT410	NA	NA
P-0013941-T01-IM5	P-0013941	IV	NA	8.80848	MSS	NA	F	colorectal	MSKCC	cBioPortal	Metastatic Colorectal Cancer (MSK. Cancer Cell 2018)	crc_msk_2017	7.82	alive	Cecum	Primary	NA	0.0259	10	NA	0	0	0	0	0	0	0	0	0	0	IMPACT410	NA	NA
P-0013947-T01-IM5	P-0013947	IV	NA	2.93616	MSS	NA	M	colorectal	MSKCC	cBioPortal	Metastatic Colorectal Cancer (MSK. Cancer Cell 2018)	crc_msk_2017	35.84	deceased	Transverse Colon	Primary	NA	0.1475	3	NA	0	0	0	0	0	0	0	0	0	0	IMPACT410	NA	NA
P-0013955-T01-IM5	P-0013955	IV	NA	9.7872	MSS	NA	M	colorectal	MSKCC	cBioPortal	Metastatic Colorectal Cancer (MSK. Cancer Cell 2018)	crc_msk_2017	6.24	alive	Rectum	Primary	NA	0.2961	10	NA	0	0	0	0	0	0	0	0	0	0	IMPACT410	NA	NA
P-0013963-T01-IM5	P-0013963	III	NA	7.82976	MSS	NA	M	colorectal	MSKCC	cBioPortal	Metastatic Colorectal Cancer (MSK. Cancer Cell 2018)	crc_msk_2017	20.99	deceased	Rectum	Primary	NA	0.0156	8	NA	0	0	0	0	0	0	0	0	0	0	IMPACT410	NA	NA
P-0013975-T01-IM5	P-0013975	IV	NA	10.7659	MSS	NA	M	colorectal	MSKCC	cBioPortal	Metastatic Colorectal Cancer (MSK. Cancer Cell 2018)	crc_msk_2017	6.08	alive	Ascending Colon	Primary	NA	0.1404	11	NA	0	0	0	0	0	0	0	0	0	0	IMPACT410	NA	NA
P-0013981-T01-IM5	P-0013981	III	NA	56.7657	MSS	NA	F	colorectal	MSKCC	cBioPortal	Metastatic Colorectal Cancer (MSK. Cancer Cell 2018)	crc_msk_2017	6.08	deceased	Ascending Colon	Primary	NA	0.0017	58	NA	0	0	0	0	0	0	0	0	0	0	IMPACT410	NA	NA
P-0013982-T01-IM5	P-0013982	IV	NA	2.93616	MSS	NA	M	colorectal	MSKCC	cBioPortal	Metastatic Colorectal Cancer (MSK. Cancer Cell 2018)	crc_msk_2017	50.63	alive	Transverse Colon	Metastasis	NA	0.3764	4	NA	0	0	0	0	0	0	0	0	0	0	IMPACT410	NA	NA
P-0014010-T01-IM5	P-0014010	IV	NA	6.85104	MSS	NA	F	colorectal	MSKCC	cBioPortal	Metastatic Colorectal Cancer (MSK. Cancer Cell 2018)	crc_msk_2017	10.19	deceased	Ascending Colon	Metastasis	NA	0.1882	7	NA	0	0	0	0	0	0	0	0	0	0	IMPACT410	NA	NA
P-0014020-T01-IM5	P-0014020	IV	NA	3.91488	MSS	NA	M	colorectal	MSKCC	cBioPortal	Metastatic Colorectal Cancer (MSK. Cancer Cell 2018)	crc_msk_2017	19.48	deceased	Sigmoid Colon	Primary	NA	0.0537	4	NA	0	0	0	0	0	0	0	0	0	0	IMPACT410	NA	NA
P-0014021-T01-IM5	P-0014021	III	NA	7.82976	MSS	NA	F	colorectal	MSKCC	cBioPortal	Metastatic Colorectal Cancer (MSK. Cancer Cell 2018)	crc_msk_2017	13.57	deceased	Rectum	Metastasis	NA	0.4702	8	NA	0	0	2	0	0	0	0	0	0	0	IMPACT410	NA	NA
P-0014026-T01-IM5	P-0014026	IV	NA	2.93616	MSS	NA	F	colorectal	MSKCC	cBioPortal	Metastatic Colorectal Cancer (MSK. Cancer Cell 2018)	crc_msk_2017	42.55	alive	Rectum	Primary	NA	0.408	3	NA	0	0	0	0	0	0	0	0	0	0	IMPACT410	NA	NA
P-0014042-T01-IM5	P-0014042	III	NA	6.85104	MSS	NA	M	colorectal	MSKCC	cBioPortal	Metastatic Colorectal Cancer (MSK. Cancer Cell 2018)	crc_msk_2017	7.87	alive	Sigmoid Colon	Primary	NA	0.0759	7	NA	0	0	0	0	0	0	0	0	0	0	IMPACT410	NA	NA
P-0014066-T01-IM5	P-0014066	III	NA	3.91488	MSS	NA	F	colorectal	MSKCC	cBioPortal	Metastatic Colorectal Cancer (MSK. Cancer Cell 2018)	crc_msk_2017	45.04	alive	Rectosigmoid	Primary	NA	0.5835	4	NA	0	0	0	0	-2	0	0	0	0	0	IMPACT410	NA	NA
P-0014116-T01-IM5	P-0014116	IV	NA	11.7446	MSS	NA	F	colorectal	MSKCC	cBioPortal	Metastatic Colorectal Cancer (MSK. Cancer Cell 2018)	crc_msk_2017	8.54	deceased	Descending Colon	Metastasis	NA	0.0387	12	NA	0	0	0	0	0	0	0	0	0	0	IMPACT410	NA	NA
P-0014119-T01-IM5	P-0014119	IV	NA	3.91488	MSS	NA	F	colorectal	MSKCC	cBioPortal	Metastatic Colorectal Cancer (MSK. Cancer Cell 2018)	crc_msk_2017	22.83	deceased	Splenic Flexure	Primary	NA	0.1118	5	NA	0	0	0	0	0	-2	0	0	0	0	IMPACT410	NA	NA
P-0014133-T01-IM5	P-0014133	IV	NA	5.87232	MSS	NA	F	colorectal	MSKCC	cBioPortal	Metastatic Colorectal Cancer (MSK. Cancer Cell 2018)	crc_msk_2017	48.07	deceased	Rectum	Metastasis	NA	0.4586	6	NA	0	0	0	0	0	0	0	0	0	0	IMPACT410	NA	NA
P-0014143-T01-IM5	P-0014143	IV	NA	51.8721	MSI-H	NA	F	colorectal	MSKCC	cBioPortal	Metastatic Colorectal Cancer (MSK. Cancer Cell 2018)	crc_msk_2017	38.14	alive	Cecum	Primary	NA	0.0199	53	NA	0	0	0	0	0	0	0	0	0	0	IMPACT410	NA	NA
P-0014168-T01-IM5	P-0014168	IV	NA	6.85104	MSS	NA	F	colorectal	MSKCC	cBioPortal	Metastatic Colorectal Cancer (MSK. Cancer Cell 2018)	crc_msk_2017	20.17	deceased	Transverse Colon	Primary	NA	0.0626	7	NA	0	0	0	0	0	0	0	0	0	0	IMPACT410	NA	NA
P-0014182-T01-IM6	P-0014182	II	NA	7.78228	MSS	NA	M	colorectal	MSKCC	cBioPortal	Metastatic Colorectal Cancer (MSK. Cancer Cell 2018)	crc_msk_2017	12.48	deceased	Rectosigmoid	Primary	NA	0.1274	9	NA	0	0	0	0	0	0	0	0	0	0	IMPACT468	NA	NA
P-0014190-T01-IM6	P-0014190	II	NA	9.51168	MSS	NA	M	colorectal	MSKCC	cBioPortal	Metastatic Colorectal Cancer (MSK. Cancer Cell 2018)	crc_msk_2017	13.97	alive	Cecum	Metastasis	NA	0	11	NA	0	0	0	0	0	0	0	0	0	0	IMPACT468	NA	NA
P-0014195-T01-IM6	P-0014195	IV	NA	5.18819	MSS	NA	M	colorectal	MSKCC	cBioPortal	Metastatic Colorectal Cancer (MSK. Cancer Cell 2018)	crc_msk_2017	10.87	deceased	Cecum	Primary	NA	0.0464	6	NA	0	0	0	0	0	0	0	0	0	0	IMPACT468	NA	NA
P-0014252-T01-IM6	P-0014252	III	NA	3.45879	MSS	NA	M	colorectal	MSKCC	cBioPortal	Metastatic Colorectal Cancer (MSK. Cancer Cell 2018)	crc_msk_2017	29.54	deceased	Cecum	Metastasis	NA	0.2208	4	NA	0	0	0	0	0	0	0	0	0	0	IMPACT468	NA	NA
P-0014258-T01-IM6	P-0014258	IV	NA	77.8228	MSI-H	NA	M	colorectal	MSKCC	cBioPortal	Metastatic Colorectal Cancer (MSK. Cancer Cell 2018)	crc_msk_2017	5.88	deceased	Sigmoid Colon	Primary	NA	0	91	NA	0	0	0	0	0	0	0	0	0	0	IMPACT468	NA	NA
P-0014296-T01-IM6	P-0014296	IV	NA	8.64698	MSS	NA	F	colorectal	MSKCC	cBioPortal	Metastatic Colorectal Cancer (MSK. Cancer Cell 2018)	crc_msk_2017	11.01	alive	Sigmoid Colon	Metastasis	NA	0.0477	10	NA	0	0	0	0	0	0	0	0	0	0	IMPACT468	NA	NA
P-0014404-T01-IM6	P-0014404	III	NA	19.8881	MSI-H	NA	F	colorectal	MSKCC	cBioPortal	GENIE BPC CRC v2.0-public	crc_public_genie_bpc	53.2566	alive	Rectosigmoid	Primary	NA	0.013	23	NA	0	0	0	0	0	0	0	0	0	0	IMPACT468	NA	NA
P-0014415-T01-IM6	P-0014415	IV	NA	3.45879	MSS	NA	M	colorectal	MSKCC	cBioPortal	Metastatic Colorectal Cancer (MSK. Cancer Cell 2018)	crc_msk_2017	20.34	deceased	Rectosigmoid	Primary	NA	0.0122	4	NA	0	0	0	0	0	0	0	0	0	0	IMPACT468	NA	NA
P-0014416-T01-IM6	P-0014416	NA	NA	8.64698	MSS	82.66	M	colorectal	MSKCC	cBioPortal	MSK MetTropism (MSK. Cell 2021)	msk_met_2021	12.85	deceased	Colon	Primary	NA	0.1804	10	NA	0	0	0	0	0	0	0	0	0	0	IMPACT468	NA	NA
P-0014456-T01-IM6	P-0014456	NA	NA	5.18819	MSS	64.54	M	rectum	MSKCC	cBioPortal	MSK MetTropism (MSK. Cell 2021)	msk_met_2021	23.95	deceased	Rectum	Primary	NA	0.032	6	NA	0	0	0	0	0	0	0	0	0	0	IMPACT468	rectum	left
P-0014499-T02-IM6	P-0014499	NA	NA	2.59409	MSS	57.38	M	colon	MSKCC	cBioPortal	MSK MetTropism (MSK. Cell 2021)	msk_met_2021	27.53	deceased	Colon	Primary	NA	0.2036	3	NA	0	0	0	0	0	0	0	0	0	0	IMPACT468	colon	right
P-0014514-T01-IM6	P-0014514	NA	NA	8.64698	MSS	67.11	M	colon	MSKCC	cBioPortal	MSK MetTropism (MSK. Cell 2021)	msk_met_2021	48.43	alive	Sigmoid Colon	Primary	NA	0.0929	10	NA	0	0	0	0	0	0	0	0	0	0	IMPACT468	colon	right
P-0014543-T01-IM6	P-0014543	NA	NA	4.32349	MSS	62.74	M	rectum	MSKCC	cBioPortal	MSK MetTropism (MSK. Cell 2021)	msk_met_2021	0	alive	Rectum	Primary	NA	0.0558	5	NA	0	0	0	0	0	0	0	0	0	0	IMPACT468	rectum	left
P-0014553-T01-IM6	P-0014553	NA	NA	6.91758	MSS	66.46	M	rectum	MSKCC	cBioPortal	MSK MetTropism (MSK. Cell 2021)	msk_met_2021	14	deceased	Rectum	Primary	NA	0.5101	8	NA	0	0	0	0	0	0	0	0	0	0	IMPACT468	rectum	left
P-0014555-T01-IM6	P-0014555	NA	NA	7.78228	MSS	58.89	F	colon	MSKCC	cBioPortal	MSK MetTropism (MSK. Cell 2021)	msk_met_2021	17.08	deceased	Sigmoid Colon	Primary	NA	0.563	9	NA	0	0	0	0	0	0	0	0	0	0	IMPACT468	colon	right
P-0014565-T01-IM6	P-0014565	NA	NA	6.05289	MSS	52.72	F	colon	MSKCC	cBioPortal	MSK MetTropism (MSK. Cell 2021)	msk_met_2021	15.31	deceased	Ascending Colon	Primary	NA	0.0689	7	NA	0	0	0	0	0	0	0	0	0	0	IMPACT468	colon	right
P-0014596-T01-IM6	P-0014596	NA	NA	7.78228	MSS	65.17	F	colon	MSKCC	cBioPortal	MSK MetTropism (MSK. Cell 2021)	msk_met_2021	49.15	alive	Cecum	Metastasis	Unspecified	0.1285	9	NA	0	0	0	0	0	0	0	0	0	0	IMPACT468	colon	right
P-0014616-T01-IM6	P-0014616	NA	NA	31.1291	MSI-H	75.23	F	colon	MSKCC	cBioPortal	MSK MetTropism (MSK. Cell 2021)	msk_met_2021	48	alive	Ascending Colon	Primary	NA	0.009	36	NA	0	0	0	0	0	0	0	0	0	0	IMPACT468	colon	right
P-0014651-T01-IM6	P-0014651	NA	NA	3.45879	MSS	47.96	F	colon	MSKCC	cBioPortal	MSK MetTropism (MSK. Cell 2021)	msk_met_2021	36.9	deceased	Descending Colon	Metastasis	Liver	0.424	4	NA	0	0	0	0	0	0	0	0	0	0	IMPACT468	colon	right
P-0014694-T01-IM6	P-0014694	NA	NA	6.91758	MSS	31.58	M	colon	MSKCC	cBioPortal	MSK MetTropism (MSK. Cell 2021)	msk_met_2021	24.41	deceased	Sigmoid Colon	Primary	NA	0.1543	8	NA	0	0	0	0	0	0	0	0	0	0	IMPACT468	colon	right
P-0014754-T01-IM6	P-0014754	NA	NA	4.32349	MSS	60.82	M	colorectal	MSKCC	cBioPortal	MSK MetTropism (MSK. Cell 2021)	msk_met_2021	29.34	deceased	Colon	Metastasis	Liver	0.6797	5	NA	0	0	0	0	0	0	0	0	0	0	IMPACT468	NA	NA
P-0014768-T01-IM6	P-0014768	NA	NA	6.05289	MSS	46.61	M	rectum	MSKCC	cBioPortal	MSK MetTropism (MSK. Cell 2021)	msk_met_2021	48.23	alive	Rectum	Primary	NA	0.1511	7	NA	0	0	0	0	0	0	0	0	0	0	IMPACT468	rectum	left
P-0014774-T01-IM6	P-0014774	NA	NA	5.18819	MSS	85.89	M	colorectal	MSKCC	cBioPortal	MSK MetTropism (MSK. Cell 2021)	msk_met_2021	12.16	alive	Colon	Metastasis	Liver	0.0333	6	NA	0	0	0	0	0	0	0	0	0	0	IMPACT468	NA	NA
P-0014787-T01-IM6	P-0014787	NA	NA	48.4231	MSI-H	62.27	F	colon	MSKCC	cBioPortal	MSK MetTropism (MSK. Cell 2021)	msk_met_2021	46.65	alive	Transverse Colon	Primary	NA	0.0119	54	NA	0	0	0	0	0	0	0	0	0	0	IMPACT468	colon	right
P-0014827-T01-IM6	P-0014827	NA	NA	10.3764	MSS	60.64	F	colon	MSKCC	cBioPortal	MSK MetTropism (MSK. Cell 2021)	msk_met_2021	15.44	deceased	Sigmoid Colon	Primary	NA	0.0558	12	NA	0	0	0	0	0	0	0	0	0	0	IMPACT468	colon	right
P-0014832-T01-IM6	P-0014832	NA	NA	3.45879	MSS	39.52	F	rectum	MSKCC	cBioPortal	MSK MetTropism (MSK. Cell 2021)	msk_met_2021	17.08	deceased	Rectum	Metastasis	Unspecified	0.0008	4	NA	0	0	0	0	0	0	0	0	0	0	IMPACT468	rectum	left
P-0014848-T01-IM6	P-0014848	NA	NA	6.91758	MSS	50.74	M	colon	MSKCC	cBioPortal	MSK MetTropism (MSK. Cell 2021)	msk_met_2021	35.45	deceased	Sigmoid Colon	Primary	NA	0.3685	8	NA	0	0	0	0	0	0	0	0	0	0	IMPACT468	colon	right
P-0014858-T01-IM6	P-0014858	NA	NA	6.05289	MSS	55.98	M	rectum	MSKCC	cBioPortal	MSK MetTropism (MSK. Cell 2021)	msk_met_2021	49.35	alive	Rectum	Metastasis	Lung	0.0966	7	NA	0	0	0	0	0	0	0	0	0	0	IMPACT468	rectum	left
P-0014863-T01-IM6	P-0014863	NA	NA	6.05289	MSS	70.14	F	colon	MSKCC	cBioPortal	MSK MetTropism (MSK. Cell 2021)	msk_met_2021	17.02	deceased	Descending Colon	Primary	NA	0.049	7	NA	0	0	0	0	0	0	0	0	0	0	IMPACT468	colon	right
P-0014874-T01-IM6	P-0014874	NA	NA	6.05289	MSS	43.71	M	rectum	MSKCC	cBioPortal	MSK MetTropism (MSK. Cell 2021)	msk_met_2021	19.09	alive	Rectum	Metastasis	Lung	0.3731	7	NA	0	0	0	0	0	0	0	0	0	0	IMPACT468	rectum	left
P-0014897-T01-IM6	P-0014897	NA	NA	5.18819	MSS	64.59	F	colon	MSKCC	cBioPortal	MSK MetTropism (MSK. Cell 2021)	msk_met_2021	50.7	deceased	Sigmoid Colon	Primary	NA	0.4669	6	NA	0	0	0	0	0	0	0	0	0	0	IMPACT468	colon	right
P-0014899-T01-IM6	P-0014899	NA	NA	NA	MSS	NA	F	rectum	MSKCC	cBioPortal	Rectal Cancer (MSK. Nature Medicine 2022)	rectal_msk_2022	10.97	deceased	NA	NA	NA	0.2479	6	NA	0	0	0	0	0	0	0	0	0	0	IMPACT468	rectum	left
P-0014908-T01-IM6	P-0014908	NA	NA	8.64698	MSS	82.21	M	colorectal	MSKCC	cBioPortal	MSK MetTropism (MSK. Cell 2021)	msk_met_2021	5.59	alive	Colon	Metastasis	Liver	0.3805	10	NA	0	0	0	0	0	0	0	0	0	0	IMPACT468	NA	NA
P-0014945-T02-IM6	P-0014945	NA	NA	3.45879	MSS	62.01	F	colon	MSKCC	cBioPortal	MSK MetTropism (MSK. Cell 2021)	msk_met_2021	23.43	deceased	Colon	Metastasis	Liver	0.2314	4	NA	0	0	0	0	0	0	0	0	0	0	IMPACT468	colon	right
P-0014971-T01-IM6	P-0014971	NA	NA	4.32349	MSS	47.87	F	rectum	MSKCC	cBioPortal	MSK MetTropism (MSK. Cell 2021)	msk_met_2021	15.57	deceased	Rectum	Primary	NA	0.1721	5	NA	0	0	0	0	0	0	0	0	0	0	IMPACT468	rectum	left
P-0014994-T01-IM6	P-0014994	NA	NA	47.5584	MSI-H	65.02	M	colon	MSKCC	cBioPortal	MSK MetTropism (MSK. Cell 2021)	msk_met_2021	12.48	alive	Cecum	Primary	NA	0.0002	55	NA	0	0	0	0	0	0	0	0	0	0	IMPACT468	colon	right
P-0015006-T01-IM6	P-0015006	NA	NA	6.91758	MSS	66.66	M	colorectal	MSKCC	cBioPortal	MSK MetTropism (MSK. Cell 2021)	msk_met_2021	34.89	deceased	Colon	Metastasis	Intra-Abdominal	0.2876	8	NA	0	0	0	0	0	0	0	0	0	0	IMPACT468	NA	NA
P-0015016-T01-IM6	P-0015016	NA	NA	3.45879	MSS	77.28	F	colon	MSKCC	cBioPortal	MSK MetTropism (MSK. Cell 2021)	msk_met_2021	0.62	alive	Colon	Metastasis	Liver	0.0458	4	NA	0	0	0	0	0	0	0	0	0	0	IMPACT468	colon	right
P-0015020-T01-IM6	P-0015020	NA	NA	7.78228	MSS	68.61	M	colorectal	MSKCC	cBioPortal	MSK MetTropism (MSK. Cell 2021)	msk_met_2021	0.95	alive	Ascending Colon	Primary	NA	0.0627	9	NA	0	0	0	0	0	0	0	0	0	0	IMPACT468	NA	NA
P-0015055-T01-IM6	P-0015055	NA	NA	7.78228	MSS	36.91	M	colon	MSKCC	cBioPortal	MSK MetTropism (MSK. Cell 2021)	msk_met_2021	3.68	deceased	Cecum	Primary	NA	0.268	9	NA	0	0	0	0	0	0	-2	0	0	0	IMPACT468	colon	right
P-0015068-T01-IM6	P-0015068	NA	NA	6.91758	MSS	67.67	M	colon	MSKCC	cBioPortal	MSK MetTropism (MSK. Cell 2021)	msk_met_2021	49.05	alive	Sigmoid Colon	Metastasis	Lung	0.3907	8	NA	0	0	0	0	0	0	0	0	0	0	IMPACT468	colon	right
P-0015074-T01-IM6	P-0015074	NA	NA	6.05289	MSS	59.24	M	colon	MSKCC	cBioPortal	MSK MetTropism (MSK. Cell 2021)	msk_met_2021	4.01	deceased	Sigmoid Colon	Metastasis	Liver	0.0626	7	NA	0	0	0	0	0	0	0	0	0	0	IMPACT468	colon	right
P-0015114-T01-IM6	P-0015114	NA	NA	6.91758	MSS	64.34	M	colon	MSKCC	cBioPortal	MSK MetTropism (MSK. Cell 2021)	msk_met_2021	47.05	alive	Colon	Primary	NA	0.0355	8	NA	0	0	0	0	0	0	0	0	0	0	IMPACT468	colon	right
P-0015121-T01-IM6	P-0015121	NA	NA	4.32349	MSS	32.37	M	colon	MSKCC	cBioPortal	MSK MetTropism (MSK. Cell 2021)	msk_met_2021	34.46	deceased	Rectum	Primary	NA	0.359	5	NA	0	0	0	0	0	0	0	0	0	0	IMPACT468	colon	right
P-0015128-T01-IM6	P-0015128	NA	NA	2.59409	MSS	51.41	M	colon	MSKCC	cBioPortal	MSK MetTropism (MSK. Cell 2021)	msk_met_2021	21.85	deceased	Colon	Primary	NA	0.3068	3	NA	0	0	0	0	0	-2	0	0	0	0	IMPACT468	colon	right
P-0015146-T02-IM6	P-0015146	NA	NA	6.05289	MSS	48.9	M	colon	MSKCC	cBioPortal	MSK MetTropism (MSK. Cell 2021)	msk_met_2021	14.16	deceased	Colon	Metastasis	Intra-Abdominal	0.2052	7	NA	0	0	0	0	0	0	0	0	0	0	IMPACT468	colon	right
P-0015149-T01-IM6	P-0015149	NA	NA	NA	MSS	NA	F	rectum	MSKCC	cBioPortal	Rectal Cancer (MSK. Nature Medicine 2022)	rectal_msk_2022	47.21	alive	NA	NA	NA	0.0077	2	NOS Hispanic	0	0	0	0	0	0	0	0	0	0	IMPACT468	rectum	left
P-0015190-T01-IM6	P-0015190	NA	NA	3.45879	MSS	43.35	F	colon	MSKCC	cBioPortal	MSK MetTropism (MSK. Cell 2021)	msk_met_2021	49.18	alive	Colon	Primary	NA	0.3585	4	NA	0	0	0	0	0	0	0	0	0	0	IMPACT468	colon	right
P-0015208-T01-IM6	P-0015208	NA	NA	6.05289	MSS	76.83	F	colon	MSKCC	cBioPortal	MSK MetTropism (MSK. Cell 2021)	msk_met_2021	3.35	deceased	Colon	Primary	NA	0.387	7	NA	0	0	0	0	0	0	0	0	0	0	IMPACT468	colon	right
P-0015210-T01-IM6	P-0015210	NA	NA	4.32349	MSS	52.32	F	colon	MSKCC	cBioPortal	MSK MetTropism (MSK. Cell 2021)	msk_met_2021	8.18	deceased	Ascending Colon	Metastasis	CNS/Brain	0.4106	5	NA	0	0	0	0	0	0	0	0	0	0	IMPACT468	colon	right
P-0015221-T01-IM6	P-0015221	NA	NA	2.59409	MSS	41.36	F	colon	MSKCC	cBioPortal	MSK MetTropism (MSK. Cell 2021)	msk_met_2021	8.51	deceased	Sigmoid Colon	Primary	NA	0.2137	3	NA	0	0	0	0	0	0	0	0	0	0	IMPACT468	colon	right
P-0015237-T01-IM6	P-0015237	NA	NA	51.8819	MSI-H	73.75	F	colon	MSKCC	cBioPortal	MSK MetTropism (MSK. Cell 2021)	msk_met_2021	47.71	alive	Colon	Metastasis	Liver	0.1179	60	NA	0	0	0	0	0	0	0	0	0	0	IMPACT468	colon	right
P-0015244-T01-IM6	P-0015244	NA	NA	5.18819	MSS	39.79	M	colon	MSKCC	cBioPortal	MSK MetTropism (MSK. Cell 2021)	msk_met_2021	14.49	deceased	Colon	Primary	NA	0.1098	6	NA	0	0	0	0	0	0	0	0	0	0	IMPACT468	colon	right
P-0015252-T01-IM6	P-0015252	NA	NA	41.5055	MSI-H	61.27	M	colon	MSKCC	cBioPortal	MSK MetTropism (MSK. Cell 2021)	msk_met_2021	40.31	alive	Transverse Colon	Primary	NA	0	48	NA	0	0	0	0	0	0	0	0	0	0	IMPACT468	colon	right
P-0015263-T01-IM6	P-0015263	NA	NA	6.05289	MSS	75.38	M	colon	MSKCC	cBioPortal	MSK MetTropism (MSK. Cell 2021)	msk_met_2021	46.69	alive	Cecum	Primary	NA	0.2809	7	NA	0	0	0	0	0	0	0	0	0	0	IMPACT468	colon	right
P-0015276-T02-IM6	P-0015276	NA	NA	5.18819	MSS	63.63	M	colon	MSKCC	cBioPortal	MSK MetTropism (MSK. Cell 2021)	msk_met_2021	34.33	deceased	Colon	Metastasis	Liver	0.0166	6	NA	0	0	0	0	0	0	0	0	0	0	IMPACT468	colon	right
P-0015295-T01-IM6	P-0015295	NA	NA	10.3764	MSS	63.3	M	colon	MSKCC	cBioPortal	MSK MetTropism (MSK. Cell 2021)	msk_met_2021	45.31	alive	Cecum	Primary	NA	0.1451	12	NA	0	0	0	0	0	0	0	0	0	0	IMPACT468	colon	right
P-0015298-T02-IM6	P-0015298	NA	NA	10.3764	MSS	30.28	F	colon	MSKCC	cBioPortal	MSK MetTropism (MSK. Cell 2021)	msk_met_2021	48.4	alive	Cecum	Primary	NA	0.2239	12	NA	0	0	0	0	0	0	0	0	0	0	IMPACT468	colon	right
P-0015323-T01-IM6	P-0015323	NA	NA	1.7294	MSS	41.08	M	colorectal	MSKCC	cBioPortal	MSK MetTropism (MSK. Cell 2021)	msk_met_2021	8.51	alive	Rectosigmoid Colon	Primary	NA	0.1097	2	NA	0	0	0	0	0	0	0	0	0	0	IMPACT468	NA	NA
P-0015354-T01-IM6	P-0015354	NA	NA	6.05289	MSS	47.98	M	colon	MSKCC	cBioPortal	MSK MetTropism (MSK. Cell 2021)	msk_met_2021	0	alive	Colon	Primary	NA	0.0618	7	NA	0	0	0	0	0	0	0	0	0	0	IMPACT468	colon	right
P-0015366-T01-IM6	P-0015366	NA	NA	5.18819	MSS	67.68	M	colorectal	MSKCC	cBioPortal	MSK MetTropism (MSK. Cell 2021)	msk_met_2021	14.06	deceased	Cecum	Primary	NA	0.0703	6	NA	0	0	0	0	0	0	0	0	0	0	IMPACT468	NA	NA
P-0015371-T01-IM6	P-0015371	IV	NA	6.05289	NA	NA	M	colon	MSKCC	cBioPortal	Colorectal Cancer (MSK. Gastroenterology 2020)	crc_apc_impact_2020	12	deceased	NA	NA	NA	0.0709	7	NA	0	0	0	0	0	0	0	0	0	0	NA	colon	right
P-0015376-T01-IM6	P-0015376	NA	NA	2.59409	MSS	63.62	F	colon	MSKCC	cBioPortal	MSK MetTropism (MSK. Cell 2021)	msk_met_2021	15.61	alive	Sigmoid Colon	Primary	NA	0.1398	3	NA	0	0	0	0	0	0	0	0	0	0	IMPACT468	colon	right
P-0015380-T01-IM6	P-0015380	NA	NA	6.91758	MSS	54.53	F	colon	MSKCC	cBioPortal	MSK MetTropism (MSK. Cell 2021)	msk_met_2021	1.25	deceased	Sigmoid Colon	Primary	NA	0.1378	8	NA	0	0	0	0	0	0	0	0	0	0	IMPACT468	colon	right
P-0015403-T01-IM6	P-0015403	NA	NA	4.32349	MSS	53.92	M	colon	MSKCC	cBioPortal	MSK MetTropism (MSK. Cell 2021)	msk_met_2021	45.73	alive	Colon	Metastasis	Bowel	0.0619	5	NA	0	0	0	0	0	0	0	0	0	0	IMPACT468	colon	right
P-0015411-T01-IM6	P-0015411	NA	NA	8.64698	MSS	64.53	M	colon	MSKCC	cBioPortal	MSK MetTropism (MSK. Cell 2021)	msk_met_2021	39.56	alive	Colon	Metastasis	Liver	0.144	10	NA	0	0	0	0	0	0	0	0	0	0	IMPACT468	colon	right
P-0015416-T01-IM6	P-0015416	NA	NA	103.764	MSI-H	32.42	M	colon	MSKCC	cBioPortal	MSK MetTropism (MSK. Cell 2021)	msk_met_2021	48.07	alive	Colon	Primary	NA	0.033	120	NA	0	0	0	0	0	0	0	0	0	0	IMPACT468	colon	right
P-0015417-T01-IM6	P-0015417	NA	NA	2.59409	MSS	66.35	M	rectum	MSKCC	cBioPortal	MSK MetTropism (MSK. Cell 2021)	msk_met_2021	42.55	alive	Rectum	Metastasis	Unspecified	0	3	NA	0	0	0	0	0	0	0	0	0	0	IMPACT468	rectum	left
P-0015474-T01-IM6	P-0015474	NA	NA	2.59409	MSS	64.11	M	colon	MSKCC	cBioPortal	MSK MetTropism (MSK. Cell 2021)	msk_met_2021	7.13	alive	Colon	Primary	NA	0.2819	3	NA	0	0	0	0	0	0	0	0	0	0	IMPACT468	colon	right
P-0015477-T01-IM6	P-0015477	NA	NA	8.64698	MSS	64.7	F	colon	MSKCC	cBioPortal	MSK MetTropism (MSK. Cell 2021)	msk_met_2021	47.77	alive	Colon	Metastasis	Intra-Abdominal	0.0851	10	NA	0	0	0	0	0	0	0	0	0	0	IMPACT468	colon	right
P-0015518-T01-IM6	P-0015518	NA	NA	6.05289	MSS	63.85	M	colon	MSKCC	cBioPortal	MSK MetTropism (MSK. Cell 2021)	msk_met_2021	11.1	deceased	Colon	Metastasis	Skin	0.5714	7	NA	0	0	0	0	0	0	0	0	0	0	IMPACT468	colon	right
P-0015534-T01-IM6	P-0015534	NA	NA	3.45879	MSS	40.45	F	colon	MSKCC	cBioPortal	MSK MetTropism (MSK. Cell 2021)	msk_met_2021	9.99	deceased	Colon	Primary	NA	0.0054	4	NA	0	0	0	0	0	0	0	0	0	0	IMPACT468	colon	right
P-0015536-T01-IM6	P-0015536	NA	NA	53.6113	MSI-H	64.57	F	colon	MSKCC	cBioPortal	MSK MetTropism (MSK. Cell 2021)	msk_met_2021	1.48	alive	Colon	Primary	NA	0	62	NA	0	0	0	0	0	0	0	0	0	0	IMPACT468	colon	right
P-0015548-T01-IM6	P-0015548	NA	NA	5.18819	MSS	84.25	F	colorectal	MSKCC	cBioPortal	MSK MetTropism (MSK. Cell 2021)	msk_met_2021	0	alive	Rectosigmoid Colon	Primary	NA	0.3708	6	NA	0	0	0	0	0	0	0	0	0	0	IMPACT468	NA	NA
P-0015566-T01-IM6	P-0015566	NA	NA	6.05289	MSS	52.61	F	colon	MSKCC	cBioPortal	MSK MetTropism (MSK. Cell 2021)	msk_met_2021	26.42	deceased	Colon	Primary	NA	0.3097	7	NA	0	0	0	0	0	0	0	0	0	0	IMPACT468	colon	right
P-0015642-T01-IM6	P-0015642	NA	NA	6.05289	MSS	65.23	M	colon	MSKCC	cBioPortal	MSK MetTropism (MSK. Cell 2021)	msk_met_2021	4.96	deceased	Colon	Primary	NA	0.2844	7	NA	0	0	0	0	0	0	0	0	0	0	IMPACT468	colon	right
P-0015647-T01-IM6	P-0015647	NA	NA	3.45879	MSS	55.09	M	colon	MSKCC	cBioPortal	MSK MetTropism (MSK. Cell 2021)	msk_met_2021	22.28	deceased	Colon	Primary	NA	0.688	4	NA	0	0	0	0	0	0	0	0	0	0	IMPACT468	colon	right
P-0015699-T01-IM6	P-0015699	NA	NA	57.9348	MSI-H	57.79	M	colon	MSKCC	cBioPortal	MSK MetTropism (MSK. Cell 2021)	msk_met_2021	6.47	alive	Colon	Primary	NA	0.0795	68	NA	0	0	0	0	0	0	0	0	0	0	IMPACT468	colon	right
P-0015700-T01-IM6	P-0015700	NA	NA	3.45879	MSS	56.94	F	colon	MSKCC	cBioPortal	MSK MetTropism (MSK. Cell 2021)	msk_met_2021	47.15	alive	Colon	Primary	NA	0.1007	4	NA	0	0	0	0	0	0	0	0	0	0	IMPACT468	colon	right
P-0015711-T01-IM6	P-0015711	NA	NA	4.32349	MSS	74.87	M	rectum	MSKCC	cBioPortal	MSK MetTropism (MSK. Cell 2021)	msk_met_2021	19.06	deceased	Rectum	Primary	NA	0.3086	5	NA	0	0	0	0	0	0	0	0	0	0	IMPACT468	rectum	left
P-0015721-T01-IM6	P-0015721	NA	NA	4.32349	MSS	65.44	F	colon	MSKCC	cBioPortal	MSK MetTropism (MSK. Cell 2021)	msk_met_2021	45.8	alive	Colon	Metastasis	Ovary	0.6074	5	NA	0	0	0	0	0	0	0	0	0	0	IMPACT468	colon	right
P-0015727-T01-IM6	P-0015727	NA	NA	9.51168	MSS	52.38	F	colon	MSKCC	cBioPortal	MSK MetTropism (MSK. Cell 2021)	msk_met_2021	28.78	alive	Colon	Metastasis	Liver	0.136	11	NA	0	0	0	0	0	0	0	0	0	0	IMPACT468	colon	right
P-0015730-T01-IM6	P-0015730	NA	NA	8.64698	MSS	55.02	F	rectum	MSKCC	cBioPortal	MSK MetTropism (MSK. Cell 2021)	msk_met_2021	3.22	deceased	Rectum	Metastasis	Bone	0.1619	10	NA	0	0	0	0	0	0	0	0	0	0	IMPACT468	rectum	left
P-0015732-T01-IM6	P-0015732	NA	NA	6.91758	MSS	52.02	M	colon	MSKCC	cBioPortal	MSK MetTropism (MSK. Cell 2021)	msk_met_2021	47.18	alive	Colon	Primary	NA	0.1128	8	NA	0	0	0	0	0	0	0	0	0	0	IMPACT468	colon	right
P-0015735-T01-IM6	P-0015735	NA	NA	6.05289	MSS	35.83	F	colon	MSKCC	cBioPortal	MSK MetTropism (MSK. Cell 2021)	msk_met_2021	9.59	deceased	Cecum	Primary	NA	0.0966	7	NA	0	0	0	0	0	0	0	0	0	0	IMPACT468	colon	right
P-0015775-T01-IM6	P-0015775	NA	NA	1.7294	MSS	49.57	M	colon	MSKCC	cBioPortal	MSK MetTropism (MSK. Cell 2021)	msk_met_2021	14.55	deceased	Colon	Primary	NA	0.1809	2	NA	0	0	0	0	0	0	0	0	0	0	IMPACT468	colon	right
P-0015781-T01-IM6	P-0015781	NA	NA	3.45879	MSS	41.33	F	colon	MSKCC	cBioPortal	MSK MetTropism (MSK. Cell 2021)	msk_met_2021	43.11	deceased	Colon	Primary	NA	0.4128	4	NA	0	0	0	0	0	-2	0	0	0	0	IMPACT468	colon	right
P-0015782-T01-IM6	P-0015782	NA	NA	8.64698	MSS	58.74	F	colon	MSKCC	cBioPortal	MSK MetTropism (MSK. Cell 2021)	msk_met_2021	39.33	alive	Colon	Primary	NA	0.4252	10	NA	0	0	0	0	0	0	0	0	0	0	IMPACT468	colon	right
P-0015783-T01-IM6	P-0015783	NA	NA	4.32349	MSS	48.93	M	colon	MSKCC	cBioPortal	MSK MetTropism (MSK. Cell 2021)	msk_met_2021	4.67	alive	Colon	Primary	NA	0.193	5	NA	0	0	0	0	0	0	0	0	0	0	IMPACT468	colon	right
P-0015790-T01-IM6	P-0015790	NA	NA	6.05289	MSS	52.3	F	colon	MSKCC	cBioPortal	MSK MetTropism (MSK. Cell 2021)	msk_met_2021	43.27	alive	Colon	Primary	NA	0.0036	7	NA	0	0	0	0	0	0	0	0	0	0	IMPACT468	colon	right
P-0015834-T01-IM6	P-0015834	NA	NA	0.864698	MSS	82.41	F	colon	MSKCC	cBioPortal	MSK MetTropism (MSK. Cell 2021)	msk_met_2021	16.33	deceased	Rectosigmoid Colon	Primary	NA	0.4588	1	NA	0	0	0	0	0	0	0	0	0	0	IMPACT468	colon	right
P-0015835-T01-IM6	P-0015835	NA	NA	4.32349	MSS	47.22	F	colon	MSKCC	cBioPortal	MSK MetTropism (MSK. Cell 2021)	msk_met_2021	44.81	alive	Colon	Metastasis	Liver	0.002	5	NA	0	0	0	0	0	0	0	0	0	0	IMPACT468	colon	right
P-0015851-T01-IM6	P-0015851	NA	NA	30.2644	MSI-H	57.33	M	colon	MSKCC	cBioPortal	MSK MetTropism (MSK. Cell 2021)	msk_met_2021	45.93	alive	Ascending Colon	Primary	NA	0.0102	35	NA	0	0	0	0	0	0	0	0	0	0	IMPACT468	colon	right
P-0015868-T01-IM6	P-0015868	NA	NA	3.45879	MSS	51.56	M	colon	MSKCC	cBioPortal	MSK MetTropism (MSK. Cell 2021)	msk_met_2021	29.57	deceased	Colon	Primary	NA	0.0511	4	NA	0	0	0	0	0	0	0	0	0	0	IMPACT468	colon	right
P-0015870-T01-IM6	P-0015870	NA	NA	6.91758	MSS	66.66	F	colon	MSKCC	cBioPortal	MSK MetTropism (MSK. Cell 2021)	msk_met_2021	18.43	alive	Colon	Primary	NA	0.0542	8	NA	0	0	2	0	0	0	0	0	0	0	IMPACT468	colon	right
P-0015884-T01-IM6	P-0015884	NA	NA	7.78228	MSS	57.24	M	rectum	MSKCC	cBioPortal	MSK MetTropism (MSK. Cell 2021)	msk_met_2021	16.13	deceased	Rectum	Primary	NA	0.253	9	NA	0	0	0	0	0	0	0	0	0	0	IMPACT468	rectum	left
P-0015893-T01-IM6	P-0015893	NA	NA	7.78228	MSS	50.48	M	colon	MSKCC	cBioPortal	MSK MetTropism (MSK. Cell 2021)	msk_met_2021	14.72	alive	Colon	Primary	NA	0.2089	9	NA	0	0	0	0	0	0	0	0	0	0	IMPACT468	colon	right
P-0015940-T01-IM6	P-0015940	NA	NA	4.32349	MSS	50.98	F	colon	MSKCC	cBioPortal	MSK MetTropism (MSK. Cell 2021)	msk_met_2021	25.82	alive	Cecum	Primary	NA	0.0024	5	NA	0	0	0	0	0	0	0	0	0	0	IMPACT468	colon	right
P-0015946-T01-IM6	P-0015946	NA	NA	4.32349	MSS	87.04	M	colon	MSKCC	cBioPortal	MSK MetTropism (MSK. Cell 2021)	msk_met_2021	1.45	deceased	Colon	Metastasis	Intra-Abdominal	0.0763	5	NA	0	0	0	0	0	0	0	0	0	0	IMPACT468	colon	right
P-0016013-T01-IM6	P-0016013	NA	NA	6.91758	MSS	90	M	colorectal	MSKCC	cBioPortal	MSK MetTropism (MSK. Cell 2021)	msk_met_2021	15.11	deceased	Cecum	Primary	NA	0.1721	8	NA	0	0	0	0	0	0	0	0	0	0	IMPACT468	NA	NA
P-0016030-T01-IM6	P-0016030	NA	NA	8.64698	MSS	54.89	M	colon	MSKCC	cBioPortal	MSK MetTropism (MSK. Cell 2021)	msk_met_2021	23.29	deceased	Colon	Primary	NA	0.3792	10	NA	0	0	0	0	0	0	0	0	0	0	IMPACT468	colon	right
P-0016044-T01-IM6	P-0016044	NA	NA	4.32349	MSS	54.66	M	rectum	MSKCC	cBioPortal	MSK MetTropism (MSK. Cell 2021)	msk_met_2021	14.88	deceased	Rectum	Primary	NA	0.1038	5	NA	0	0	0	0	0	0	0	0	0	0	IMPACT468	rectum	left
P-0016051-T01-IM6	P-0016051	NA	NA	5.18819	MSS	66.75	M	colorectal	MSKCC	cBioPortal	MSK MetTropism (MSK. Cell 2021)	msk_met_2021	21.85	deceased	Colon	Primary	NA	0.2605	6	NA	0	0	0	0	0	0	0	0	0	0	IMPACT468	NA	NA
P-0016066-T01-IM6	P-0016066	NA	NA	8.64698	MSS	53.57	M	colon	MSKCC	cBioPortal	MSK MetTropism (MSK. Cell 2021)	msk_met_2021	16.56	deceased	Colon	Primary	NA	0.3139	10	NA	0	0	0	0	0	0	0	0	0	0	IMPACT468	colon	right
P-0016067-T01-IM6	P-0016067	NA	NA	0.864698	MSS	74.27	M	colon	MSKCC	cBioPortal	MSK MetTropism (MSK. Cell 2021)	msk_met_2021	10.48	deceased	Cecum	Primary	NA	0.0204	1	NA	0	0	0	0	0	0	0	0	0	0	IMPACT468	colon	right
P-0016091-T01-IM6	P-0016091	NA	NA	8.64698	MSS	50.73	M	colorectal	MSKCC	cBioPortal	MSK MetTropism (MSK. Cell 2021)	msk_met_2021	5.62	deceased	Colon	Metastasis	Liver	0.4698	10	NA	0	0	0	0	0	0	0	0	0	0	IMPACT468	NA	NA
P-0016111-T01-IM6	P-0016111	NA	NA	4.32349	MSS	48.91	F	colon	MSKCC	cBioPortal	MSK MetTropism (MSK. Cell 2021)	msk_met_2021	21.22	deceased	Colon	Metastasis	Ovary	0.4374	5	NA	0	0	0	0	0	0	0	0	0	0	IMPACT468	colon	right
P-0016140-T01-IM6	P-0016140	NA	NA	1.7294	MSS	68.67	M	colon	MSKCC	cBioPortal	MSK MetTropism (MSK. Cell 2021)	msk_met_2021	0	alive	Colon	Metastasis	Lung	0.2551	2	NA	0	0	0	0	0	0	0	0	0	0	IMPACT468	colon	right
P-0016169-T01-IM6	P-0016169	NA	NA	5.18819	MSS	60.15	F	colon	MSKCC	cBioPortal	MSK MetTropism (MSK. Cell 2021)	msk_met_2021	40.38	alive	Colon	Primary	NA	0.3433	6	NA	0	0	0	0	0	0	0	0	0	0	IMPACT468	colon	right
P-0016183-T01-IM6	P-0016183	NA	NA	0.864698	MSS	66.95	M	colon	MSKCC	cBioPortal	MSK MetTropism (MSK. Cell 2021)	msk_met_2021	23.46	alive	Colon	Metastasis	Liver	0.242	1	NA	-2	0	0	0	0	-2	0	0	0	0	IMPACT468	colon	right
P-0016189-T01-IM6	P-0016189	NA	NA	1.7294	MSS	56.37	F	colon	MSKCC	cBioPortal	MSK MetTropism (MSK. Cell 2021)	msk_met_2021	46.82	alive	Colon	Metastasis	Liver	0.0313	2	NA	0	0	0	0	0	0	0	0	0	0	IMPACT468	colon	right
P-0016200-T01-IM6	P-0016200	NA	NA	6.05289	MSS	61.62	M	colon	MSKCC	cBioPortal	MSK MetTropism (MSK. Cell 2021)	msk_met_2021	0	alive	Colon	Metastasis	Liver	0.2941	7	NA	0	0	0	0	0	0	0	0	0	0	IMPACT468	colon	right
P-0016206-T01-IM6	P-0016206	NA	NA	2.59409	MSS	38.31	F	colon	MSKCC	cBioPortal	MSK MetTropism (MSK. Cell 2021)	msk_met_2021	45.18	alive	Colon	Primary	NA	0.1391	3	NA	0	0	0	0	0	0	0	0	0	0	IMPACT468	colon	right
P-0016227-T01-IM6	P-0016227	NA	NA	2.59409	MSS	60.45	F	colon	MSKCC	cBioPortal	MSK MetTropism (MSK. Cell 2021)	msk_met_2021	4.3	deceased	Colon	Metastasis	Liver	0.0015	3	NA	0	0	0	0	0	0	0	0	0	0	IMPACT468	colon	right
P-0016235-T01-IM6	P-0016235	NA	NA	9.51168	MSS	73.97	M	colon	MSKCC	cBioPortal	MSK MetTropism (MSK. Cell 2021)	msk_met_2021	12.52	deceased	Colon	Primary	NA	0.1919	11	NA	0	0	0	0	0	0	0	0	0	0	IMPACT468	colon	right
P-0016266-T01-IM6	P-0016266	NA	NA	6.05289	MSS	38.38	M	colon	MSKCC	cBioPortal	MSK MetTropism (MSK. Cell 2021)	msk_met_2021	30.56	deceased	Colon	Primary	NA	0.2437	7	NA	0	0	0	0	0	-2	0	0	0	0	IMPACT468	colon	right
P-0016278-T01-IM6	P-0016278	NA	NA	8.64698	MSS	53.62	F	colon	MSKCC	cBioPortal	MSK MetTropism (MSK. Cell 2021)	msk_met_2021	18.86	alive	Colon	Primary	NA	0.2661	10	NA	0	0	0	0	0	0	0	0	0	0	IMPACT468	colon	right
P-0016293-T01-IM6	P-0016293	NA	NA	10.3764	MSS	70.83	M	colon	MSKCC	cBioPortal	MSK MetTropism (MSK. Cell 2021)	msk_met_2021	40.41	deceased	Colon	Primary	NA	0.3978	12	NA	0	0	0	0	0	0	0	0	0	0	IMPACT468	colon	right
P-0016314-T01-IM6	P-0016314	NA	NA	109.817	MSI-H	62.5	F	colon	MSKCC	cBioPortal	MSK MetTropism (MSK. Cell 2021)	msk_met_2021	4.83	deceased	Colon	Primary	NA	0.0034	126	NA	0	0	0	0	0	0	0	0	0	0	IMPACT468	colon	right
P-0016338-T01-IM6	P-0016338	NA	NA	4.32349	MSS	58.46	F	colon	MSKCC	cBioPortal	MSK MetTropism (MSK. Cell 2021)	msk_met_2021	45.6	alive	Sigmoid Colon	Primary	NA	0.1941	5	NA	0	0	0	0	0	0	0	0	0	0	IMPACT468	colon	right
P-0016367-T01-IM6	P-0016367	NA	NA	5.18819	MSS	62.43	F	colon	MSKCC	cBioPortal	MSK MetTropism (MSK. Cell 2021)	msk_met_2021	46.46	alive	Colon	Metastasis	Liver	0.3599	6	NA	0	0	0	0	0	0	0	0	0	0	IMPACT468	colon	right
P-0016441-T01-IM6	P-0016441	NA	NA	5.18819	MSS	56.87	M	colon	MSKCC	cBioPortal	MSK MetTropism (MSK. Cell 2021)	msk_met_2021	44.81	alive	Rectosigmoid Colon	Primary	NA	0.0157	6	NA	0	0	0	0	0	0	0	0	0	0	IMPACT468	colon	right
P-0016485-T01-IM6	P-0016485	NA	NA	5.18819	MSS	54.37	M	colon	MSKCC	cBioPortal	MSK MetTropism (MSK. Cell 2021)	msk_met_2021	46.56	alive	Colon	Primary	NA	0.3336	6	NA	0	0	0	0	0	0	0	0	0	0	IMPACT468	colon	right
P-0016487-T01-IM6	P-0016487	NA	NA	6.91758	MSS	57.96	F	rectum	MSKCC	cBioPortal	MSK MetTropism (MSK. Cell 2021)	msk_met_2021	4.93	alive	Rectum	Primary	NA	0.2208	8	NA	0	0	0	0	0	0	0	0	0	0	IMPACT468	rectum	left
P-0016508-T01-IM6	P-0016508	NA	NA	3.45879	MSS	55.54	F	colon	MSKCC	cBioPortal	MSK MetTropism (MSK. Cell 2021)	msk_met_2021	10.05	deceased	Colon	Metastasis	Lymph	0.7747	4	NA	0	0	0	0	0	0	0	0	0	0	IMPACT468	colon	right
P-0016522-T01-IM6	P-0016522	NA	NA	44.0996	MSI-H	58.7	M	colon	MSKCC	cBioPortal	MSK MetTropism (MSK. Cell 2021)	msk_met_2021	45.54	alive	Colon	Primary	NA	0.0326	51	NA	0	0	0	0	0	0	0	0	0	0	IMPACT468	colon	right
P-0016550-T01-IM6	P-0016550	NA	NA	6.05289	MSS	66.41	F	colorectal	MSKCC	cBioPortal	MSK MetTropism (MSK. Cell 2021)	msk_met_2021	44.19	alive	Colon	Metastasis	Lung	0.0441	7	NA	0	0	0	0	0	0	0	0	0	0	IMPACT468	NA	NA
P-0016560-T01-IM6	P-0016560	NA	NA	4.32349	MSS	39.11	M	colon	MSKCC	cBioPortal	MSK MetTropism (MSK. Cell 2021)	msk_met_2021	34.56	deceased	Colon	Primary	NA	0.0903	5	NA	0	0	0	0	0	0	0	0	0	0	IMPACT468	colon	right
P-0016565-T01-IM6	P-0016565	NA	NA	6.91758	MSS	67.16	M	colon	MSKCC	cBioPortal	MSK MetTropism (MSK. Cell 2021)	msk_met_2021	2.53	alive	Colon	Primary	NA	0.1441	8	NA	0	0	0	0	0	0	0	0	0	0	IMPACT468	colon	right
P-0016573-T01-IM6	P-0016573	NA	NA	6.91758	MSS	64.81	M	colon	MSKCC	cBioPortal	MSK MetTropism (MSK. Cell 2021)	msk_met_2021	13.8	deceased	Colon	Metastasis	Liver	0.0755	8	NA	0	0	0	0	0	0	0	0	0	0	IMPACT468	colon	right
P-0016603-T01-IM6	P-0016603	NA	NA	7.78228	MSS	45.07	F	colon	MSKCC	cBioPortal	MSK MetTropism (MSK. Cell 2021)	msk_met_2021	45.83	alive	Cecum	Primary	NA	0	9	NA	0	0	0	0	0	0	0	0	0	0	IMPACT468	colon	right
P-0016606-T01-IM6	P-0016606	NA	NA	6.05289	MSS	76.78	M	colon	MSKCC	cBioPortal	MSK MetTropism (MSK. Cell 2021)	msk_met_2021	43.83	alive	Colon	Metastasis	Liver	0.2901	7	NA	0	0	0	0	0	0	0	0	0	0	IMPACT468	colon	right
P-0016641-T01-IM6	P-0016641	NA	NA	6.05289	MSS	68.83	F	colon	MSKCC	cBioPortal	MSK MetTropism (MSK. Cell 2021)	msk_met_2021	8.67	deceased	Colon	Primary	NA	0.1371	7	NA	0	0	0	0	0	0	-2	0	0	0	IMPACT468	colon	right
P-0016662-T01-IM6	P-0016662	NA	NA	1.7294	MSS	43.17	M	colon	MSKCC	cBioPortal	MSK MetTropism (MSK. Cell 2021)	msk_met_2021	25.59	alive	Colon	Metastasis	Lymph	0	2	NA	0	0	2	0	0	0	0	0	0	0	IMPACT468	colon	right
P-0016696-T01-IM6	P-0016696	NA	NA	4.32349	MSS	81.06	F	colon	MSKCC	cBioPortal	MSK MetTropism (MSK. Cell 2021)	msk_met_2021	21.06	deceased	Colon	Metastasis	Liver	0.5055	5	NA	0	0	0	0	0	0	0	0	0	0	IMPACT468	colon	right
P-0016704-T01-IM6	P-0016704	NA	NA	12.1058	MSS	47.15	M	colon	MSKCC	cBioPortal	MSK MetTropism (MSK. Cell 2021)	msk_met_2021	17.28	deceased	Colon	Primary	NA	0.1202	14	NA	0	0	0	0	0	0	0	0	0	0	IMPACT468	colon	right
P-0016764-T01-IM6	P-0016764	NA	NA	3.45879	MSS	43.12	F	rectum	MSKCC	cBioPortal	MSK MetTropism (MSK. Cell 2021)	msk_met_2021	46	alive	Rectum	Primary	NA	0.1117	4	NA	0	0	0	0	0	0	0	0	0	0	IMPACT468	rectum	left
P-0016767-T01-IM6	P-0016767	NA	NA	12.9705	MSS	52.88	F	colon	MSKCC	cBioPortal	MSK MetTropism (MSK. Cell 2021)	msk_met_2021	1.08	alive	Colon	Metastasis	Lung	0.1413	15	NA	0	0	0	0	0	-2	0	0	0	0	IMPACT468	colon	right
P-0016778-T01-IM6	P-0016778	NA	NA	5.18819	MSS	48.37	M	colon	MSKCC	cBioPortal	MSK MetTropism (MSK. Cell 2021)	msk_met_2021	0	alive	Colon	Metastasis	Intra-Abdominal	0.3166	6	NA	0	0	0	0	0	-2	0	0	0	0	IMPACT468	colon	right
P-0016830-T01-IM6	P-0016830	NA	NA	10.3764	MSS	73.09	F	colon	MSKCC	cBioPortal	MSK MetTropism (MSK. Cell 2021)	msk_met_2021	9.66	deceased	Colon	Primary	NA	0.2152	12	NA	0	0	0	0	0	-2	0	0	0	0	IMPACT468	colon	right
P-0016847-T02-IM6	P-0016847	NA	NA	6.91758	MSS	42.82	M	colon	MSKCC	cBioPortal	MSK MetTropism (MSK. Cell 2021)	msk_met_2021	45.96	alive	Colon	Metastasis	Liver	0.107	8	NA	0	0	0	0	0	0	0	0	0	0	IMPACT468	colon	right
P-0016850-T01-IM6	P-0016850	NA	NA	7.78228	MSS	51.69	M	rectum	MSKCC	cBioPortal	MSK MetTropism (MSK. Cell 2021)	msk_met_2021	6.01	alive	Rectum	Metastasis	Lung	0.0377	9	NA	0	0	0	0	0	0	0	0	0	0	IMPACT468	rectum	left
P-0016864-T01-IM6	P-0016864	NA	NA	2.59409	MSS	51.44	F	colon	MSKCC	cBioPortal	MSK MetTropism (MSK. Cell 2021)	msk_met_2021	43.5	alive	Colon	Metastasis	Lymph	0.0132	3	NA	0	0	0	0	0	0	0	0	0	0	IMPACT468	colon	right
P-0016890-T01-IM6	P-0016890	NA	NA	51.0172	MSI-H	57.64	M	colon	MSKCC	cBioPortal	MSK MetTropism (MSK. Cell 2021)	msk_met_2021	40.9	alive	Colon	Primary	NA	0	59	NA	0	0	0	0	0	0	0	0	0	0	IMPACT468	colon	right
P-0016932-T02-IM6	P-0016932	NA	NA	9.51168	MSS	56.39	F	colon	MSKCC	cBioPortal	MSK MetTropism (MSK. Cell 2021)	msk_met_2021	5.45	deceased	Colon	Metastasis	Liver	0.0218	11	NA	0	0	0	0	0	0	0	0	0	0	IMPACT468	colon	right
P-0016937-T01-IM6	P-0016937	NA	NA	6.05289	MSS	52.96	F	colon	MSKCC	cBioPortal	MSK MetTropism (MSK. Cell 2021)	msk_met_2021	38.97	deceased	Colon	Primary	NA	0.2399	7	NA	0	0	0	0	0	0	0	0	0	0	IMPACT468	colon	right
P-0016938-T01-IM6	P-0016938	IV	NA	40.6408	MSI-H	NA	M	colon	MSKCC	cBioPortal	Colorectal Cancer (MSK. Gastroenterology 2020)	crc_apc_impact_2020	2.2	deceased	NA	NA	NA	0.0001	48	NA	0	0	0	0	0	0	0	0	0	0	NA	colon	right
P-0016956-T01-IM6	P-0016956	NA	NA	0	MSS	47.79	F	colon	MSKCC	cBioPortal	MSK MetTropism (MSK. Cell 2021)	msk_met_2021	11.66	alive	Sigmoid Colon	Metastasis	Liver	0.0001	NA	NA	0	0	0	0	0	0	0	0	0	0	IMPACT468	colon	right
P-0016962-T01-IM6	P-0016962	NA	NA	5.18819	MSS	55.44	F	colon	MSKCC	cBioPortal	MSK MetTropism (MSK. Cell 2021)	msk_met_2021	27.04	deceased	Colon	Primary	NA	0.0386	6	NA	0	0	0	0	0	0	0	0	0	0	IMPACT468	colon	right
P-0016963-T01-IM6	P-0016963	NA	NA	6.05289	MSS	57.79	F	colon	MSKCC	cBioPortal	MSK MetTropism (MSK. Cell 2021)	msk_met_2021	46.23	alive	Colon	Primary	NA	0.0744	7	NA	0	0	0	0	0	0	0	0	0	0	IMPACT468	colon	right
P-0016967-T01-IM6	P-0016967	NA	NA	6.91758	MSS	42.65	F	rectum	MSKCC	cBioPortal	MSK MetTropism (MSK. Cell 2021)	msk_met_2021	45.47	alive	Rectum	Primary	NA	0.3554	8	NA	0	0	0	0	0	0	0	0	0	0	IMPACT468	rectum	left
P-0016984-T01-IM6	P-0016984	NA	NA	6.91758	MSS	52.07	F	rectum	MSKCC	cBioPortal	MSK MetTropism (MSK. Cell 2021)	msk_met_2021	11.01	alive	Rectum	Primary	NA	0.251	8	NA	0	0	0	0	0	0	0	0	0	0	IMPACT468	rectum	left
P-0017008-T01-IM6	P-0017008	NA	NA	0.864698	MSS	59.07	M	rectum	MSKCC	cBioPortal	MSK MetTropism (MSK. Cell 2021)	msk_met_2021	36.67	deceased	Rectum	Primary	NA	0.0125	1	NA	0	0	0	0	0	0	0	0	0	0	IMPACT468	rectum	left
P-0017016-T01-IM6	P-0017016	NA	NA	6.91758	MSS	49.25	F	colorectal	MSKCC	cBioPortal	MSK MetTropism (MSK. Cell 2021)	msk_met_2021	43.27	alive	Rectum	Primary	NA	0.0239	8	NA	0	0	0	0	0	0	0	0	0	0	IMPACT468	NA	NA
P-0017019-T01-IM6	P-0017019	NA	NA	2.59409	MSS	64.86	M	colon	MSKCC	cBioPortal	MSK MetTropism (MSK. Cell 2021)	msk_met_2021	41.04	deceased	Colon	Metastasis	Lung	0.0061	3	NA	0	0	0	0	0	0	0	0	0	0	IMPACT468	colon	right
P-0017022-T01-IM6	P-0017022	NA	NA	12.1058	MSS	53.39	M	colon	MSKCC	cBioPortal	MSK MetTropism (MSK. Cell 2021)	msk_met_2021	4.4	alive	Colon	Metastasis	Lung	0.1884	14	NA	0	0	0	0	0	0	0	0	0	0	IMPACT468	colon	right
P-0017037-T01-IM6	P-0017037	NA	NA	8.64698	MSS	50.41	M	colon	MSKCC	cBioPortal	MSK MetTropism (MSK. Cell 2021)	msk_met_2021	45.96	alive	Colon	Metastasis	Liver	0	10	NA	0	0	0	0	0	0	0	0	0	0	IMPACT468	colon	right
P-0017039-T01-IM6	P-0017039	NA	NA	4.32349	MSS	69.66	M	rectum	MSKCC	cBioPortal	MSK MetTropism (MSK. Cell 2021)	msk_met_2021	0.46	deceased	Rectum	Primary	NA	0.1795	5	NA	0	0	0	0	0	0	0	0	0	0	IMPACT468	rectum	left
P-0017046-T01-IM6	P-0017046	NA	NA	6.05289	MSS	55.34	M	colorectal	MSKCC	cBioPortal	MSK MetTropism (MSK. Cell 2021)	msk_met_2021	36.83	alive	Colon	Metastasis	Lung	0.3237	7	NA	0	0	0	0	0	0	0	0	0	0	IMPACT468	NA	NA
P-0017051-T01-IM6	P-0017051	NA	NA	5.18819	MSS	36.5	M	colon	MSKCC	cBioPortal	MSK MetTropism (MSK. Cell 2021)	msk_met_2021	6.97	deceased	Sigmoid Colon	Primary	NA	0.034	6	NA	0	0	0	0	0	0	0	0	0	0	IMPACT468	colon	right
P-0017063-T01-IM6	P-0017063	NA	NA	4.32349	MSS	60.27	M	colon	MSKCC	cBioPortal	MSK MetTropism (MSK. Cell 2021)	msk_met_2021	45.5	alive	Descending Colon	Primary	NA	0.2626	5	NA	0	0	0	0	0	0	0	0	0	0	IMPACT468	colon	right
P-0017067-T01-IM6	P-0017067	NA	NA	1.7294	MSS	49.5	M	colon	MSKCC	cBioPortal	MSK MetTropism (MSK. Cell 2021)	msk_met_2021	8.02	deceased	Colon	Metastasis	Liver	0	2	NA	0	0	0	0	0	0	0	0	0	0	IMPACT468	colon	right
P-0017170-T01-IM6	P-0017170	NA	NA	3.45879	MSS	67	M	colon	MSKCC	cBioPortal	MSK MetTropism (MSK. Cell 2021)	msk_met_2021	45.57	alive	Colon	Metastasis	Lung	0.5659	4	NA	0	0	0	0	0	0	0	0	0	0	IMPACT468	colon	right
P-0017243-T01-IM6	P-0017243	NA	NA	7.78228	MSS	39.24	F	colon	MSKCC	cBioPortal	MSK MetTropism (MSK. Cell 2021)	msk_met_2021	0	alive	Colon	Metastasis	Liver	0.1256	9	NA	0	0	0	0	0	0	0	0	0	0	IMPACT468	colon	right
P-0017249-T01-IM6	P-0017249	NA	NA	9.51168	MSS	72.03	M	colorectal	MSKCC	cBioPortal	MSK MetTropism (MSK. Cell 2021)	msk_met_2021	4.34	deceased	Ascending Colon	Primary	NA	0.2772	11	NA	0	0	0	0	0	0	0	0	0	0	IMPACT468	NA	NA
P-0017263-T01-IM6	P-0017263	NA	NA	3.45879	MSS	73.11	M	rectum	MSKCC	cBioPortal	MSK MetTropism (MSK. Cell 2021)	msk_met_2021	21.91	deceased	Rectum	Metastasis	Unspecified	0.0216	4	NA	0	0	0	0	0	0	0	0	0	0	IMPACT468	rectum	left
P-0017270-T01-IM6	P-0017270	NA	NA	3.45879	MSS	40.08	F	colon	MSKCC	cBioPortal	MSK MetTropism (MSK. Cell 2021)	msk_met_2021	8.48	alive	Colon	Metastasis	Liver	0.2738	4	NA	0	0	0	0	0	0	0	0	0	0	IMPACT468	colon	right
P-0017273-T01-IM6	P-0017273	NA	NA	2.59409	MSS	51.82	M	colon	MSKCC	cBioPortal	MSK MetTropism (MSK. Cell 2021)	msk_met_2021	5.36	alive	Colon	Primary	NA	0.0141	3	NA	0	0	0	0	0	0	0	0	0	0	IMPACT468	colon	right
P-0017308-T01-IM6	P-0017308	NA	NA	6.91758	MSS	59.78	F	colon	MSKCC	cBioPortal	MSK MetTropism (MSK. Cell 2021)	msk_met_2021	42.45	alive	Colon	Metastasis	Liver	0.2141	9	NA	0	0	0	0	0	0	0	0	0	0	IMPACT468	colon	right
P-0017315-T01-IM6	P-0017315	NA	NA	5.18819	MSS	51.56	F	colon	MSKCC	cBioPortal	MSK MetTropism (MSK. Cell 2021)	msk_met_2021	21.45	deceased	Colon	Primary	NA	0.3121	6	NA	0	0	0	0	0	0	0	0	0	0	IMPACT468	colon	right
P-0017360-T01-IM6	P-0017360	NA	NA	7.78228	MSS	52.83	F	colon	MSKCC	cBioPortal	MSK MetTropism (MSK. Cell 2021)	msk_met_2021	1.91	deceased	Cecum	Primary	NA	0.0643	9	NA	0	0	0	0	0	0	0	0	0	0	IMPACT468	colon	right
P-0017367-T01-IM6	P-0017367	NA	NA	0.864698	MSS	42.27	M	colon	MSKCC	cBioPortal	MSK MetTropism (MSK. Cell 2021)	msk_met_2021	45.11	alive	Colon	Primary	NA	0.0416	1	NA	0	0	0	0	0	0	0	0	0	0	IMPACT468	colon	right
P-0017419-T01-IM6	P-0017419	NA	NA	0	NA	NA	M	rectum	MSKCC	cBioPortal	GENIE BPC CRC v2.0-public	crc_public_genie_bpc	17.3684	deceased	Rectum	Primary	NA	0.0023	NA	NA	0	0	0	0	0	0	0	0	0	0	IMPACT468	rectum	left
P-0017459-T01-IM6	P-0017459	NA	NA	7.78228	MSS	66.38	M	colon	MSKCC	cBioPortal	MSK MetTropism (MSK. Cell 2021)	msk_met_2021	11.43	deceased	Colon	Metastasis	Unspecified	0.0897	10	NA	0	0	0	0	0	0	0	0	0	0	IMPACT468	colon	right
P-0017465-T01-IM6	P-0017465	NA	NA	10.3764	MSS	64.01	M	colon	MSKCC	cBioPortal	MSK MetTropism (MSK. Cell 2021)	msk_met_2021	16.66	deceased	Colon	Metastasis	Liver	0.5167	12	NA	0	0	0	0	0	0	0	0	0	0	IMPACT468	colon	right
P-0017487-T01-IM6	P-0017487	NA	NA	2.59409	MSS	54.26	M	colon	MSKCC	cBioPortal	MSK MetTropism (MSK. Cell 2021)	msk_met_2021	6.41	deceased	Colon	Metastasis	Liver	0.291	3	NA	0	0	0	0	0	0	-2	0	0	0	IMPACT468	colon	right
P-0017489-T01-IM6	P-0017489	NA	NA	4.32349	MSS	50.42	M	colon	MSKCC	cBioPortal	MSK MetTropism (MSK. Cell 2021)	msk_met_2021	44.62	alive	Sigmoid Colon	Primary	NA	0.2565	6	NA	0	0	0	0	0	0	0	0	0	0	IMPACT468	colon	right
P-0017510-T01-IM6	P-0017510	NA	NA	5.18819	MSS	51.18	M	colon	MSKCC	cBioPortal	MSK MetTropism (MSK. Cell 2021)	msk_met_2021	22.37	deceased	Colon	Primary	NA	0.1822	6	NA	0	0	0	0	0	0	0	0	0	0	IMPACT468	colon	right
P-0017565-T02-IM6	P-0017565	NA	NA	4.32349	MSS	45.14	M	colon	MSKCC	cBioPortal	MSK MetTropism (MSK. Cell 2021)	msk_met_2021	44.35	deceased	Colon	Metastasis	CNS/Brain	0.9282	5	NA	0	0	0	0	0	0	-2	0	0	0	IMPACT468	colon	right
P-0017583-T01-IM5	P-0017583	NA	NA	41.1062	MSI-H	63.03	M	colon	MSKCC	cBioPortal	MSK MetTropism (MSK. Cell 2021)	msk_met_2021	36.21	alive	Colon	Primary	NA	0.0084	42	NA	0	0	0	0	0	0	0	0	0	0	IMPACT410	colon	right
P-0017589-T01-IM5	P-0017589	NA	NA	8.80848	MSS	62	F	colon	MSKCC	cBioPortal	MSK MetTropism (MSK. Cell 2021)	msk_met_2021	33.28	deceased	Colon	Metastasis	Liver	0.1844	10	NA	0	0	0	0	0	0	0	0	0	0	IMPACT410	colon	right
P-0017593-T01-IM5	P-0017593	NA	NA	8.80848	MSS	48.16	F	colon	MSKCC	cBioPortal	MSK MetTropism (MSK. Cell 2021)	msk_met_2021	43.96	alive	Colon	Metastasis	Liver	0.2329	9	NA	0	-2	0	0	0	0	0	0	0	0	IMPACT410	colon	right
P-0017621-T01-IM5	P-0017621	NA	NA	2.93616	MSS	62.99	F	colon	MSKCC	cBioPortal	MSK MetTropism (MSK. Cell 2021)	msk_met_2021	4.04	deceased	Rectum	Primary	NA	0.0974	3	NA	0	0	0	0	0	0	0	0	0	0	IMPACT410	colon	right
P-0017655-T01-IM5	P-0017655	NA	NA	9.7872	MSS	71.9	M	colon	MSKCC	cBioPortal	MSK MetTropism (MSK. Cell 2021)	msk_met_2021	3.88	deceased	Colon	Primary	NA	0.0845	10	NA	0	0	0	0	0	0	0	0	0	0	IMPACT410	colon	right
P-0017661-T01-IM5	P-0017661	NA	NA	9.7872	MSS	72.34	F	colon	MSKCC	cBioPortal	MSK MetTropism (MSK. Cell 2021)	msk_met_2021	44.78	alive	Colon	Metastasis	Bone	0.3323	10	NA	0	0	0	0	0	0	0	0	0	0	IMPACT410	colon	right
P-0017664-T01-IM5	P-0017664	NA	NA	6.85104	NA	61.02	M	colon	MSKCC	cBioPortal	MSK MetTropism (MSK. Cell 2021)	msk_met_2021	0	alive	Colon	Metastasis	Lymph	0.4218	7	NA	0	0	0	0	0	0	0	0	0	0	IMPACT410	colon	right
P-0017672-T01-IM5	P-0017672	NA	NA	5.87232	MSS	41.95	M	colorectal	MSKCC	cBioPortal	MSK MetTropism (MSK. Cell 2021)	msk_met_2021	45.5	alive	Colon	Primary	NA	0.1124	6	NA	0	0	0	0	0	0	0	0	0	0	IMPACT410	NA	NA
P-0017697-T01-IM6	P-0017697	NA	NA	89.9286	MSI-H	59.66	F	colon	MSKCC	cBioPortal	MSK MetTropism (MSK. Cell 2021)	msk_met_2021	9.63	deceased	Colon	Metastasis	Unspecified	0.0696	104	NA	0	0	0	0	0	0	0	0	0	0	IMPACT468	colon	right
P-0017705-T01-IM6	P-0017705	NA	NA	5.18819	MSS	77.14	M	colon	MSKCC	cBioPortal	MSK MetTropism (MSK. Cell 2021)	msk_met_2021	43.93	alive	Colon	Metastasis	Liver	0.0997	6	NA	0	0	0	0	0	0	0	0	0	0	IMPACT468	colon	right
P-0017714-T01-IM6	P-0017714	NA	NA	6.05289	MSS	41.23	M	colorectal	MSKCC	cBioPortal	MSK MetTropism (MSK. Cell 2021)	msk_met_2021	6.6	deceased	Colon	Primary	NA	0.6298	7	NA	0	0	0	0	0	0	0	0	0	0	IMPACT468	NA	NA
P-0017736-T01-IM6	P-0017736	NA	NA	9.51168	MSS	57.01	M	colon	MSKCC	cBioPortal	MSK MetTropism (MSK. Cell 2021)	msk_met_2021	0	alive	Cecum	Primary	NA	0.2176	11	NA	0	0	0	0	0	0	0	0	0	0	IMPACT468	colon	right
P-0017746-T01-IM6	P-0017746	NA	NA	7.78228	MSS	67.13	M	colon	MSKCC	cBioPortal	MSK MetTropism (MSK. Cell 2021)	msk_met_2021	44.22	alive	Colon	Primary	NA	0.2172	9	NA	0	0	0	0	0	0	0	0	0	0	IMPACT468	colon	right
P-0017765-T01-IM6	P-0017765	NA	NA	5.18819	MSS	50.84	F	colon	MSKCC	cBioPortal	MSK MetTropism (MSK. Cell 2021)	msk_met_2021	6.7	deceased	Colon	Metastasis	Liver	0.6962	6	NA	0	0	0	0	0	0	0	0	0	0	IMPACT468	colon	right
P-0017766-T01-IM6	P-0017766	NA	NA	7.78228	MSS	65.38	M	colon	MSKCC	cBioPortal	MSK MetTropism (MSK. Cell 2021)	msk_met_2021	24.08	deceased	Colon	Metastasis	Lung	0.1612	9	NA	0	0	0	0	0	0	0	0	0	0	IMPACT468	colon	right
P-0017800-T01-IM6	P-0017800	NA	NA	6.05289	MSS	56.8	F	colon	MSKCC	cBioPortal	MSK MetTropism (MSK. Cell 2021)	msk_met_2021	39.23	deceased	Colon	Metastasis	Ovary	0.2356	7	NA	0	0	0	0	0	0	0	0	0	0	IMPACT468	colon	right
P-0017807-T01-IM6	P-0017807	NA	NA	7.78228	MSS	84.29	M	colon	MSKCC	cBioPortal	MSK MetTropism (MSK. Cell 2021)	msk_met_2021	16.43	deceased	Colon	Primary	NA	0.2838	9	NA	0	0	0	0	0	0	0	0	0	0	IMPACT468	colon	right
P-0017808-T01-IM6	P-0017808	NA	NA	4.32349	MSS	46.75	M	colorectal	MSKCC	cBioPortal	MSK MetTropism (MSK. Cell 2021)	msk_met_2021	22.44	deceased	Rectosigmoid Colon	Primary	NA	0.3672	5	NA	0	0	0	0	0	0	0	0	0	0	IMPACT468	NA	NA
P-0017827-T01-IM6	P-0017827	NA	NA	10.3764	MSS	64.51	F	colon	MSKCC	cBioPortal	MSK MetTropism (MSK. Cell 2021)	msk_met_2021	7.62	deceased	Colon	Metastasis	Liver	0.2526	12	NA	0	0	0	0	0	0	0	0	0	0	IMPACT468	colon	right
P-0017828-T01-IM6	P-0017828	NA	NA	6.91758	MSS	64.78	M	colon	MSKCC	cBioPortal	MSK MetTropism (MSK. Cell 2021)	msk_met_2021	27.76	deceased	Colon	Metastasis	Liver	0.4368	8	NA	0	0	0	2	0	0	0	0	0	0	IMPACT468	colon	right
P-0017831-T01-IM6	P-0017831	NA	NA	6.05289	MSS	76.9	F	colorectal	MSKCC	cBioPortal	MSK MetTropism (MSK. Cell 2021)	msk_met_2021	1.61	deceased	Rectum	Metastasis	Lymph	0.5517	7	NA	0	0	0	0	0	0	0	0	0	0	IMPACT468	NA	NA
P-0017839-T01-IM6	P-0017839	NA	NA	49.2878	MSS htmb	25.77	M	colon	MSKCC	cBioPortal	MSK MetTropism (MSK. Cell 2021)	msk_met_2021	36.73	alive	Colon	Primary	NA	0	57	NA	0	0	0	0	0	0	0	0	0	0	IMPACT468	colon	right
P-0017894-T01-IM6	P-0017894	NA	NA	4.32349	MSS	54.67	F	colon	MSKCC	cBioPortal	MSK MetTropism (MSK. Cell 2021)	msk_met_2021	0.99	alive	Colon	Primary	NA	0.266	5	NA	0	0	0	0	0	0	0	0	0	0	IMPACT468	colon	right
P-0017899-T01-IM6	P-0017899	NA	NA	3.45879	MSS	23.97	F	colon	MSKCC	cBioPortal	MSK MetTropism (MSK. Cell 2021)	msk_met_2021	43.7	alive	Colon	Metastasis	Liver	0.0694	4	NA	0	0	0	0	0	0	0	0	0	0	IMPACT468	colon	right
P-0017919-T01-IM6	P-0017919	NA	NA	4.32349	MSS	45.4	F	colon	MSKCC	cBioPortal	MSK MetTropism (MSK. Cell 2021)	msk_met_2021	44.12	alive	Sigmoid Colon	Primary	NA	0.3355	5	NA	0	0	0	0	0	0	0	0	0	0	IMPACT468	colon	right
P-0017925-T01-IM6	P-0017925	NA	NA	56.2054	MSI-H	69.82	F	colon	MSKCC	cBioPortal	MSK MetTropism (MSK. Cell 2021)	msk_met_2021	21.49	deceased	Colon	Primary	NA	0	65	NA	0	0	0	0	0	0	0	0	0	0	IMPACT468	colon	right
P-0017934-T01-IM6	P-0017934	NA	NA	NA	MSS	NA	M	rectum	MSKCC	cBioPortal	Rectal Cancer (MSK. Nature Medicine 2022)	rectal_msk_2022	33.91	deceased	NA	NA	NA	0.158	11	Non-Hispanic	0	0	0	0	0	0	0	0	0	0	IMPACT468	rectum	left
P-0017983-T01-IM6	P-0017983	NA	NA	6.91758	MSS	39.35	M	colon	MSKCC	cBioPortal	MSK MetTropism (MSK. Cell 2021)	msk_met_2021	36.27	alive	Sigmoid Colon	Primary	NA	0.1517	8	NA	0	0	0	0	0	0	0	0	0	0	IMPACT468	colon	right
P-0017986-T02-IM6	P-0017986	NA	NA	62.2583	MSI-H	34.12	F	rectum	MSKCC	cBioPortal	MSK MetTropism (MSK. Cell 2021)	msk_met_2021	44.88	alive	Rectum	Primary	NA	0.2032	72	NA	0	0	0	0	0	0	0	0	0	0	IMPACT468	rectum	left
P-0017992-T01-IM6	P-0017992	NA	NA	8.64698	MSS	51.07	M	colon	MSKCC	cBioPortal	MSK MetTropism (MSK. Cell 2021)	msk_met_2021	22.18	deceased	Colon	Primary	NA	0.0528	10	NA	0	0	0	0	0	0	0	0	0	0	IMPACT468	colon	right
P-0017994-T01-IM6	P-0017994	NA	NA	7.78228	MSS	51.5	F	colon	MSKCC	cBioPortal	MSK MetTropism (MSK. Cell 2021)	msk_met_2021	43.86	alive	Colon	Primary	NA	0.2815	9	NA	0	0	0	0	0	0	0	0	0	0	IMPACT468	colon	right
P-0017995-T01-IM6	P-0017995	NA	NA	55.3407	MSI-H	59.79	M	colon	MSKCC	cBioPortal	MSK MetTropism (MSK. Cell 2021)	msk_met_2021	44.35	alive	Colon	Primary	NA	0.1175	64	NA	0	0	0	0	0	0	0	0	0	0	IMPACT468	colon	right
P-0018015-T01-IM6	P-0018015	NA	NA	4.32349	MSS	74.43	M	colon	MSKCC	cBioPortal	MSK MetTropism (MSK. Cell 2021)	msk_met_2021	42.78	alive	Colon	Primary	NA	0.148	5	NA	0	0	0	0	0	0	0	0	0	0	IMPACT468	colon	right
P-0018050-T01-IM6	P-0018050	NA	NA	4.32349	MSS	43.51	M	colorectal	MSKCC	cBioPortal	MSK MetTropism (MSK. Cell 2021)	msk_met_2021	0.85	deceased	Colon	Primary	NA	0.0623	5	NA	0	0	0	0	0	0	0	0	0	0	IMPACT468	NA	NA
P-0018070-T01-IM6	P-0018070	NA	NA	5.18819	MSS	65.2	M	colon	MSKCC	cBioPortal	MSK MetTropism (MSK. Cell 2021)	msk_met_2021	42.02	alive	Rectosigmoid Colon	Primary	NA	0.125	6	NA	0	0	0	0	0	0	0	0	0	0	IMPACT468	colon	right
P-0018075-T01-IM6	P-0018075	NA	NA	6.05289	MSS	43.46	F	colon	MSKCC	cBioPortal	MSK MetTropism (MSK. Cell 2021)	msk_met_2021	12.78	alive	Colon	Metastasis	Liver	0.6556	7	NA	0	0	0	0	0	0	0	0	0	0	IMPACT468	colon	right
P-0018084-T01-IM6	P-0018084	NA	NA	6.05289	MSS	62.7	M	rectum	MSKCC	cBioPortal	MSK MetTropism (MSK. Cell 2021)	msk_met_2021	32.2	alive	Rectum	Primary	NA	0.1891	7	NA	0	0	0	0	0	0	0	0	0	0	IMPACT468	rectum	left
P-0018096-T01-IM6	P-0018096	NA	NA	3.45879	MSS	67.25	M	colon	MSKCC	cBioPortal	MSK MetTropism (MSK. Cell 2021)	msk_met_2021	43.17	alive	Ascending Colon	Primary	NA	0.3452	4	NA	0	0	0	0	0	0	0	0	0	0	IMPACT468	colon	right
P-0018101-T01-IM6	P-0018101	NA	NA	5.18819	MSS	47.67	M	colorectal	MSKCC	cBioPortal	MSK MetTropism (MSK. Cell 2021)	msk_met_2021	33.18	alive	Colon	Primary	NA	0.1623	6	NA	0	0	0	0	0	0	0	0	0	0	IMPACT468	NA	NA
P-0018103-T01-IM6	P-0018103	NA	NA	2.59409	MSS	57.12	M	colon	MSKCC	cBioPortal	MSK MetTropism (MSK. Cell 2021)	msk_met_2021	44.03	alive	Colon	Primary	NA	0.2332	3	NA	0	0	0	0	0	0	0	0	0	0	IMPACT468	colon	right
P-0018104-T01-IM6	P-0018104	NA	NA	8.64698	MSS	47.27	F	colon	MSKCC	cBioPortal	MSK MetTropism (MSK. Cell 2021)	msk_met_2021	44.22	alive	Colon	Metastasis	Liver	0	10	NA	0	0	0	0	0	0	0	0	0	0	IMPACT468	colon	right
P-0018105-T01-IM6	P-0018105	NA	NA	2.59409	MSS	60.4	M	colon	MSKCC	cBioPortal	MSK MetTropism (MSK. Cell 2021)	msk_met_2021	43.96	alive	Colon	Primary	NA	0.0823	3	NA	0	0	0	0	0	0	0	0	0	0	IMPACT468	colon	right
P-0018109-T01-IM6	P-0018109	NA	NA	8.64698	MSS	62.36	M	colon	MSKCC	cBioPortal	MSK MetTropism (MSK. Cell 2021)	msk_met_2021	24.61	deceased	Cecum	Primary	NA	0.2299	10	NA	0	0	0	0	0	0	0	0	0	0	IMPACT468	colon	right
P-0018129-T01-IM6	P-0018129	NA	NA	6.05289	MSS	52.53	F	colon	MSKCC	cBioPortal	MSK MetTropism (MSK. Cell 2021)	msk_met_2021	41.1	alive	Colon	Metastasis	Lung	0.006	7	NA	0	0	0	0	0	0	0	0	0	0	IMPACT468	colon	right
P-0018153-T01-IM6	P-0018153	NA	NA	4.32349	MSS	71.17	M	colon	MSKCC	cBioPortal	MSK MetTropism (MSK. Cell 2021)	msk_met_2021	9.13	alive	Colon	Metastasis	Liver	0.5613	5	NA	0	0	0	0	0	-2	0	0	0	0	IMPACT468	colon	right
P-0018176-T01-IM6	P-0018176	NA	NA	12.9705	MSS	80.3	F	colon	MSKCC	cBioPortal	MSK MetTropism (MSK. Cell 2021)	msk_met_2021	15.18	alive	Colon	Metastasis	Liver	0.4672	15	NA	0	0	0	0	0	0	0	0	0	0	IMPACT468	colon	right
P-0018208-T01-IM6	P-0018208	NA	NA	5.18819	MSS	51.66	M	colon	MSKCC	cBioPortal	MSK MetTropism (MSK. Cell 2021)	msk_met_2021	26.12	alive	Colon	Primary	NA	0.1249	6	NA	0	0	0	0	0	0	0	0	0	0	IMPACT468	colon	right
P-0018214-T01-IM6	P-0018214	NA	NA	9.51168	MSS	56.52	F	colon	MSKCC	cBioPortal	MSK MetTropism (MSK. Cell 2021)	msk_met_2021	45.67	alive	Colon	Metastasis	Ovary	0.1668	11	NA	0	0	0	0	0	0	0	0	0	0	IMPACT468	colon	right
P-0018218-T01-IM6	P-0018218	NA	NA	9.51168	MSS	44.03	F	colon	MSKCC	cBioPortal	MSK MetTropism (MSK. Cell 2021)	msk_met_2021	0	alive	Rectum	Primary	NA	0.1278	11	NA	0	0	0	0	0	0	0	0	0	0	IMPACT468	colon	right
P-0018219-T01-IM6	P-0018219	NA	NA	8.64698	MSS	43.7	M	colon	MSKCC	cBioPortal	MSK MetTropism (MSK. Cell 2021)	msk_met_2021	12.75	deceased	Colon	Metastasis	Lymph	0.4432	10	NA	0	0	0	0	0	0	0	0	0	0	IMPACT468	colon	right
P-0018241-T01-IM6	P-0018241	NA	NA	5.18819	MSS	45.73	M	colon	MSKCC	cBioPortal	MSK MetTropism (MSK. Cell 2021)	msk_met_2021	44.12	alive	Colon	Metastasis	Lung	0.0502	6	NA	0	0	0	0	0	0	0	0	0	0	IMPACT468	colon	right
P-0018248-T01-IM6	P-0018248	NA	NA	7.78228	MSS	64.34	F	colon	MSKCC	cBioPortal	MSK MetTropism (MSK. Cell 2021)	msk_met_2021	44.06	alive	Colon	Metastasis	Intra-Abdominal	0.5748	9	NA	0	0	0	0	0	0	0	0	0	0	IMPACT468	colon	right
P-0018249-T01-IM6	P-0018249	NA	NA	4.32349	MSS	48.44	M	colon	MSKCC	cBioPortal	MSK MetTropism (MSK. Cell 2021)	msk_met_2021	27.89	deceased	Colon	Metastasis	Intra-Abdominal	0.3525	5	NA	0	0	0	0	0	0	0	0	0	0	IMPACT468	colon	right
P-0018277-T02-IM6	P-0018277	NA	NA	8.64698	MSS	26.65	M	colorectal	MSKCC	cBioPortal	MSK MetTropism (MSK. Cell 2021)	msk_met_2021	43.37	alive	Rectum	Primary	NA	0	10	NA	0	0	0	0	0	0	0	0	0	0	IMPACT468	NA	NA
P-0018285-T01-IM6	P-0018285	NA	NA	8.64698	MSS	63.02	M	colon	MSKCC	cBioPortal	MSK MetTropism (MSK. Cell 2021)	msk_met_2021	18.33	deceased	Colon	Metastasis	Liver	0.15	10	NA	0	0	0	0	0	0	0	0	0	0	IMPACT468	colon	right
P-0018294-T01-IM6	P-0018294	NA	NA	6.91758	MSS	62.9	M	colon	MSKCC	cBioPortal	MSK MetTropism (MSK. Cell 2021)	msk_met_2021	44.03	alive	Colon	Metastasis	Liver	0.5988	8	NA	0	0	0	0	0	0	0	0	0	0	IMPACT468	colon	right
P-0018300-T01-IM6	P-0018300	NA	NA	3.45879	MSS	46.52	M	colon	MSKCC	cBioPortal	MSK MetTropism (MSK. Cell 2021)	msk_met_2021	43.96	alive	Colon	Metastasis	Liver	0.0527	4	NA	0	0	0	0	0	0	0	0	0	0	IMPACT468	colon	right
P-0018306-T01-IM6	P-0018306	NA	NA	4.32349	MSS	54.1	M	colon	MSKCC	cBioPortal	MSK MetTropism (MSK. Cell 2021)	msk_met_2021	15.57	deceased	Colon	Metastasis	Liver	0.054	6	NA	0	0	0	0	0	0	0	0	0	0	IMPACT468	colon	right
P-0018329-T01-IM6	P-0018329	NA	NA	1.7294	MSS	48.07	M	colon	MSKCC	cBioPortal	MSK MetTropism (MSK. Cell 2021)	msk_met_2021	43.96	alive	Colon	Primary	NA	0.0346	2	NA	0	0	0	0	0	0	0	0	0	0	IMPACT468	colon	right
P-0018349-T01-IM6	P-0018349	NA	NA	1.7294	MSS	18.41	M	colon	MSKCC	cBioPortal	MSK MetTropism (MSK. Cell 2021)	msk_met_2021	0	alive	Colon	Primary	NA	0.2454	2	NA	0	0	0	0	0	0	0	0	0	0	IMPACT468	colon	right
P-0018352-T01-IM6	P-0018352	NA	NA	3.45879	MSS	33.94	F	rectum	MSKCC	cBioPortal	MSK MetTropism (MSK. Cell 2021)	msk_met_2021	43.47	alive	Rectum	Primary	NA	0.0115	4	NA	0	0	0	0	0	0	0	0	0	0	IMPACT468	rectum	left
P-0018368-T01-IM6	P-0018368	NA	NA	3.45879	MSS	55.68	M	colon	MSKCC	cBioPortal	MSK MetTropism (MSK. Cell 2021)	msk_met_2021	43.5	alive	Colon	Metastasis	Liver	0.0021	4	NA	0	0	0	0	0	0	0	0	0	0	IMPACT468	colon	right
P-0018374-T01-IM6	P-0018374	NA	NA	51.0172	MSI-H	71.65	F	colon	MSKCC	cBioPortal	MSK MetTropism (MSK. Cell 2021)	msk_met_2021	44.03	alive	Colon	Primary	NA	0.0088	59	NA	0	0	0	0	0	0	0	0	0	0	IMPACT468	colon	right
P-0018392-T01-IM6	P-0018392	NA	NA	3.45879	MSS	39.99	F	colon	MSKCC	cBioPortal	MSK MetTropism (MSK. Cell 2021)	msk_met_2021	17.64	deceased	Cecum	Primary	NA	0.1637	4	NA	0	0	0	0	0	0	-2	0	0	0	IMPACT468	colon	right
P-0018402-T01-IM6	P-0018402	NA	NA	4.32349	MSS	71.74	M	rectum	MSKCC	cBioPortal	MSK MetTropism (MSK. Cell 2021)	msk_met_2021	16.43	deceased	Rectum	Metastasis	Lung	0.3282	5	NA	0	0	0	0	0	0	0	0	0	0	IMPACT468	rectum	left
P-0018410-T02-IM6	P-0018410	IV	NA	7.78228	MSS	NA	F	colon	MSKCC	cBioPortal	Colorectal Cancer (MSK. Gastroenterology 2020)	crc_apc_impact_2020	21	alive	NA	NA	NA	0.1722	9	NA	0	0	0	0	0	0	0	0	0	0	NA	colon	right
P-0018412-T01-IM6	P-0018412	NA	NA	4.32349	MSS	42.8	F	colon	MSKCC	cBioPortal	MSK MetTropism (MSK. Cell 2021)	msk_met_2021	43.47	alive	Colon	Metastasis	Liver	0.602	5	NA	-2	0	0	0	0	0	0	0	0	0	IMPACT468	colon	right
P-0018436-T01-IM6	P-0018436	NA	NA	26.8056	MSI-H	79.71	F	colon	MSKCC	cBioPortal	MSK MetTropism (MSK. Cell 2021)	msk_met_2021	0	alive	Colon	Primary	NA	0.1229	31	NA	0	0	0	0	0	0	0	0	0	0	IMPACT468	colon	right
P-0018437-T01-IM6	P-0018437	NA	NA	51.8819	MSI-H	38.67	M	colon	MSKCC	cBioPortal	MSK MetTropism (MSK. Cell 2021)	msk_met_2021	40.05	alive	Colon	Primary	NA	0	60	NA	0	0	0	0	0	0	0	0	0	0	IMPACT468	colon	right
P-0018438-T01-IM6	P-0018438	NA	NA	11.2411	MSS	64.21	F	colon	MSKCC	cBioPortal	MSK MetTropism (MSK. Cell 2021)	msk_met_2021	34.33	deceased	Colon	Primary	NA	0.1711	13	NA	0	0	0	0	0	0	-2	0	0	0	IMPACT468	colon	right
P-0018448-T01-IM6	P-0018448	NA	NA	13.8352	MSS	71.38	F	colon	MSKCC	cBioPortal	MSK MetTropism (MSK. Cell 2021)	msk_met_2021	12.39	deceased	Colon	Metastasis	Liver	0.44	16	NA	-2	0	0	0	0	0	0	0	0	0	IMPACT468	colon	right
P-0018455-T01-IM6	P-0018455	NA	NA	2.59409	MSS	57.51	F	colon	MSKCC	cBioPortal	MSK MetTropism (MSK. Cell 2021)	msk_met_2021	7.16	deceased	Colon	Metastasis	Intra-Abdominal	0.2352	3	NA	0	0	0	0	0	0	0	0	0	0	IMPACT468	colon	right
P-0018471-T01-IM6	P-0018471	NA	NA	8.64698	MSS	58.4	F	colon	MSKCC	cBioPortal	MSK MetTropism (MSK. Cell 2021)	msk_met_2021	42.74	alive	Colon	Metastasis	Liver	0.0268	10	NA	0	0	0	0	0	0	0	0	0	0	IMPACT468	colon	right
P-0018485-T01-IM6	P-0018485	NA	NA	7.78228	MSS	56.9	M	colon	MSKCC	cBioPortal	MSK MetTropism (MSK. Cell 2021)	msk_met_2021	30.39	deceased	Colon	Metastasis	Liver	0.4161	9	NA	0	0	0	0	0	0	0	0	0	0	IMPACT468	colon	right
P-0018488-T02-IM6	P-0018488	NA	NA	4.32349	MSS	60.23	F	colon	MSKCC	cBioPortal	MSK MetTropism (MSK. Cell 2021)	msk_met_2021	43.6	alive	Sigmoid colon	Primary	NA	0.5212	5	NA	0	0	0	0	0	-2	0	0	0	0	IMPACT468	colon	right
P-0018514-T01-IM6	P-0018514	NA	NA	6.05289	MSS	55.71	F	colon	MSKCC	cBioPortal	MSK MetTropism (MSK. Cell 2021)	msk_met_2021	43.66	alive	Ascending Colon	Primary	NA	0.307	7	NA	0	0	0	0	0	0	0	0	0	0	IMPACT468	colon	right
P-0018526-T01-IM6	P-0018526	NA	NA	7.78228	MSS	53.69	M	colon	MSKCC	cBioPortal	MSK MetTropism (MSK. Cell 2021)	msk_met_2021	0	alive	Colon	Metastasis	Liver	0.051	9	NA	0	0	0	0	0	0	0	0	0	0	IMPACT468	colon	right
P-0018554-T01-IM6	P-0018554	NA	NA	8.64698	MSS	48.92	F	colon	MSKCC	cBioPortal	MSK MetTropism (MSK. Cell 2021)	msk_met_2021	32.13	deceased	Colon	Metastasis	Lymph	0.0368	10	NA	0	0	0	0	0	0	0	0	0	0	IMPACT468	colon	right
P-0018578-T01-IM6	P-0018578	NA	NA	4.32349	MSS	60.21	M	colon	MSKCC	cBioPortal	MSK MetTropism (MSK. Cell 2021)	msk_met_2021	0.82	alive	Cecum	Primary	NA	0.0298	5	NA	0	0	0	0	0	0	0	0	0	0	IMPACT468	colon	right
P-0018580-T01-IM6	P-0018580	NA	NA	4.32349	MSS	41.13	F	colon	MSKCC	cBioPortal	MSK MetTropism (MSK. Cell 2021)	msk_met_2021	6.97	deceased	Colon	Primary	NA	0.0935	5	NA	0	0	0	0	0	0	0	0	0	0	IMPACT468	colon	right
P-0018585-T01-IM6	P-0018585	NA	NA	4.32349	MSS	69.62	F	colon	MSKCC	cBioPortal	MSK MetTropism (MSK. Cell 2021)	msk_met_2021	27.2	deceased	Colon	Metastasis	Liver	0.0105	5	NA	0	0	0	0	0	0	0	0	0	0	IMPACT468	colon	right
P-0018593-T01-IM6	P-0018593	NA	NA	9.51168	MSS	68.05	M	colon	MSKCC	cBioPortal	MSK MetTropism (MSK. Cell 2021)	msk_met_2021	39.1	alive	Colon	Primary	NA	0.461	11	NA	0	0	0	0	0	0	0	0	0	0	IMPACT468	colon	right
P-0018603-T01-IM6	P-0018603	IV	NA	4.32349	MSS	NA	M	signet ring cell adenocarcinoma of the colon and rectum	MSKCC	cBioPortal	Colorectal Cancer (MSK. Gastroenterology 2020)	crc_apc_impact_2020	7.7	alive	NA	NA	NA	0.4094	5	NA	0	0	0	0	0	0	0	0	0	0	NA	NA	NA
P-0018613-T01-IM6	P-0018613	NA	NA	3.45879	MSS	51.43	F	colon	MSKCC	cBioPortal	MSK MetTropism (MSK. Cell 2021)	msk_met_2021	22.28	deceased	Colon	Metastasis	Bowel	0.1408	4	NA	0	0	0	0	0	0	0	0	0	0	IMPACT468	colon	right
P-0018651-T01-IM6	P-0018651	NA	NA	4.32349	MSS	73.67	M	colon	MSKCC	cBioPortal	MSK MetTropism (MSK. Cell 2021)	msk_met_2021	40.18	alive	Colon	Primary	NA	0.4079	5	NA	0	0	0	0	0	-2	0	0	0	0	IMPACT468	colon	right
P-0018669-T02-IM6	P-0018669	NA	NA	8.64698	MSS	NA	F	colon	MSKCC	cBioPortal	MSK MetTropism (MSK. Cell 2021)	msk_met_2021	36.37	deceased	Colon	Metastasis	Lymph	0.526	10	NA	0	0	0	0	0	0	0	0	0	0	IMPACT468	colon	right
P-0018686-T01-IM6	P-0018686	NA	NA	5.18819	MSS	82.97	M	colon	MSKCC	cBioPortal	MSK MetTropism (MSK. Cell 2021)	msk_met_2021	16.43	deceased	Colon	Metastasis	Liver	0.1738	4	NA	0	0	0	0	0	0	0	0	0	0	IMPACT468	colon	right
P-0018696-T02-IM6	P-0018696	NA	NA	9.51168	MSS	66.77	F	colon	MSKCC	cBioPortal	MSK MetTropism (MSK. Cell 2021)	msk_met_2021	20.21	alive	Cecum	Metastasis	Unspecified	0.057	11	NA	0	0	0	0	0	0	0	0	0	0	IMPACT468	colon	right
P-0018700-T01-IM6	P-0018700	NA	NA	5.18819	MSS	77.32	M	colon	MSKCC	cBioPortal	MSK MetTropism (MSK. Cell 2021)	msk_met_2021	8.61	deceased	Colon	Primary	NA	0.0088	4	NA	0	0	0	0	0	0	0	0	0	0	IMPACT468	colon	right
P-0018701-T01-IM6	P-0018701	NA	NA	6.05289	MSS	46.66	M	colon	MSKCC	cBioPortal	MSK MetTropism (MSK. Cell 2021)	msk_met_2021	43.3	alive	Colon	Metastasis	Liver	0.0028	7	NA	0	0	0	0	0	0	0	0	0	0	IMPACT468	colon	right
P-0018716-T01-IM6	P-0018716	NA	NA	6.91758	MSS	71.89	F	colon	MSKCC	cBioPortal	MSK MetTropism (MSK. Cell 2021)	msk_met_2021	0	alive	Colon	Metastasis	Lymph	0.1544	8	NA	0	0	0	0	0	0	0	0	0	0	IMPACT468	colon	right
P-0018721-T01-IM6	P-0018721	NA	NA	7.78228	MSS	58.43	M	colon	MSKCC	cBioPortal	MSK MetTropism (MSK. Cell 2021)	msk_met_2021	43.73	alive	Colon	Primary	NA	0.2395	9	NA	0	0	0	0	0	0	0	0	0	0	IMPACT468	colon	right
P-0018753-T01-IM6	P-0018753	NA	NA	7.78228	MSS	70.07	M	colon	MSKCC	cBioPortal	MSK MetTropism (MSK. Cell 2021)	msk_met_2021	12.65	deceased	Colon	Primary	NA	0.2586	9	NA	0	0	0	0	0	0	0	0	0	0	IMPACT468	colon	right
P-0018760-T02-IM6	P-0018760	NA	NA	7.78228	MSS	29.83	F	colon	MSKCC	cBioPortal	MSK MetTropism (MSK. Cell 2021)	msk_met_2021	22.41	deceased	Sigmoid Colon	Metastasis	Ovary	0.3551	9	NA	0	0	0	0	0	0	0	0	0	0	IMPACT468	colon	right
P-0018777-T01-IM6	P-0018777	NA	NA	6.05289	MSS	67	M	rectum	MSKCC	cBioPortal	MSK MetTropism (MSK. Cell 2021)	msk_met_2021	6.83	alive	Rectum	Primary	NA	0.2069	7	NA	0	0	0	0	0	0	0	0	0	0	IMPACT468	rectum	left
P-0018792-T01-IM6	P-0018792	NA	NA	1.7294	MSS	47.87	F	rectum	MSKCC	cBioPortal	MSK MetTropism (MSK. Cell 2021)	msk_met_2021	14.29	deceased	Colon	Primary	NA	0.4241	2	NA	0	0	0	0	0	0	0	0	0	0	IMPACT468	rectum	left
P-0018794-T01-IM6	P-0018794	NA	NA	7.78228	MSS	53.35	M	colon	MSKCC	cBioPortal	MSK MetTropism (MSK. Cell 2021)	msk_met_2021	1.71	deceased	Colon	Primary	NA	0.2744	9	NA	0	0	0	0	0	0	0	0	0	0	IMPACT468	colon	right
P-0018830-T01-IM6	P-0018830	NA	NA	9.51168	MSS	55.85	M	colon	MSKCC	cBioPortal	MSK MetTropism (MSK. Cell 2021)	msk_met_2021	40.9	alive	Colon	Metastasis	Liver	0.2566	9	NA	0	0	0	0	0	0	0	0	0	0	IMPACT468	colon	right
P-0018831-T01-IM6	P-0018831	NA	NA	6.91758	MSS	68.94	M	colon	MSKCC	cBioPortal	MSK MetTropism (MSK. Cell 2021)	msk_met_2021	26.97	deceased	Colon	Metastasis	Liver	0.5365	8	NA	0	0	0	0	0	0	0	0	0	0	IMPACT468	colon	right
P-0018837-T01-IM6	P-0018837	NA	NA	5.18819	MSS	57.84	M	colon	MSKCC	cBioPortal	MSK MetTropism (MSK. Cell 2021)	msk_met_2021	34.66	alive	Colon	Primary	NA	0.3648	6	NA	0	0	0	0	0	0	0	0	0	0	IMPACT468	colon	right
P-0018841-T01-IM6	P-0018841	NA	NA	60.5289	MSI-H	40.4	M	colon	MSKCC	cBioPortal	MSK MetTropism (MSK. Cell 2021)	msk_met_2021	3.12	alive	Colon	Primary	NA	0	68	NA	0	0	0	0	0	0	0	0	0	0	IMPACT468	colon	right
P-0018846-T01-IM6	P-0018846	NA	NA	7.78228	MSS	36.89	F	colon	MSKCC	cBioPortal	MSK MetTropism (MSK. Cell 2021)	msk_met_2021	9.86	deceased	Cecum	Primary	NA	0.0186	9	NA	0	0	0	0	0	0	0	0	0	0	IMPACT468	colon	right
P-0018855-T01-IM6	P-0018855	NA	NA	4.32349	MSS	59.11	F	rectum	MSKCC	cBioPortal	MSK MetTropism (MSK. Cell 2021)	msk_met_2021	2.23	alive	Rectum	Primary	NA	0.2683	5	NA	0	0	0	0	0	0	0	0	0	0	IMPACT468	rectum	left
P-0018862-T01-IM6	P-0018862	NA	NA	5.18819	MSS	62.2	M	colorectal	MSKCC	cBioPortal	MSK MetTropism (MSK. Cell 2021)	msk_met_2021	40.54	alive	Colon	Metastasis	Liver	0.4918	6	NA	0	0	0	0	0	0	0	0	0	0	IMPACT468	NA	NA
P-0018880-T01-IM6	P-0018880	NA	NA	1.7294	MSS	47.91	F	rectum	MSKCC	cBioPortal	MSK MetTropism (MSK. Cell 2021)	msk_met_2021	18.07	deceased	Rectum	Primary	NA	0.0001	2	NA	0	0	0	0	0	0	0	0	0	0	IMPACT468	rectum	left
P-0018933-T01-IM6	P-0018933	NA	NA	8.64698	MSS	78.97	F	colon	MSKCC	cBioPortal	MSK MetTropism (MSK. Cell 2021)	msk_met_2021	11.17	alive	Transverse Colon	Primary	NA	0.6351	10	NA	0	0	0	0	0	0	0	0	0	0	IMPACT468	colon	right
P-0018946-T01-IM6	P-0018946	NA	NA	12.1058	MSS	77.03	M	colon	MSKCC	cBioPortal	MSK MetTropism (MSK. Cell 2021)	msk_met_2021	7.85	deceased	Colon	Metastasis	Liver	0.5254	14	NA	0	0	0	0	0	0	0	0	0	0	IMPACT468	colon	right
P-0018949-T01-IM6	P-0018949	NA	NA	8.64698	MSS	75.61	M	colon	MSKCC	cBioPortal	MSK MetTropism (MSK. Cell 2021)	msk_met_2021	23.06	deceased	Colon	Metastasis	Lung	0.2479	10	NA	0	0	0	0	0	0	0	0	0	0	IMPACT468	colon	right
P-0018959-T01-IM6	P-0018959	NA	NA	4.32349	MSS	42.44	F	rectum	MSKCC	cBioPortal	MSK MetTropism (MSK. Cell 2021)	msk_met_2021	35.94	deceased	Rectum	Primary	NA	0.1328	5	NA	0	0	0	0	0	0	0	0	0	0	IMPACT468	rectum	left
P-0018971-T01-IM6	P-0018971	NA	NA	6.05289	MSS	72.88	F	colon	MSKCC	cBioPortal	MSK MetTropism (MSK. Cell 2021)	msk_met_2021	42.55	alive	Colon	Metastasis	Liver	0.4151	7	NA	0	0	0	0	0	0	0	0	0	0	IMPACT468	colon	right
P-0019000-T01-IM6	P-0019000	NA	NA	5.18819	MSS	60.45	F	colon	MSKCC	cBioPortal	MSK MetTropism (MSK. Cell 2021)	msk_met_2021	43.57	alive	Colon	Metastasis	Liver	0.1018	6	NA	0	0	0	0	0	0	0	0	0	0	IMPACT468	colon	right
P-0019010-T01-IM6	P-0019010	NA	NA	2.59409	MSS	46.41	M	colon	MSKCC	cBioPortal	MSK MetTropism (MSK. Cell 2021)	msk_met_2021	38.18	deceased	Colon	Primary	NA	0.0123	3	NA	0	0	0	0	0	0	0	0	0	0	IMPACT468	colon	right
P-0019021-T01-IM6	P-0019021	NA	NA	0.864698	MSS	55.25	M	rectum	MSKCC	cBioPortal	MSK MetTropism (MSK. Cell 2021)	msk_met_2021	14.32	deceased	Rectum	Primary	NA	0.0209	1	NA	0	0	0	0	0	0	0	0	0	0	IMPACT468	rectum	left
P-0019044-T01-IM6	P-0019044	NA	NA	5.18819	MSS	53.85	F	colon	MSKCC	cBioPortal	MSK MetTropism (MSK. Cell 2021)	msk_met_2021	33.18	alive	Colon	Metastasis	Intra-Abdominal	0.0003	6	NA	0	0	0	0	0	0	0	0	0	0	IMPACT468	colon	right
P-0019062-T01-IM6	P-0019062	NA	NA	3.45879	MSS	66.71	M	colon	MSKCC	cBioPortal	MSK MetTropism (MSK. Cell 2021)	msk_met_2021	41.2	alive	Cecum	Primary	NA	0.2481	4	NA	0	0	0	0	0	0	0	0	0	0	IMPACT468	colon	right
P-0019065-T01-IM6	P-0019065	NA	NA	7.78228	MSS	43.5	M	rectum	MSKCC	cBioPortal	MSK MetTropism (MSK. Cell 2021)	msk_met_2021	42.28	alive	Rectum	Primary	NA	0.1833	9	NA	0	0	0	0	0	0	0	0	0	0	IMPACT468	rectum	left
P-0019096-T01-IM6	P-0019096	NA	NA	7.78228	MSS	63.06	M	colon	MSKCC	cBioPortal	MSK MetTropism (MSK. Cell 2021)	msk_met_2021	24.84	alive	Colon	Primary	NA	0.0918	9	NA	0	0	0	0	0	0	0	0	0	0	IMPACT468	colon	right
P-0019100-T01-IM6	P-0019100	NA	NA	6.91758	MSS	73.64	F	colon	MSKCC	cBioPortal	MSK MetTropism (MSK. Cell 2021)	msk_met_2021	28.85	deceased	Colon	Primary	NA	0.1553	8	NA	0	0	0	0	0	0	0	0	0	0	IMPACT468	colon	right
P-0019102-T01-IM6	P-0019102	NA	NA	8.64698	MSS	56.07	M	rectum	MSKCC	cBioPortal	MSK MetTropism (MSK. Cell 2021)	msk_met_2021	35.52	deceased	Rectum	Primary	NA	0.2972	10	NA	0	0	0	0	0	0	0	0	0	0	IMPACT468	rectum	left
P-0019126-T01-IM6	P-0019126	NA	NA	9.51168	MSS	52.33	M	colon	MSKCC	cBioPortal	MSK MetTropism (MSK. Cell 2021)	msk_met_2021	17.94	deceased	Colon	Metastasis	Liver	0.2153	11	NA	0	0	0	0	0	0	0	0	0	0	IMPACT468	colon	right
P-0019129-T01-IM6	P-0019129	NA	NA	4.32349	MSS	41.02	M	colon	MSKCC	cBioPortal	MSK MetTropism (MSK. Cell 2021)	msk_met_2021	25.99	deceased	Colon	Metastasis	Liver	0.3691	5	NA	0	0	0	0	0	0	0	0	0	0	IMPACT468	colon	right
P-0019142-T01-IM6	P-0019142	NA	NA	NA	MSS	NA	M	rectum	MSKCC	cBioPortal	Rectal Cancer (MSK. Nature Medicine 2022)	rectal_msk_2022	15.93	deceased	NA	NA	NA	0.0912	4	Non-Hispanic	0	0	0	0	0	0	0	0	0	0	IMPACT468	rectum	left
P-0019146-T01-IM6	P-0019146	NA	NA	5.18819	MSS	63.63	F	rectum	MSKCC	cBioPortal	MSK MetTropism (MSK. Cell 2021)	msk_met_2021	0	alive	Rectum	Metastasis	Liver	0.1572	6	NA	0	0	0	0	0	0	0	0	0	0	IMPACT468	rectum	left
P-0019183-T01-IM6	P-0019183	NA	NA	15.5646	MSI-H	51.13	F	colon	MSKCC	cBioPortal	MSK MetTropism (MSK. Cell 2021)	msk_met_2021	43.53	alive	Colon	Metastasis	Lymph	0.0001	18	NA	0	0	0	0	0	0	0	0	0	0	IMPACT468	colon	right
P-0019248-T01-IM6	P-0019248	NA	NA	6.05289	MSS	58.49	F	colon	MSKCC	cBioPortal	MSK MetTropism (MSK. Cell 2021)	msk_met_2021	19.81	deceased	Colon	Metastasis	Liver	0.0639	7	NA	0	0	0	0	0	0	0	0	0	0	IMPACT468	colon	right
P-0019257-T01-IM6	P-0019257	NA	NA	4.32349	MSS	35.39	F	colon	MSKCC	cBioPortal	MSK MetTropism (MSK. Cell 2021)	msk_met_2021	21.13	deceased	Colon	Metastasis	Lymph	0.1671	5	NA	0	0	0	0	0	0	0	0	0	0	IMPACT468	colon	right
P-0019267-T01-IM6	P-0019267	NA	NA	5.18819	MSS	49.84	F	colon	MSKCC	cBioPortal	MSK MetTropism (MSK. Cell 2021)	msk_met_2021	10.91	deceased	Rectosigmoid Colon	Primary	NA	0.1513	6	NA	0	0	0	0	0	0	0	0	0	0	IMPACT468	colon	right
P-0019369-T01-IM6	P-0019369	NA	NA	5.18819	MSS	73.82	M	colon	MSKCC	cBioPortal	MSK MetTropism (MSK. Cell 2021)	msk_met_2021	41.69	alive	Sigmoid Colon	Primary	NA	0.2377	6	NA	0	0	0	0	0	0	0	0	0	0	IMPACT468	colon	right
P-0019372-T01-IM6	P-0019372	NA	NA	12.9705	MSS	82.55	M	colon	MSKCC	cBioPortal	MSK MetTropism (MSK. Cell 2021)	msk_met_2021	7.92	deceased	Colon	Primary	NA	0.0003	15	NA	0	0	0	0	0	0	0	0	0	0	IMPACT468	colon	right
P-0019376-T01-IM6	P-0019376	NA	NA	3.45879	MSS	84.59	M	colon	MSKCC	cBioPortal	MSK MetTropism (MSK. Cell 2021)	msk_met_2021	29.37	deceased	Colon	Primary	NA	0.5107	4	NA	0	0	0	0	0	0	0	0	0	0	IMPACT468	colon	right
P-0019377-T01-IM6	P-0019377	NA	NA	7.78228	MSS	64.36	F	rectum	MSKCC	cBioPortal	MSK MetTropism (MSK. Cell 2021)	msk_met_2021	30.85	deceased	Rectum	Metastasis	Liver	0.4414	9	NA	0	0	0	0	0	0	-2	0	0	0	IMPACT468	rectum	left
P-0019428-T01-IM6	P-0019428	NA	NA	45.829	MSI-H	69.76	F	colon	MSKCC	cBioPortal	MSK MetTropism (MSK. Cell 2021)	msk_met_2021	10.35	deceased	Colon	Primary	NA	0.0565	52	NA	0	0	0	0	0	0	0	0	0	0	IMPACT468	colon	right
P-0019449-T01-IM6	P-0019449	NA	NA	NA	MSS	NA	F	rectum	MSKCC	cBioPortal	Rectal Cancer (MSK. Nature Medicine 2022)	rectal_msk_2022	39.2	alive	NA	NA	NA	0.2209	8	Non-Hispanic	0	0	0	0	0	0	0	0	0	0	IMPACT468	rectum	left
P-0019464-T01-IM6	P-0019464	NA	NA	111.546	MSI-H	79.28	F	colon	MSKCC	cBioPortal	MSK MetTropism (MSK. Cell 2021)	msk_met_2021	41.76	alive	Colon	Primary	NA	0.0203	127	NA	0	0	0	0	0	0	0	0	0	0	IMPACT468	colon	right
P-0019475-T01-IM6	P-0019475	NA	NA	91.658	MSI-H	46.93	M	colon	MSKCC	cBioPortal	MSK MetTropism (MSK. Cell 2021)	msk_met_2021	2.14	deceased	Colon	Metastasis	Liver	0.0317	106	NA	0	0	0	0	0	0	0	0	0	0	IMPACT468	colon	right
P-0019487-T01-IM6	P-0019487	NA	NA	10.3764	MSS	48.9	M	colorectal	MSKCC	cBioPortal	MSK MetTropism (MSK. Cell 2021)	msk_met_2021	41.99	alive	Colon	Primary	NA	0.2533	12	NA	0	0	0	0	0	0	0	0	0	0	IMPACT468	NA	NA
P-0019514-T01-IM6	P-0019514	NA	NA	8.64698	MSS	74.09	M	colon	MSKCC	cBioPortal	MSK MetTropism (MSK. Cell 2021)	msk_met_2021	41.66	alive	Ascending Colon	Primary	NA	0.4605	10	NA	0	0	0	0	0	0	0	0	0	0	IMPACT468	colon	right
P-0019529-T01-IM6	P-0019529	NA	NA	6.05289	MSS	46.12	F	colon	MSKCC	cBioPortal	MSK MetTropism (MSK. Cell 2021)	msk_met_2021	18.46	deceased	Sigmoid Colon	Primary	NA	0.2898	7	NA	0	0	0	0	2	0	0	0	0	0	IMPACT468	colon	right
P-0019547-T01-IM6	P-0019547	NA	NA	2.59409	MSS	37.42	M	colon	MSKCC	cBioPortal	MSK MetTropism (MSK. Cell 2021)	msk_met_2021	41.92	alive	Sigmoid Colon	Primary	NA	0.2009	3	NA	0	0	0	0	0	0	0	0	0	0	IMPACT468	colon	right
P-0019587-T01-IM6	P-0019587	NA	NA	9.51168	MSS	40.94	M	colon	MSKCC	cBioPortal	MSK MetTropism (MSK. Cell 2021)	msk_met_2021	3.29	alive	Descending Colon	Primary	NA	0	11	NA	0	0	0	0	0	0	0	0	0	0	IMPACT468	colon	right
P-0019593-T01-IM6	P-0019593	NA	NA	7.78228	MSS	57.04	F	colon	MSKCC	cBioPortal	MSK MetTropism (MSK. Cell 2021)	msk_met_2021	26.94	deceased	Colon	Metastasis	Unspecified	0.3135	10	NA	0	0	0	0	0	0	0	0	0	0	IMPACT468	colon	right
P-0019594-T01-IM6	P-0019594	NA	NA	5.18819	MSS	84.69	F	colon	MSKCC	cBioPortal	MSK MetTropism (MSK. Cell 2021)	msk_met_2021	35.35	deceased	Rectosigmoid Colon	Primary	NA	0.2801	6	NA	0	0	0	0	0	0	0	0	0	0	IMPACT468	colon	right
P-0019621-T01-IM6	P-0019621	NA	NA	2.59409	MSS	43.74	F	rectum	MSKCC	cBioPortal	MSK MetTropism (MSK. Cell 2021)	msk_met_2021	31.9	alive	Rectum	Metastasis	Female Genital	0.0567	3	NA	0	0	0	0	0	0	0	0	0	0	IMPACT468	rectum	left
P-0019626-T01-IM6	P-0019626	NA	NA	8.64698	MSS	70.96	F	colon	MSKCC	cBioPortal	MSK MetTropism (MSK. Cell 2021)	msk_met_2021	4.01	alive	Colon	Primary	NA	0.1306	10	NA	0	0	0	0	0	0	0	0	0	0	IMPACT468	colon	right
P-0019629-T01-IM6	P-0019629	NA	NA	0.864698	MSS	74.21	M	colon	MSKCC	cBioPortal	MSK MetTropism (MSK. Cell 2021)	msk_met_2021	41.66	alive	Colon	Metastasis	Liver	0	1	NA	0	0	0	0	0	0	0	0	0	0	IMPACT468	colon	right
P-0019637-T01-IM6	P-0019637	NA	NA	6.91758	MSS	37.21	M	colon	MSKCC	cBioPortal	MSK MetTropism (MSK. Cell 2021)	msk_met_2021	13.67	deceased	Colon	Primary	NA	0.2865	8	NA	0	0	0	0	0	0	0	0	0	0	IMPACT468	colon	right
P-0019685-T01-IM6	P-0019685	NA	NA	5.18819	MSS	54.31	F	colon	MSKCC	cBioPortal	MSK MetTropism (MSK. Cell 2021)	msk_met_2021	37.42	deceased	Colon	Primary	NA	0.1149	6	NA	0	0	0	0	0	0	0	0	0	0	IMPACT468	colon	right
P-0019699-T01-IM6	P-0019699	NA	NA	3.45879	MSS	80.12	M	colon	MSKCC	cBioPortal	MSK MetTropism (MSK. Cell 2021)	msk_met_2021	8.84	deceased	Ascending Colon	Primary	NA	0.1575	4	NA	0	0	0	0	0	0	0	0	0	0	IMPACT468	colon	right
P-0019710-T01-IM6	P-0019710	NA	NA	6.05289	MSS	56.18	M	rectum	MSKCC	cBioPortal	MSK MetTropism (MSK. Cell 2021)	msk_met_2021	9.17	deceased	Rectum	Primary	NA	0	8	NA	0	0	0	0	0	0	0	0	0	0	IMPACT468	rectum	left
P-0019711-T02-IM6	P-0019711	NA	NA	15.5646	MSS	48.66	F	colon	MSKCC	cBioPortal	MSK MetTropism (MSK. Cell 2021)	msk_met_2021	36.73	alive	Colon	Metastasis	Adrenal Gland	0.3468	18	NA	0	0	0	0	0	0	0	0	0	0	IMPACT468	colon	right
P-0019737-T01-IM6	P-0019737	NA	NA	5.18819	MSS	66.42	M	rectum	MSKCC	cBioPortal	MSK MetTropism (MSK. Cell 2021)	msk_met_2021	26.19	deceased	Rectum	Primary	NA	0.0157	6	NA	0	0	0	0	0	0	0	0	0	0	IMPACT468	rectum	left
P-0019780-T01-IM6	P-0019780	NA	NA	5.18819	MSS	41.18	F	colon	MSKCC	cBioPortal	MSK MetTropism (MSK. Cell 2021)	msk_met_2021	20.3	deceased	Sigmoid Colon	Metastasis	Lymph	0.3314	6	NA	0	0	0	0	0	0	0	0	0	0	IMPACT468	colon	right
P-0019785-T01-IM6	P-0019785	NA	NA	5.18819	MSS	42.89	F	colon	MSKCC	cBioPortal	MSK MetTropism (MSK. Cell 2021)	msk_met_2021	21.75	deceased	Cecum	Primary	NA	0.3224	6	NA	0	0	0	0	0	0	0	0	0	0	IMPACT468	colon	right
P-0019806-T01-IM6	P-0019806	NA	NA	6.05289	MSS	53.68	F	colon	MSKCC	cBioPortal	MSK MetTropism (MSK. Cell 2021)	msk_met_2021	41.86	alive	Colon	Metastasis	Unspecified	0.0426	7	NA	0	0	0	0	0	0	0	0	0	0	IMPACT468	colon	right
P-0019816-T01-IM6	P-0019816	NA	NA	9.51168	MSS	48.68	M	colon	MSKCC	cBioPortal	MSK MetTropism (MSK. Cell 2021)	msk_met_2021	40.71	alive	Colon	Metastasis	Lung	0.2198	11	NA	0	0	0	0	0	0	0	0	0	0	IMPACT468	colon	right
P-0019846-T01-IM6	P-0019846	NA	NA	40.6408	MSI-H	80.23	F	colon	MSKCC	cBioPortal	MSK MetTropism (MSK. Cell 2021)	msk_met_2021	0.69	deceased	Cecum	Primary	NA	0.0003	47	NA	0	0	0	0	0	0	0	0	0	0	IMPACT468	colon	right
P-0019869-T01-IM6	P-0019869	NA	NA	6.91758	MSS	48.25	F	colon	MSKCC	cBioPortal	MSK MetTropism (MSK. Cell 2021)	msk_met_2021	10.48	deceased	Colon	Metastasis	Liver	0.2639	8	NA	0	0	0	0	0	-2	0	0	0	0	IMPACT468	colon	right
P-0019880-T01-IM6	P-0019880	NA	NA	6.91758	MSS	89.4	F	colon	MSKCC	cBioPortal	MSK MetTropism (MSK. Cell 2021)	msk_met_2021	16.33	deceased	Colon	Metastasis	Lung	0.0134	8	NA	0	0	0	0	0	0	0	0	0	0	IMPACT468	colon	right
P-0019900-T01-IM6	P-0019900	NA	NA	4.32349	MSS	46.12	F	colon	MSKCC	cBioPortal	MSK MetTropism (MSK. Cell 2021)	msk_met_2021	41.73	alive	Colon	Primary	NA	0.3148	5	NA	0	0	0	0	0	0	0	0	0	0	IMPACT468	colon	right
P-0019949-T01-IM6	P-0019949	NA	NA	37.182	MSI-H	27.29	M	rectum	MSKCC	cBioPortal	MSK MetTropism (MSK. Cell 2021)	msk_met_2021	43.07	alive	Rectum	Metastasis	Intra-Abdominal	0	43	NA	0	0	0	0	0	0	0	0	0	0	IMPACT468	rectum	left
P-0019958-T01-IM6	P-0019958	III	NA	3.45879	MSS	NA	F	signet ring cell adenocarcinoma of the colon and rectum	MSKCC	cBioPortal	Colorectal Cancer (MSK. Gastroenterology 2020)	crc_apc_impact_2020	1.2	deceased	NA	NA	NA	0.123	4	NA	0	0	0	0	0	0	0	0	0	0	NA	NA	NA
P-0019960-T01-IM6	P-0019960	NA	NA	1.7294	MSS	48.84	F	colon	MSKCC	cBioPortal	MSK MetTropism (MSK. Cell 2021)	msk_met_2021	15.34	deceased	Sigmoid Colon	Primary	NA	0.0014	2	NA	0	0	0	0	0	0	0	0	0	0	IMPACT468	colon	right
P-0019964-T01-IM6	P-0019964	NA	NA	4.32349	MSS	49.98	F	colon	MSKCC	cBioPortal	MSK MetTropism (MSK. Cell 2021)	msk_met_2021	5.16	alive	Colon	Metastasis	Skin	0.0781	5	NA	0	0	0	0	0	0	0	0	0	0	IMPACT468	colon	right
P-0019989-T01-IM6	P-0019989	NA	NA	8.64698	MSS	55.24	F	colon	MSKCC	cBioPortal	MSK MetTropism (MSK. Cell 2021)	msk_met_2021	14.46	deceased	Colon	Primary	NA	0.2672	10	NA	0	0	0	0	0	0	0	0	0	0	IMPACT468	colon	right
P-0020075-T01-IM6	P-0020075	NA	NA	6.91758	MSS	68.03	M	colon	MSKCC	cBioPortal	MSK MetTropism (MSK. Cell 2021)	msk_met_2021	4.6	deceased	Rectum	Primary	NA	0.1494	8	NA	0	0	0	0	0	0	0	0	0	0	IMPACT468	colon	right
P-0020081-T01-IM6	P-0020081	NA	NA	5.18819	MSS	36.93	M	colon	MSKCC	cBioPortal	MSK MetTropism (MSK. Cell 2021)	msk_met_2021	17.12	alive	Colon	Primary	NA	0.0791	6	NA	0	0	0	0	0	0	0	0	0	0	IMPACT468	colon	right
P-0020088-T01-IM6	P-0020088	NA	NA	5.18819	MSS	47.43	F	colon	MSKCC	cBioPortal	MSK MetTropism (MSK. Cell 2021)	msk_met_2021	41.79	alive	Colon	Primary	NA	0.1656	6	NA	0	0	0	0	0	0	0	0	0	0	IMPACT468	colon	right
P-0020114-T01-IM6	P-0020114	NA	NA	6.05289	MSS	66.92	M	colon	MSKCC	cBioPortal	MSK MetTropism (MSK. Cell 2021)	msk_met_2021	17.45	deceased	Colon	Metastasis	Liver	0.2774	7	NA	0	0	0	0	0	0	0	0	0	0	IMPACT468	colon	right
P-0020135-T01-IM6	P-0020135	NA	NA	1.7294	MSS	36.04	M	colon	MSKCC	cBioPortal	MSK MetTropism (MSK. Cell 2021)	msk_met_2021	11.24	deceased	Rectum	Primary	NA	0.1548	2	NA	0	0	0	0	0	0	0	0	0	0	IMPACT468	colon	right
P-0020143-T01-IM6	P-0020143	NA	NA	57.9348	MSI-H	77.72	M	colon	MSKCC	cBioPortal	MSK MetTropism (MSK. Cell 2021)	msk_met_2021	23	alive	Colon	Primary	NA	0	67	NA	0	0	0	0	0	0	0	0	0	0	IMPACT468	colon	right
P-0020144-T01-IM6	P-0020144	NA	NA	34.5879	MSI-H	50.79	M	colon	MSKCC	cBioPortal	MSK MetTropism (MSK. Cell 2021)	msk_met_2021	22.08	alive	Descending Colon	Primary	NA	0	40	NA	0	0	0	0	0	0	0	0	0	0	IMPACT468	colon	right
P-0020152-T01-IM6	P-0020152	NA	NA	1.7294	MSS	75.47	M	rectum	MSKCC	cBioPortal	MSK MetTropism (MSK. Cell 2021)	msk_met_2021	21.98	deceased	Rectum	Primary	NA	0.0153	2	NA	0	0	0	0	0	0	0	0	0	0	IMPACT468	rectum	left
P-0020153-T01-IM6	P-0020153	NA	NA	2.59409	MSS	56.45	F	colon	MSKCC	cBioPortal	MSK MetTropism (MSK. Cell 2021)	msk_met_2021	19.22	deceased	Colon	Metastasis	Liver	0.0297	3	NA	0	0	0	0	0	0	0	0	0	0	IMPACT468	colon	right
P-0020221-T01-IM6	P-0020221	NA	NA	72.6346	MSI-H	49.34	M	colon	MSKCC	cBioPortal	MSK MetTropism (MSK. Cell 2021)	msk_met_2021	0	alive	Colon	Metastasis	Unspecified	0	83	NA	0	0	0	0	0	0	0	0	0	0	IMPACT468	colon	right
P-0020232-T01-IM6	P-0020232	NA	NA	6.91758	MSS	40.19	M	colon	MSKCC	cBioPortal	MSK MetTropism (MSK. Cell 2021)	msk_met_2021	26.45	deceased	Colon	Primary	NA	0.0716	8	NA	0	0	0	0	0	0	0	0	0	0	IMPACT468	colon	right
P-0020234-T01-IM6	P-0020234	NA	NA	6.05289	MSS	50.89	F	colon	MSKCC	cBioPortal	MSK MetTropism (MSK. Cell 2021)	msk_met_2021	11.17	alive	Cecum	Primary	NA	0.0046	7	NA	0	0	0	0	0	0	0	0	0	0	IMPACT468	colon	right
P-0020245-T01-IM6	P-0020245	NA	NA	5.18819	MSS	33.97	M	colon	MSKCC	cBioPortal	MSK MetTropism (MSK. Cell 2021)	msk_met_2021	41.82	alive	Colon	Primary	NA	0.2763	6	NA	0	0	0	0	0	0	0	0	2	0	IMPACT468	colon	right
P-0020251-T01-IM6	P-0020251	NA	NA	4.32349	MSS	73.1	M	rectum	MSKCC	cBioPortal	MSK MetTropism (MSK. Cell 2021)	msk_met_2021	37.29	alive	Rectum	Primary	NA	0.2631	5	NA	0	0	0	0	0	0	0	0	0	0	IMPACT468	rectum	left
P-0020263-T01-IM6	P-0020263	NA	NA	2.59409	MSS	59.64	M	colon	MSKCC	cBioPortal	MSK MetTropism (MSK. Cell 2021)	msk_met_2021	29.21	alive	Colon	Metastasis	Liver	0.2161	3	NA	0	0	0	0	0	0	0	0	0	0	IMPACT468	colon	right
P-0020300-T01-IM6	P-0020300	NA	NA	15.5646	MSS	73.65	M	colon	MSKCC	cBioPortal	MSK MetTropism (MSK. Cell 2021)	msk_met_2021	0.03	alive	Colon	Metastasis	Liver	0.229	18	NA	0	0	0	0	0	0	0	0	0	0	IMPACT468	colon	right
P-0020302-T01-IM6	P-0020302	NA	NA	4.32349	MSS	73.23	F	rectum	MSKCC	cBioPortal	MSK MetTropism (MSK. Cell 2021)	msk_met_2021	36.37	alive	Rectum	Primary	NA	0.2886	5	NA	0	0	0	0	0	0	0	0	0	0	IMPACT468	rectum	left
P-0020306-T01-IM6	P-0020306	NA	NA	3.45879	MSS	61.38	F	colon	MSKCC	cBioPortal	MSK MetTropism (MSK. Cell 2021)	msk_met_2021	7.2	deceased	Sigmoid Colon	Primary	NA	0.1366	4	NA	0	0	0	0	0	0	0	0	0	0	IMPACT468	colon	right
P-0020311-T01-IM6	P-0020311	NA	NA	2.59409	MSS	63.6	F	rectum	MSKCC	cBioPortal	MSK MetTropism (MSK. Cell 2021)	msk_met_2021	15.9	alive	Rectum	Primary	NA	0.0005	3	NA	0	0	0	0	0	0	0	0	0	0	IMPACT468	rectum	left
P-0020330-T01-IM6	P-0020330	NA	NA	116.734	MSI-H	86.1	F	colon	MSKCC	cBioPortal	MSK MetTropism (MSK. Cell 2021)	msk_met_2021	2.37	deceased	Colon	Primary	NA	0.0052	135	NA	0	0	0	0	0	0	0	0	0	0	IMPACT468	colon	right
P-0020331-T01-IM6	P-0020331	NA	NA	116.734	MSI-H	62.79	F	colon	MSKCC	cBioPortal	MSK MetTropism (MSK. Cell 2021)	msk_met_2021	37.36	alive	Colon	Primary	NA	0.0004	135	NA	0	0	0	0	0	0	0	0	0	0	IMPACT468	colon	right
P-0020338-T02-IM6	P-0020338	NA	NA	6.05289	MSS	NA	M	rectum	MSKCC	cBioPortal	MSK MetTropism (MSK. Cell 2021)	msk_met_2021	35.48	deceased	Rectum	Metastasis	CNS/Brain	0.6558	7	NA	-2	0	0	0	0	0	0	0	0	0	IMPACT468	rectum	left
P-0020343-T01-IM6	P-0020343	NA	NA	3.45879	MSS	40.04	F	colon	MSKCC	cBioPortal	MSK MetTropism (MSK. Cell 2021)	msk_met_2021	11.79	deceased	Sigmoid Colon	Primary	NA	0.4902	4	NA	0	0	0	0	0	0	0	0	0	0	IMPACT468	colon	right
P-0020365-T01-IM6	P-0020365	NA	NA	7.78228	MSS	73.46	F	colon	MSKCC	cBioPortal	MSK MetTropism (MSK. Cell 2021)	msk_met_2021	6.64	deceased	Colon	Metastasis	Bowel	0.4792	9	NA	0	0	0	0	0	0	0	0	0	0	IMPACT468	colon	right
P-0020383-T03-IM6	P-0020383	NA	NA	5.18819	MSS	69.68	F	colon	MSKCC	cBioPortal	MSK MetTropism (MSK. Cell 2021)	msk_met_2021	40.74	alive	Colon	Metastasis	Female Genital	0.1788	6	NA	0	0	0	0	0	0	0	0	0	0	IMPACT468	colon	right
P-0020384-T01-IM6	P-0020384	NA	NA	8.64698	MSS	60.27	F	colon	MSKCC	cBioPortal	MSK MetTropism (MSK. Cell 2021)	msk_met_2021	5.68	alive	Colon	Primary	NA	0.1102	10	NA	0	0	0	0	0	0	0	0	0	0	IMPACT468	colon	right
P-0020395-T01-IM6	P-0020395	NA	NA	4.32349	MSS	83.98	M	colon	MSKCC	cBioPortal	MSK MetTropism (MSK. Cell 2021)	msk_met_2021	15.77	deceased	Colon	Metastasis	Lung	0.0174	5	NA	0	0	0	0	0	0	0	0	0	0	IMPACT468	colon	right
P-0020399-T01-IM6	P-0020399	NA	NA	60.5289	MSI-H	61.67	M	colon	MSKCC	cBioPortal	MSK MetTropism (MSK. Cell 2021)	msk_met_2021	32.26	alive	Colon	Metastasis	Lymph	0.0158	70	NA	0	0	0	0	0	0	0	0	0	0	IMPACT468	colon	right
P-0020418-T01-IM6	P-0020418	NA	NA	6.05289	MSS	31.69	M	colon	MSKCC	cBioPortal	MSK MetTropism (MSK. Cell 2021)	msk_met_2021	41.17	alive	Sigmoid Colon	Primary	NA	0.4518	7	NA	0	0	0	0	0	0	0	0	0	0	IMPACT468	colon	right
P-0020423-T01-IM6	P-0020423	NA	NA	6.91758	MSS	66.57	M	colon	MSKCC	cBioPortal	MSK MetTropism (MSK. Cell 2021)	msk_met_2021	20.24	alive	Colon	Primary	NA	0.1999	8	NA	0	0	0	0	0	0	0	0	0	0	IMPACT468	colon	right
P-0020431-T01-IM6	P-0020431	NA	NA	31.1291	MSI-H	41.02	F	colon	MSKCC	cBioPortal	MSK MetTropism (MSK. Cell 2021)	msk_met_2021	33.28	alive	Colon	Primary	NA	0.0026	36	NA	0	0	0	0	0	0	0	0	0	0	IMPACT468	colon	right
P-0020461-T01-IM6	P-0020461	NA	NA	6.05289	MSS	58.72	M	rectum	MSKCC	cBioPortal	MSK MetTropism (MSK. Cell 2021)	msk_met_2021	21.36	deceased	Rectum	Primary	NA	0.3703	7	NA	0	0	0	0	0	0	0	0	0	0	IMPACT468	rectum	left
P-0020472-T02-IM6	P-0020472	NA	NA	3.45879	MSS	65.91	F	colon	MSKCC	cBioPortal	MSK MetTropism (MSK. Cell 2021)	msk_met_2021	7.98	deceased	Colon	Metastasis	Unspecified	0.0025	4	NA	0	0	0	0	0	0	0	0	0	0	IMPACT468	colon	right
P-0020473-T01-IM6	P-0020473	NA	NA	127.975	MSS htmb	49.44	M	rectum	MSKCC	cBioPortal	MSK MetTropism (MSK. Cell 2021)	msk_met_2021	38.9	alive	Rectum	Metastasis	Unspecified	0.0003	149	NA	0	0	0	0	0	0	0	0	0	0	IMPACT468	rectum	left
P-0020480-T01-IM6	P-0020480	NA	NA	3.45879	MSS	66.97	M	colon	MSKCC	cBioPortal	MSK MetTropism (MSK. Cell 2021)	msk_met_2021	41.2	alive	Colon	Metastasis	Intra-Abdominal	0.0166	4	NA	0	0	0	0	0	0	0	0	0	0	IMPACT468	colon	right
P-0020481-T01-IM6	P-0020481	NA	NA	4.32349	MSS	49.55	M	colon	MSKCC	cBioPortal	MSK MetTropism (MSK. Cell 2021)	msk_met_2021	41.27	alive	Sigmoid Colon	Primary	NA	0.4628	5	NA	0	0	0	0	0	0	0	0	0	0	IMPACT468	colon	right
P-0020487-T01-IM6	P-0020487	NA	NA	7.78228	MSS	68.73	M	colorectal	MSKCC	cBioPortal	MSK MetTropism (MSK. Cell 2021)	msk_met_2021	30.65	alive	Colon	Primary	NA	0.1307	9	NA	0	0	0	0	0	0	0	0	0	0	IMPACT468	NA	NA
P-0020493-T01-IM6	P-0020493	NA	NA	4.32349	MSS	67.47	M	colon	MSKCC	cBioPortal	MSK MetTropism (MSK. Cell 2021)	msk_met_2021	18.37	deceased	Cecum	Metastasis	Liver	0.006	5	NA	0	0	0	0	0	0	0	0	0	0	IMPACT468	colon	right
P-0020500-T01-IM6	P-0020500	NA	NA	4.32349	MSS	70.46	F	colon	MSKCC	cBioPortal	MSK MetTropism (MSK. Cell 2021)	msk_met_2021	18.96	alive	Sigmoid Colon	Primary	NA	0.3334	5	NA	0	0	0	0	0	0	0	0	0	0	IMPACT468	colon	right
P-0020573-T02-IM6	P-0020573	NA	NA	1.7294	MSS	41.48	M	colon	MSKCC	cBioPortal	MSK MetTropism (MSK. Cell 2021)	msk_met_2021	7.85	deceased	Colon	Metastasis	Intra-Abdominal	0.166	2	NA	0	0	2	0	0	0	0	0	0	0	IMPACT468	colon	right
P-0020577-T01-IM6	P-0020577	NA	NA	9.51168	MSS	60.65	F	colon	MSKCC	cBioPortal	MSK MetTropism (MSK. Cell 2021)	msk_met_2021	3.71	alive	Colon	Primary	NA	0.094	11	NA	0	0	0	0	0	-2	0	0	0	0	IMPACT468	colon	right
P-0020578-T01-IM6	P-0020578	NA	NA	6.91758	MSS	42.21	M	colon	MSKCC	cBioPortal	MSK MetTropism (MSK. Cell 2021)	msk_met_2021	14.55	deceased	Sigmoid Colon	Primary	NA	0.1624	8	NA	0	0	0	0	0	0	0	0	0	0	IMPACT468	colon	right
P-0020588-T01-IM6	P-0020588	NA	NA	6.91758	MSS	48.53	F	rectum	MSKCC	cBioPortal	MSK MetTropism (MSK. Cell 2021)	msk_met_2021	40.74	alive	Rectum	Metastasis	Lymph	0.3666	8	NA	0	0	0	0	0	0	0	0	0	0	IMPACT468	rectum	left
P-0020607-T01-IM6	P-0020607	NA	NA	6.05289	MSS	77.42	M	colon	MSKCC	cBioPortal	MSK MetTropism (MSK. Cell 2021)	msk_met_2021	6.11	deceased	Cecum	Primary	NA	0.4043	7	NA	0	0	0	0	0	0	0	0	0	0	IMPACT468	colon	right
P-0020634-T01-IM6	P-0020634	NA	NA	6.91758	MSS	64.67	F	colon	MSKCC	cBioPortal	MSK MetTropism (MSK. Cell 2021)	msk_met_2021	17.41	deceased	Descending Colon	Primary	NA	0.0446	8	NA	0	0	0	0	0	0	0	0	0	0	IMPACT468	colon	right
P-0020636-T01-IM6	P-0020636	NA	NA	4.32349	MSS	41.24	F	colorectal	MSKCC	cBioPortal	MSK MetTropism (MSK. Cell 2021)	msk_met_2021	6.47	deceased	Rectum	Primary	NA	0.1621	5	NA	0	0	0	0	0	0	0	0	0	0	IMPACT468	NA	NA
P-0020642-T01-IM6	P-0020642	NA	NA	5.18819	MSS	44.09	F	colon	MSKCC	cBioPortal	MSK MetTropism (MSK. Cell 2021)	msk_met_2021	20.04	deceased	Rectosigmoid Colon	Primary	NA	0.1896	6	NA	0	0	0	0	0	0	0	0	0	0	IMPACT468	colon	right
P-0020661-T01-IM6	P-0020661	NA	NA	6.91758	MSS	49.97	M	colon	MSKCC	cBioPortal	MSK MetTropism (MSK. Cell 2021)	msk_met_2021	21.72	alive	Colon	Metastasis	Liver	0.0709	8	NA	0	0	0	0	0	0	0	0	0	0	IMPACT468	colon	right
P-0020670-T01-IM6	P-0020670	NA	NA	1.7294	MSS	65.56	F	colon	MSKCC	cBioPortal	MSK MetTropism (MSK. Cell 2021)	msk_met_2021	35.75	alive	Colon	Primary	NA	0.2512	2	NA	0	0	0	0	0	0	0	0	0	0	IMPACT468	colon	right
P-0020681-T01-IM6	P-0020681	NA	NA	5.18819	MSS	39.73	M	colon	MSKCC	cBioPortal	MSK MetTropism (MSK. Cell 2021)	msk_met_2021	22.9	deceased	Colon	Primary	NA	0.0085	6	NA	0	0	0	0	0	0	0	0	0	0	IMPACT468	colon	right
P-0020689-T01-IM6	P-0020689	NA	NA	66.5818	MSI-H	48.45	M	colon	MSKCC	cBioPortal	MSK MetTropism (MSK. Cell 2021)	msk_met_2021	38.01	alive	Colon	Primary	NA	0.0028	77	NA	0	0	0	0	0	0	0	0	0	0	IMPACT468	colon	right
P-0020693-T01-IM6	P-0020693	NA	NA	2.59409	MSS	33.43	M	colon	MSKCC	cBioPortal	MSK MetTropism (MSK. Cell 2021)	msk_met_2021	40.58	alive	Colon	Primary	NA	0.0329	3	NA	0	0	0	0	0	0	0	0	0	0	IMPACT468	colon	right
P-0020723-T01-IM6	P-0020723	NA	NA	6.91758	MSS	52.27	M	colon	MSKCC	cBioPortal	MSK MetTropism (MSK. Cell 2021)	msk_met_2021	27.27	alive	Cecum	Primary	NA	0.1337	8	NA	0	0	0	0	0	0	0	0	0	0	IMPACT468	colon	right
P-0020733-T01-IM6	P-0020733	NA	NA	5.18819	MSS	35.7	F	colon	MSKCC	cBioPortal	MSK MetTropism (MSK. Cell 2021)	msk_met_2021	40.94	alive	Colon	Metastasis	Ovary	0.248	6	NA	0	0	0	0	0	0	0	0	0	0	IMPACT468	colon	right
P-0020739-T01-IM6	P-0020739	NA	NA	6.05289	MSS	66.42	M	colon	MSKCC	cBioPortal	MSK MetTropism (MSK. Cell 2021)	msk_met_2021	40.97	alive	Transverse Colon	Primary	NA	0.2956	7	NA	0	0	0	0	0	0	0	0	0	0	IMPACT468	colon	right
P-0020748-T01-IM6	P-0020748	NA	NA	25.9409	MSI-H	42.5	M	colon	MSKCC	cBioPortal	MSK MetTropism (MSK. Cell 2021)	msk_met_2021	39.56	alive	Ascending Colon	Primary	NA	0.0284	30	NA	0	0	0	0	0	0	0	0	0	0	IMPACT468	colon	right
P-0020756-T01-IM6	P-0020756	NA	NA	3.45879	MSS	41.83	M	colon	MSKCC	cBioPortal	MSK MetTropism (MSK. Cell 2021)	msk_met_2021	9.36	alive	Cecum	Primary	NA	0.0354	4	NA	0	0	0	0	0	0	0	0	0	0	IMPACT468	colon	right
P-0020771-T01-IM6	P-0020771	NA	NA	8.64698	MSS	57.08	M	colon	MSKCC	cBioPortal	MSK MetTropism (MSK. Cell 2021)	msk_met_2021	36.86	deceased	Sigmoid Colon	Primary	NA	0.429	10	NA	0	0	0	0	0	0	0	0	0	0	IMPACT468	colon	right
P-0020791-T01-IM6	P-0020791	NA	NA	6.05289	MSS	62.21	F	colon	MSKCC	cBioPortal	MSK MetTropism (MSK. Cell 2021)	msk_met_2021	3.35	deceased	Colon	Metastasis	Lymph	0.2016	7	NA	0	0	0	0	0	0	0	0	0	0	IMPACT468	colon	right
P-0020806-T01-IM6	P-0020806	NA	NA	5.18819	MSS	46.19	F	colon	MSKCC	cBioPortal	MSK MetTropism (MSK. Cell 2021)	msk_met_2021	0	alive	Sigmoid Colon	Primary	NA	0.2866	6	NA	0	0	0	0	0	0	0	0	0	0	IMPACT468	colon	right
P-0020826-T01-IM6	P-0020826	NA	NA	4.32349	MSS	44.54	F	colon	MSKCC	cBioPortal	MSK MetTropism (MSK. Cell 2021)	msk_met_2021	33.25	deceased	Colon	Metastasis	Liver	0.1514	5	NA	0	0	0	0	0	0	0	0	0	0	IMPACT468	colon	right
P-0020834-T01-IM6	P-0020834	NA	NA	28.535	MSI-H	35.7	M	colon	MSKCC	cBioPortal	MSK MetTropism (MSK. Cell 2021)	msk_met_2021	38.93	alive	Colon	Primary	NA	0.007	34	NA	0	0	0	0	0	0	0	0	0	0	IMPACT468	colon	right
P-0020837-T01-IM6	P-0020837	NA	NA	6.05289	MSS	78.29	M	colon	MSKCC	cBioPortal	MSK MetTropism (MSK. Cell 2021)	msk_met_2021	40.48	alive	Colon	Primary	NA	0.3077	7	NA	0	0	0	0	0	-2	0	0	0	0	IMPACT468	colon	right
P-0020838-T01-IM6	P-0020838	NA	NA	5.18819	MSS	45.28	F	colon	MSKCC	cBioPortal	MSK MetTropism (MSK. Cell 2021)	msk_met_2021	41.27	alive	Colon	Primary	NA	0.3998	6	NA	0	0	0	0	0	0	0	0	0	0	IMPACT468	colon	right
P-0020845-T02-IM6	P-0020845	NA	NA	5.18819	MSS	62.7	M	rectum	MSKCC	cBioPortal	MSK MetTropism (MSK. Cell 2021)	msk_met_2021	3.58	deceased	Rectum	Primary	NA	0.0867	6	NA	-2	0	0	0	0	0	0	0	0	0	IMPACT468	rectum	left
P-0020863-T01-IM6	P-0020863	NA	NA	5.18819	MSS	78.1	M	colon	MSKCC	cBioPortal	MSK MetTropism (MSK. Cell 2021)	msk_met_2021	40.28	alive	Colon	Metastasis	Lung	0.1382	6	NA	0	0	0	0	0	0	0	0	0	0	IMPACT468	colon	right
P-0020875-T01-IM6	P-0020875	NA	NA	6.91758	MSS	69.99	F	colon	MSKCC	cBioPortal	MSK MetTropism (MSK. Cell 2021)	msk_met_2021	40.48	alive	Cecum	Primary	NA	0.1795	8	NA	0	0	0	0	0	0	0	0	0	0	IMPACT468	colon	right
P-0020878-T01-IM6	P-0020878	NA	NA	2.59409	MSS	46.04	M	colon	MSKCC	cBioPortal	MSK MetTropism (MSK. Cell 2021)	msk_met_2021	11.76	deceased	Colon	Metastasis	Liver	0.0687	3	NA	0	0	0	0	0	0	0	0	0	0	IMPACT468	colon	right
P-0020884-T01-IM6	P-0020884	NA	NA	1.7294	MSS	64.79	F	colon	MSKCC	cBioPortal	MSK MetTropism (MSK. Cell 2021)	msk_met_2021	37.55	alive	Rectum	Primary	NA	0.343	2	NA	0	0	0	0	0	0	0	0	0	0	IMPACT468	colon	right
P-0020926-T01-IM6	P-0020926	NA	NA	5.18819	MSS	84.37	F	colon	MSKCC	cBioPortal	MSK MetTropism (MSK. Cell 2021)	msk_met_2021	11.3	deceased	Colon	Primary	NA	0.3222	6	NA	0	0	0	0	0	-2	0	0	0	0	IMPACT468	colon	right
P-0020946-T01-IM6	P-0020946	NA	NA	6.91758	MSS	60.61	F	colon	MSKCC	cBioPortal	MSK MetTropism (MSK. Cell 2021)	msk_met_2021	40.31	alive	Sigmoid Colon	Primary	NA	0.3251	8	NA	0	0	0	0	0	0	0	0	0	0	IMPACT468	colon	right
P-0020954-T01-IM6	P-0020954	NA	NA	4.32349	MSS	67.19	M	colon	MSKCC	cBioPortal	MSK MetTropism (MSK. Cell 2021)	msk_met_2021	15.38	deceased	Ascending Colon	Primary	NA	0.2105	5	NA	0	0	0	0	0	0	0	0	0	0	IMPACT468	colon	right
P-0020971-T01-IM6	P-0020971	NA	NA	2.59409	MSS	63.51	M	colon	MSKCC	cBioPortal	MSK MetTropism (MSK. Cell 2021)	msk_met_2021	40.05	alive	Colon	Metastasis	Liver	0.2346	3	NA	0	0	0	0	0	0	0	0	0	0	IMPACT468	colon	right
P-0020990-T01-IM6	P-0020990	NA	NA	5.18819	MSS	52.23	F	colon	MSKCC	cBioPortal	MSK MetTropism (MSK. Cell 2021)	msk_met_2021	27.07	deceased	Colon	Metastasis	Ovary	0.5073	6	NA	0	0	0	0	0	0	0	0	0	-2	IMPACT468	colon	right
P-0020999-T01-IM6	P-0020999	NA	NA	NA	MSS	NA	F	rectum	MSKCC	cBioPortal	Rectal Cancer (MSK. Nature Medicine 2022)	rectal_msk_2022	40.41	alive	NA	NA	NA	0.0189	6	Non-Hispanic	0	0	0	0	0	0	0	0	0	0	IMPACT468	rectum	left
P-0021007-T01-IM6	P-0021007	NA	NA	1.7294	MSS	49.07	M	colon	MSKCC	cBioPortal	MSK MetTropism (MSK. Cell 2021)	msk_met_2021	40.74	alive	Colon	Primary	NA	0.0001	2	NA	0	0	0	0	0	0	0	0	0	0	IMPACT468	colon	right
P-0021010-T01-IM6	P-0021010	NA	NA	8.64698	MSS	50.44	M	colon	MSKCC	cBioPortal	MSK MetTropism (MSK. Cell 2021)	msk_met_2021	40.74	alive	Colon	Primary	NA	0.1503	10	NA	0	0	2	0	0	0	0	0	0	0	IMPACT468	colon	right
P-0021012-T01-IM6	P-0021012	NA	NA	3.45879	MSS	73.75	M	colon	MSKCC	cBioPortal	MSK MetTropism (MSK. Cell 2021)	msk_met_2021	3.68	deceased	Colon	Primary	NA	0.0159	4	NA	0	0	0	0	0	0	0	0	0	0	IMPACT468	colon	right
P-0021018-T02-IM6	P-0021018	NA	NA	4.32349	MSS	70.77	M	colon	MSKCC	cBioPortal	MSK MetTropism (MSK. Cell 2021)	msk_met_2021	22.77	alive	Sigmoid Colon	Primary	NA	0.1852	5	NA	0	0	0	0	0	0	0	0	0	0	IMPACT468	colon	right
P-0021033-T01-IM6	P-0021033	NA	NA	NA	MSS	NA	F	rectum	MSKCC	cBioPortal	Rectal Cancer (MSK. Nature Medicine 2022)	rectal_msk_2022	35.32	deceased	NA	NA	NA	0.1542	4	Non-Hispanic	0	0	0	0	0	0	0	0	0	0	IMPACT468	rectum	left
P-0021049-T01-IM6	P-0021049	NA	NA	47.5584	MSI-H	71.69	F	colon	MSKCC	cBioPortal	MSK MetTropism (MSK. Cell 2021)	msk_met_2021	31.51	alive	Cecum	Primary	NA	0.1158	55	NA	0	0	0	0	0	0	0	0	0	0	IMPACT468	colon	right
P-0021053-T01-IM6	P-0021053	NA	NA	9.51168	MSS	60.54	F	colorectal	MSKCC	cBioPortal	MSK MetTropism (MSK. Cell 2021)	msk_met_2021	32.43	alive	Rectum	Primary	NA	0.2509	11	NA	0	0	0	0	0	0	0	0	0	0	IMPACT468	NA	NA
P-0021072-T01-IM6	P-0021072	NA	NA	1.7294	MSS	28.4	F	colon	MSKCC	cBioPortal	MSK MetTropism (MSK. Cell 2021)	msk_met_2021	9.17	alive	Colon	Primary	NA	0.2732	2	NA	0	0	0	0	0	0	0	0	0	0	IMPACT468	colon	right
P-0021073-T01-IM6	P-0021073	NA	NA	4.32349	MSS	53.07	F	colon	MSKCC	cBioPortal	MSK MetTropism (MSK. Cell 2021)	msk_met_2021	9.27	deceased	Ascending Colon	Primary	NA	0.2577	5	NA	0	0	0	0	0	0	0	0	0	0	IMPACT468	colon	right
P-0021074-T01-IM6	P-0021074	NA	NA	NA	MSS	NA	M	rectum	MSKCC	cBioPortal	Rectal Cancer (MSK. Nature Medicine 2022)	rectal_msk_2022	39.29	alive	NA	NA	NA	0.2119	5	Non-Hispanic	0	0	0	0	0	0	0	0	0	0	IMPACT468	rectum	left
P-0021078-T01-IM6	P-0021078	NA	NA	6.05289	MSS	52.15	M	colon	MSKCC	cBioPortal	MSK MetTropism (MSK. Cell 2021)	msk_met_2021	37.85	alive	Colon	Metastasis	Lung	0.1707	7	NA	0	0	0	0	0	0	0	0	0	0	IMPACT468	colon	right
P-0021090-T01-IM6	P-0021090	NA	NA	156.51	MSS htmb	41.69	M	colon	MSKCC	cBioPortal	MSK MetTropism (MSK. Cell 2021)	msk_met_2021	33.15	alive	Colon	Primary	NA	0.0011	180	NA	0	0	0	0	0	0	0	0	0	0	IMPACT468	colon	right
P-0021108-T01-IM6	P-0021108	NA	NA	3.45879	MSS	77.56	M	colorectal	MSKCC	cBioPortal	MSK MetTropism (MSK. Cell 2021)	msk_met_2021	13.11	deceased	Rectum	Metastasis	Liver	0.2256	4	NA	0	0	0	0	0	0	0	0	0	0	IMPACT468	NA	NA
P-0021116-T01-IM6	P-0021116	NA	NA	7.78228	MSS	84.44	F	colon	MSKCC	cBioPortal	MSK MetTropism (MSK. Cell 2021)	msk_met_2021	3.38	alive	Rectum	Primary	NA	0.1943	9	NA	0	0	0	0	0	0	0	0	0	0	IMPACT468	colon	right
P-0021119-T01-IM6	P-0021119	NA	NA	10.3764	MSS	70.57	M	colon	MSKCC	cBioPortal	MSK MetTropism (MSK. Cell 2021)	msk_met_2021	0.66	alive	Colon	Metastasis	Lymph	0.1833	12	NA	0	0	0	0	0	0	0	0	0	0	IMPACT468	colon	right
P-0021147-T01-IM6	P-0021147	NA	NA	6.05289	MSS	36.95	F	colon	MSKCC	cBioPortal	MSK MetTropism (MSK. Cell 2021)	msk_met_2021	39.72	alive	Colon	Primary	NA	0.3268	7	NA	0	0	0	0	0	0	0	0	0	0	IMPACT468	colon	right
P-0021153-T01-IM6	P-0021153	NA	NA	8.64698	MSS	49.43	F	colon	MSKCC	cBioPortal	MSK MetTropism (MSK. Cell 2021)	msk_met_2021	35.45	alive	Sigmoid Colon	Primary	NA	0.1863	10	NA	0	0	0	0	0	-2	0	0	0	0	IMPACT468	colon	right
P-0021154-T01-IM6	P-0021154	NA	NA	44.9643	MSI-H	81.54	M	colon	MSKCC	cBioPortal	MSK MetTropism (MSK. Cell 2021)	msk_met_2021	38.51	alive	Ascending Colon	Primary	NA	0.0015	52	NA	0	0	0	0	0	0	0	0	0	0	IMPACT468	colon	right
P-0021194-T01-IM6	P-0021194	NA	NA	2.59409	MSS	43.17	F	colon	MSKCC	cBioPortal	MSK MetTropism (MSK. Cell 2021)	msk_met_2021	35.94	alive	Colon	Primary	NA	0.1334	3	NA	0	0	0	0	0	0	0	0	0	0	IMPACT468	colon	right
P-0021200-T01-IM6	P-0021200	NA	NA	3.45879	MSS	42.14	F	colon	MSKCC	cBioPortal	MSK MetTropism (MSK. Cell 2021)	msk_met_2021	6.64	alive	Colon	Metastasis	Liver	0.272	4	NA	0	0	0	0	0	0	0	0	0	0	IMPACT468	colon	right
P-0021232-T01-IM6	P-0021232	NA	NA	6.05289	MSS	41.48	M	colon	MSKCC	cBioPortal	MSK MetTropism (MSK. Cell 2021)	msk_met_2021	38.93	alive	Ascending Colon	Primary	NA	0.0478	7	NA	0	0	0	0	0	0	0	0	0	0	IMPACT468	colon	right
P-0021281-T01-IM6	P-0021281	NA	NA	6.91758	MSS	69.26	F	colon	MSKCC	cBioPortal	MSK MetTropism (MSK. Cell 2021)	msk_met_2021	38.8	alive	Transverse Colon	Primary	NA	0.2404	8	NA	0	0	0	0	0	0	0	0	0	0	IMPACT468	colon	right
P-0021290-T01-IM6	P-0021290	NA	NA	14.6999	MSS	74.54	F	colon	MSKCC	cBioPortal	MSK MetTropism (MSK. Cell 2021)	msk_met_2021	39.56	alive	Colon	Primary	NA	0.4356	17	NA	0	0	0	0	0	0	0	0	0	0	IMPACT468	colon	right
P-0021292-T01-IM6	P-0021292	NA	NA	53.6113	MSI-H	70.76	F	colon	MSKCC	cBioPortal	MSK MetTropism (MSK. Cell 2021)	msk_met_2021	39.46	alive	Colon	Primary	NA	0.0144	62	NA	0	0	0	0	0	0	0	0	0	0	IMPACT468	colon	right
P-0021304-T01-IM6	P-0021304	NA	NA	83.8757	MSI-H	50.12	M	colon	MSKCC	cBioPortal	MSK MetTropism (MSK. Cell 2021)	msk_met_2021	39.85	alive	Colon	Metastasis	Liver	0.1457	97	NA	0	0	0	0	0	0	0	0	0	0	IMPACT468	colon	right
P-0021312-T01-IM6	P-0021312	NA	NA	1.7294	MSS	58.7	M	colon	MSKCC	cBioPortal	MSK MetTropism (MSK. Cell 2021)	msk_met_2021	12.42	alive	Colon	Metastasis	Lung	0.0688	2	NA	0	0	0	0	0	0	0	0	0	0	IMPACT468	colon	right
P-0021325-T01-IM6	P-0021325	NA	NA	6.91758	MSS	59.03	F	colon	MSKCC	cBioPortal	MSK MetTropism (MSK. Cell 2021)	msk_met_2021	10.48	deceased	Rectosigmoid Colon	Primary	NA	0.3458	8	NA	0	0	0	0	0	0	0	0	0	0	IMPACT468	colon	right
P-0021346-T01-IM6	P-0021346	NA	NA	33.7232	MSI-H	54.49	M	colon	MSKCC	cBioPortal	MSK MetTropism (MSK. Cell 2021)	msk_met_2021	36.37	alive	Colon	Primary	NA	0.0071	39	NA	0	0	0	0	0	0	0	0	0	0	IMPACT468	colon	right
P-0021351-T01-IM6	P-0021351	NA	NA	5.18819	MSS	56.98	F	colon	MSKCC	cBioPortal	MSK MetTropism (MSK. Cell 2021)	msk_met_2021	1.91	deceased	Colon	Primary	NA	0.139	6	NA	0	0	0	0	0	0	0	0	0	0	IMPACT468	colon	right
P-0021352-T01-IM6	P-0021352	NA	NA	9.51168	MSS	64.29	F	colon	MSKCC	cBioPortal	MSK MetTropism (MSK. Cell 2021)	msk_met_2021	38.31	alive	Colon	Primary	NA	0.3691	11	NA	0	0	0	0	0	0	0	0	0	0	IMPACT468	colon	right
P-0021363-T01-IM6	P-0021363	NA	NA	5.18819	MSS	38	M	colon	MSKCC	cBioPortal	MSK MetTropism (MSK. Cell 2021)	msk_met_2021	40.84	alive	Colon	Metastasis	Unspecified	0.4195	6	NA	0	0	0	0	0	0	0	0	0	0	IMPACT468	colon	right
P-0021393-T01-IM6	P-0021393	NA	NA	73.4993	MSI-H	54.17	M	rectum	MSKCC	cBioPortal	MSK MetTropism (MSK. Cell 2021)	msk_met_2021	35.88	alive	Rectum	Primary	NA	0.0555	85	NA	0	0	0	0	0	0	0	0	0	0	IMPACT468	rectum	left
P-0021397-T01-IM6	P-0021397	NA	NA	5.18819	MSS	84.1	M	colon	MSKCC	cBioPortal	MSK MetTropism (MSK. Cell 2021)	msk_met_2021	19.68	deceased	Rectosigmoid Colon	Primary	NA	0.2812	6	NA	0	0	0	0	0	0	0	0	0	0	IMPACT468	colon	right
P-0021400-T01-IM6	P-0021400	NA	NA	0.864698	MSS	53.74	F	colon	MSKCC	cBioPortal	MSK MetTropism (MSK. Cell 2021)	msk_met_2021	9.23	deceased	Colon	Primary	NA	0.012	1	NA	0	0	0	0	0	0	0	0	0	0	IMPACT468	colon	right
P-0021418-T01-IM6	P-0021418	NA	NA	6.05289	MSS	57.08	F	colon	MSKCC	cBioPortal	MSK MetTropism (MSK. Cell 2021)	msk_met_2021	39.82	alive	Colon	Metastasis	Liver	0.1209	7	NA	0	0	0	0	0	0	0	0	0	0	IMPACT468	colon	right
P-0021421-T01-IM6	P-0021421	NA	NA	6.05289	MSS	60.98	M	colorectal	MSKCC	cBioPortal	MSK MetTropism (MSK. Cell 2021)	msk_met_2021	6.18	deceased	Colon	Primary	NA	0.2541	7	NA	0	0	0	0	0	0	0	0	0	0	IMPACT468	NA	NA
P-0021427-T01-IM6	P-0021427	NA	NA	9.51168	MSS	77.53	F	colon	MSKCC	cBioPortal	MSK MetTropism (MSK. Cell 2021)	msk_met_2021	20.37	deceased	Cecum	Primary	NA	0.0604	11	NA	0	0	0	0	0	0	0	0	0	0	IMPACT468	colon	right
P-0021430-T01-IM6	P-0021430	NA	NA	6.91758	MSS	43.87	F	colon	MSKCC	cBioPortal	MSK MetTropism (MSK. Cell 2021)	msk_met_2021	24.44	alive	Colon	Primary	NA	0.201	8	NA	0	0	0	0	0	0	0	0	0	0	IMPACT468	colon	right
P-0021481-T01-IM6	P-0021481	NA	NA	4.32349	MSS	69.16	M	colon	MSKCC	cBioPortal	MSK MetTropism (MSK. Cell 2021)	msk_met_2021	2.66	alive	Colon	Metastasis	Liver	0.1361	5	NA	0	0	0	0	0	0	0	0	0	0	IMPACT468	colon	right
P-0021497-T01-IM6	P-0021497	NA	NA	12.9705	MSS	47.2	M	colon	MSKCC	cBioPortal	MSK MetTropism (MSK. Cell 2021)	msk_met_2021	40.21	alive	Rectosigmoid Colon	Primary	NA	0.1094	15	NA	0	0	0	0	0	0	0	0	0	0	IMPACT468	colon	right
P-0021518-T01-IM6	P-0021518	NA	NA	12.9705	MSS	71.69	F	colon	MSKCC	cBioPortal	MSK MetTropism (MSK. Cell 2021)	msk_met_2021	16.36	deceased	Colon	Metastasis	Liver	0.2875	15	NA	0	0	0	0	0	0	0	0	0	0	IMPACT468	colon	right
P-0021536-T01-IM6	P-0021536	NA	NA	6.91758	MSS	69.48	F	colon	MSKCC	cBioPortal	MSK MetTropism (MSK. Cell 2021)	msk_met_2021	39.06	alive	Rectosigmoid Colon	Primary	NA	0.5134	8	NA	0	0	0	0	0	0	0	0	0	0	IMPACT468	colon	right
P-0021537-T01-IM6	P-0021537	NA	NA	1.7294	MSS	71.19	M	colon	MSKCC	cBioPortal	MSK MetTropism (MSK. Cell 2021)	msk_met_2021	16.03	deceased	Colon	Metastasis	Liver	0.0053	2	NA	0	0	0	0	0	0	0	0	0	0	IMPACT468	colon	right
P-0021550-T01-IM6	P-0021550	NA	NA	8.64698	MSS	63.51	F	colon	MSKCC	cBioPortal	MSK MetTropism (MSK. Cell 2021)	msk_met_2021	33.94	deceased	Colon	Primary	NA	0.2741	10	NA	0	0	0	0	0	0	0	0	0	0	IMPACT468	colon	right
P-0021563-T01-IM6	P-0021563	NA	NA	8.64698	MSS	50.67	M	colon	MSKCC	cBioPortal	MSK MetTropism (MSK. Cell 2021)	msk_met_2021	5.03	deceased	Colon	Metastasis	Liver	0.3582	11	NA	0	0	0	0	0	0	0	0	0	0	IMPACT468	colon	right
P-0021645-T01-IM6	P-0021645	NA	NA	4.32349	MSS	44.95	F	colon	MSKCC	cBioPortal	MSK MetTropism (MSK. Cell 2021)	msk_met_2021	29.21	deceased	Colon	Metastasis	Liver	0.4977	5	NA	0	0	0	0	0	0	0	0	0	0	IMPACT468	colon	right
P-0021650-T01-IM6	P-0021650	NA	NA	0.864698	MSS	48	F	rectum	MSKCC	cBioPortal	MSK MetTropism (MSK. Cell 2021)	msk_met_2021	39.98	alive	Rectosigmoid Colon	Primary	NA	0.0072	1	NA	0	0	0	0	0	0	0	0	0	0	IMPACT468	rectum	left
P-0021722-T01-IM6	P-0021722	NA	NA	1.7294	MSS	42.08	M	colorectal	MSKCC	cBioPortal	MSK MetTropism (MSK. Cell 2021)	msk_met_2021	0	alive	Sigmoid Colon	Primary	NA	0.3517	2	NA	0	0	0	0	0	0	0	0	0	0	IMPACT468	NA	NA
P-0021724-T01-IM6	P-0021724	NA	NA	5.18819	MSS	49.3	F	colon	MSKCC	cBioPortal	MSK MetTropism (MSK. Cell 2021)	msk_met_2021	37.32	alive	Colon	Primary	NA	0.4956	6	NA	0	0	0	0	0	0	0	0	0	0	IMPACT468	colon	right
P-0021744-T01-IM6	P-0021744	NA	NA	86.4698	MSI-H	70.16	F	colon	MSKCC	cBioPortal	MSK MetTropism (MSK. Cell 2021)	msk_met_2021	38.18	alive	Ascending Colon	Primary	NA	0.0253	99	NA	0	0	0	0	0	0	0	0	0	0	IMPACT468	colon	right
P-0021771-T01-IM6	P-0021771	NA	NA	8.64698	MSS	21.35	M	colorectal	MSKCC	cBioPortal	MSK MetTropism (MSK. Cell 2021)	msk_met_2021	4.01	deceased	Colon	Primary	NA	0.1411	10	NA	0	0	0	0	0	0	0	0	0	0	IMPACT468	NA	NA
P-0021772-T01-IM6	P-0021772	NA	NA	7.78228	MSS	51.44	M	colon	MSKCC	cBioPortal	MSK MetTropism (MSK. Cell 2021)	msk_met_2021	39.33	alive	Colon	Primary	NA	0.255	9	NA	0	0	0	0	0	0	0	0	0	0	IMPACT468	colon	right
P-0021803-T01-IM6	P-0021803	NA	NA	6.05289	MSS	76.27	F	colon	MSKCC	cBioPortal	MSK MetTropism (MSK. Cell 2021)	msk_met_2021	38.34	alive	Colon	Primary	NA	0.1153	7	NA	0	0	0	0	0	0	0	0	0	0	IMPACT468	colon	right
P-0021828-T01-IM6	P-0021828	NA	NA	7.78228	MSS	68.83	F	colon	MSKCC	cBioPortal	MSK MetTropism (MSK. Cell 2021)	msk_met_2021	38.97	alive	Colon	Primary	NA	0.245	9	NA	0	0	0	0	0	0	0	0	0	0	IMPACT468	colon	right
P-0021834-T01-IM6	P-0021834	NA	NA	6.05289	MSS	63.63	M	colorectal	MSKCC	cBioPortal	MSK MetTropism (MSK. Cell 2021)	msk_met_2021	8.41	deceased	Rectosigmoid Colon	Primary	NA	0.0668	7	NA	0	0	0	0	0	0	0	0	0	0	IMPACT468	NA	NA
P-0021885-T01-IM6	P-0021885	NA	NA	5.18819	MSS	47.48	M	colon	MSKCC	cBioPortal	MSK MetTropism (MSK. Cell 2021)	msk_met_2021	25.63	deceased	Ascending Colon	Primary	NA	0.2444	6	NA	0	0	0	0	0	0	0	0	0	0	IMPACT468	colon	right
P-0021926-T01-IM6	P-0021926	NA	NA	6.91758	MSS	59.82	F	colon	MSKCC	cBioPortal	MSK MetTropism (MSK. Cell 2021)	msk_met_2021	12.45	alive	Colon	Metastasis	Liver	0.4216	8	NA	0	0	0	0	0	0	0	0	0	0	IMPACT468	colon	right
P-0021976-T01-IM6	P-0021976	NA	NA	0.864698	MSS	46.27	M	colorectal	MSKCC	cBioPortal	MSK MetTropism (MSK. Cell 2021)	msk_met_2021	16.69	deceased	Cecum	Metastasis	Intra-Abdominal	0.0097	1	NA	0	0	0	0	0	0	0	0	0	0	IMPACT468	NA	NA
P-0021985-T01-IM6	P-0021985	NA	NA	9.51168	MSS	45.46	F	colon	MSKCC	cBioPortal	MSK MetTropism (MSK. Cell 2021)	msk_met_2021	38.24	alive	Colon	Metastasis	Liver	0.3507	11	NA	0	0	0	0	0	0	0	0	0	0	IMPACT468	colon	right
P-0021991-T01-IM6	P-0021991	NA	NA	6.91758	MSS	48.59	M	colon	MSKCC	cBioPortal	MSK MetTropism (MSK. Cell 2021)	msk_met_2021	0	alive	Colon	Primary	NA	0.317	8	NA	0	0	0	0	0	0	0	0	0	0	IMPACT468	colon	right
P-0021998-T01-IM6	P-0021998	NA	NA	8.64698	MSS	59.83	M	colon	MSKCC	cBioPortal	MSK MetTropism (MSK. Cell 2021)	msk_met_2021	14.55	deceased	Colon	Primary	NA	0.1685	10	NA	0	0	0	0	0	0	0	0	0	0	IMPACT468	colon	right
P-0022043-T01-IM6	P-0022043	NA	NA	4.32349	MSS	49	M	colon	MSKCC	cBioPortal	MSK MetTropism (MSK. Cell 2021)	msk_met_2021	1.71	alive	Colon	Primary	NA	0.2817	5	NA	0	0	0	0	0	0	0	0	0	0	IMPACT468	colon	right
P-0022050-T02-IM6	P-0022050	NA	NA	2.59409	MSS	53.17	M	colorectal	MSKCC	cBioPortal	MSK MetTropism (MSK. Cell 2021)	msk_met_2021	31.24	deceased	Rectosigmoid Colon	Primary	NA	0.2022	3	NA	0	0	0	0	0	0	0	0	0	0	IMPACT468	NA	NA
P-0022061-T01-IM6	P-0022061	NA	NA	5.18819	MSS	74.36	M	colorectal	MSKCC	cBioPortal	MSK MetTropism (MSK. Cell 2021)	msk_met_2021	17.05	deceased	Colon	Metastasis	Liver	0.4334	6	NA	0	0	0	0	0	0	0	0	0	0	IMPACT468	NA	NA
P-0022065-T01-IM6	P-0022065	NA	NA	6.05289	MSS	67.47	F	colon	MSKCC	cBioPortal	MSK MetTropism (MSK. Cell 2021)	msk_met_2021	3.88	deceased	Colon	Primary	NA	0.3214	7	NA	0	0	0	0	-2	0	0	0	0	0	IMPACT468	colon	right
P-0022090-T01-IM6	P-0022090	NA	NA	10.3764	MSS	69.23	M	colon	MSKCC	cBioPortal	MSK MetTropism (MSK. Cell 2021)	msk_met_2021	25.73	alive	Descending Colon	Metastasis	Lung	0.5441	12	NA	0	0	0	0	0	0	0	0	0	0	IMPACT468	colon	right
P-0022095-T01-IM6	P-0022095	NA	NA	3.45879	MSS	52.5	F	colon	MSKCC	cBioPortal	MSK MetTropism (MSK. Cell 2021)	msk_met_2021	18.83	deceased	Colon	Metastasis	Lung	0.3625	4	NA	0	0	0	0	0	0	0	0	0	0	IMPACT468	colon	right
P-0022109-T01-IM6	P-0022109	NA	NA	5.18819	MSS	56.22	F	colon	MSKCC	cBioPortal	MSK MetTropism (MSK. Cell 2021)	msk_met_2021	36.96	alive	Colon	Primary	NA	0.5014	6	NA	0	0	0	0	0	-2	0	0	0	0	IMPACT468	colon	right
P-0022111-T01-IM6	P-0022111	NA	NA	81.2816	NA	36.76	M	rectum	MSKCC	cBioPortal	MSK MetTropism (MSK. Cell 2021)	msk_met_2021	0.76	alive	Rectum	Primary	NA	0.0065	94	NA	0	0	0	0	0	0	0	0	0	0	IMPACT468	rectum	left
P-0022132-T01-IM6	P-0022132	NA	NA	11.2411	MSS	62.74	F	colon	MSKCC	cBioPortal	MSK MetTropism (MSK. Cell 2021)	msk_met_2021	30.82	deceased	Colon	Primary	NA	0.0039	13	NA	0	0	0	0	0	0	0	0	0	0	IMPACT468	colon	right
P-0022137-T01-IM6	P-0022137	NA	NA	NA	MSS	NA	F	rectum	MSKCC	cBioPortal	Rectal Cancer (MSK. Nature Medicine 2022)	rectal_msk_2022	37.72	alive	NA	NA	NA	0.1433	10	Non-Hispanic	0	0	0	0	0	0	0	0	0	0	IMPACT468	rectum	left
P-0022141-T01-IM6	P-0022141	NA	NA	6.91758	MSS	73.71	M	colon	MSKCC	cBioPortal	MSK MetTropism (MSK. Cell 2021)	msk_met_2021	72.68	deceased	Colon	Primary	NA	0.3823	8	NA	0	0	0	0	0	0	0	0	0	0	IMPACT468	colon	right
P-0022150-T01-IM6	P-0022150	NA	NA	3.45879	MSS	68.44	M	colon	MSKCC	cBioPortal	MSK MetTropism (MSK. Cell 2021)	msk_met_2021	33.02	deceased	Rectum	Primary	NA	0.2292	4	NA	0	0	2	0	0	0	0	0	0	0	IMPACT468	colon	right
P-0022152-T01-IM6	P-0022152	NA	NA	10.3764	MSS	56.58	F	colon	MSKCC	cBioPortal	MSK MetTropism (MSK. Cell 2021)	msk_met_2021	38.01	alive	Colon	Primary	NA	0.0057	12	NA	0	0	0	0	0	0	0	0	0	0	IMPACT468	colon	right
P-0022190-T01-IM6	P-0022190	NA	NA	3.45879	MSS	65.01	F	colorectal	MSKCC	cBioPortal	MSK MetTropism (MSK. Cell 2021)	msk_met_2021	5.29	deceased	Colon	Metastasis	Bone	0.0184	4	NA	0	0	0	0	0	0	0	0	0	0	IMPACT468	NA	NA
P-0022230-T01-IM6	P-0022230	NA	NA	9.51168	MSS	65.85	M	colon	MSKCC	cBioPortal	MSK MetTropism (MSK. Cell 2021)	msk_met_2021	39.13	alive	Cecum	Primary	NA	0.2471	11	NA	0	0	0	0	0	0	0	0	0	0	IMPACT468	colon	right
P-0022243-T01-IM6	P-0022243	NA	NA	10.3764	MSS	77.86	M	colon	MSKCC	cBioPortal	MSK MetTropism (MSK. Cell 2021)	msk_met_2021	7.39	deceased	Sigmoid Colon	Primary	NA	0.1629	12	NA	0	0	0	0	0	0	0	0	0	0	IMPACT468	colon	right
P-0022284-T01-IM6	P-0022284	NA	NA	6.05289	MSS	71.01	F	colon	MSKCC	cBioPortal	MSK MetTropism (MSK. Cell 2021)	msk_met_2021	4.07	alive	Rectum	Primary	NA	0.1243	7	NA	0	0	0	0	0	0	0	0	0	0	IMPACT468	colon	right
P-0022329-T01-IM6	P-0022329	NA	NA	7.78228	MSS	68.75	M	colon	MSKCC	cBioPortal	MSK MetTropism (MSK. Cell 2021)	msk_met_2021	38.83	alive	Sigmoid Colon	Primary	NA	0.1098	9	NA	0	0	0	0	0	0	0	0	0	0	IMPACT468	colon	right
P-0022330-T01-IM6	P-0022330	NA	NA	2.59409	MSS	66.97	M	colon	MSKCC	cBioPortal	MSK MetTropism (MSK. Cell 2021)	msk_met_2021	2.04	deceased	Colon	Metastasis	Intra-Abdominal	0.0221	3	NA	0	0	0	0	0	0	0	0	0	0	IMPACT468	colon	right
P-0022336-T01-IM6	P-0022336	NA	NA	4.32349	MSS	42.35	F	colorectal	MSKCC	cBioPortal	MSK MetTropism (MSK. Cell 2021)	msk_met_2021	38.7	alive	Rectum	Metastasis	Unspecified	0.4442	5	NA	0	0	0	0	0	0	0	0	0	0	IMPACT468	NA	NA
P-0022356-T01-IM6	P-0022356	NA	NA	5.18819	MSS	67.38	F	colon	MSKCC	cBioPortal	MSK MetTropism (MSK. Cell 2021)	msk_met_2021	0.53	alive	Colon	Primary	NA	0.2354	6	NA	0	0	0	0	0	0	0	0	0	0	IMPACT468	colon	right
P-0022376-T01-IM6	P-0022376	NA	NA	4.32349	MSS	59.31	M	colon	MSKCC	cBioPortal	MSK MetTropism (MSK. Cell 2021)	msk_met_2021	38.6	alive	Rectum	Primary	NA	0.3446	5	NA	0	0	0	0	0	0	0	0	0	0	IMPACT468	colon	right
P-0022382-T01-IM6	P-0022382	NA	NA	6.05289	MSS	69.52	M	colon	MSKCC	cBioPortal	MSK MetTropism (MSK. Cell 2021)	msk_met_2021	0	alive	Sigmoid Colon	Primary	NA	0.1572	7	NA	0	0	0	0	0	0	0	0	0	0	IMPACT468	colon	right
P-0022385-T01-IM6	P-0022385	NA	NA	6.05289	MSS	85.6	F	colon	MSKCC	cBioPortal	MSK MetTropism (MSK. Cell 2021)	msk_met_2021	4.3	deceased	Colon	Metastasis	Unspecified	0.3991	7	NA	0	0	0	0	0	0	0	0	0	0	IMPACT468	colon	right
P-0022407-T01-IM6	P-0022407	NA	NA	8.64698	MSS	55.26	M	colon	MSKCC	cBioPortal	MSK MetTropism (MSK. Cell 2021)	msk_met_2021	2.3	deceased	Colon	Primary	NA	0.3175	10	NA	0	0	0	0	0	0	0	0	0	0	IMPACT468	colon	right
P-0022409-T01-IM6	P-0022409	NA	NA	6.91758	MSS	53.54	F	rectum	MSKCC	cBioPortal	MSK MetTropism (MSK. Cell 2021)	msk_met_2021	38.64	alive	Rectum	Primary	NA	0.3239	8	NA	0	0	0	0	0	0	0	0	0	0	IMPACT468	rectum	left
P-0022438-T01-IM6	P-0022438	NA	NA	6.91758	MSS	75.12	F	colon	MSKCC	cBioPortal	MSK MetTropism (MSK. Cell 2021)	msk_met_2021	38.18	alive	Colon	Primary	NA	0.0112	8	NA	0	0	0	0	0	0	0	0	0	0	IMPACT468	colon	right
P-0022456-T01-IM6	P-0022456	NA	NA	8.64698	MSS	54.69	M	colon	MSKCC	cBioPortal	MSK MetTropism (MSK. Cell 2021)	msk_met_2021	39.26	alive	Colon	Metastasis	Liver	0.3478	10	NA	0	0	0	0	0	0	0	0	0	0	IMPACT468	colon	right
P-0022477-T01-IM6	P-0022477	NA	NA	4.32349	MSS	74.96	M	colon	MSKCC	cBioPortal	MSK MetTropism (MSK. Cell 2021)	msk_met_2021	26.32	alive	Colon	Primary	NA	0.046	5	NA	0	0	0	0	0	0	0	0	0	0	IMPACT468	colon	right
P-0022490-T01-IM6	P-0022490	NA	NA	4.32349	MSS	32.11	M	rectum	MSKCC	cBioPortal	MSK MetTropism (MSK. Cell 2021)	msk_met_2021	4.17	deceased	Rectum	Primary	NA	0.3589	6	NA	0	0	0	0	0	0	0	0	0	0	IMPACT468	rectum	left
P-0022506-T01-IM6	P-0022506	NA	NA	6.05289	MSS	65.94	F	colon	MSKCC	cBioPortal	MSK MetTropism (MSK. Cell 2021)	msk_met_2021	38.24	alive	Cecum	Primary	NA	0.2699	7	NA	0	0	0	0	0	0	0	0	0	0	IMPACT468	colon	right
P-0022508-T01-IM6	P-0022508	NA	NA	31.9938	MSI-H	67.3	M	rectum	MSKCC	cBioPortal	MSK MetTropism (MSK. Cell 2021)	msk_met_2021	38.57	alive	Rectum	Metastasis	Unspecified	0.0032	37	NA	0	0	0	0	0	0	0	0	0	0	IMPACT468	rectum	left
P-0022537-T01-IM6	P-0022537	NA	NA	NA	MSS	NA	M	rectum	MSKCC	cBioPortal	Rectal Cancer (MSK. Nature Medicine 2022)	rectal_msk_2022	15.21	alive	NA	NA	NA	0.2947	4	Non-Hispanic	0	0	2	0	0	0	0	0	0	0	IMPACT468	rectum	left
P-0022539-T01-IM6	P-0022539	NA	NA	3.45879	MSS	68.77	F	colorectal	MSKCC	cBioPortal	MSK MetTropism (MSK. Cell 2021)	msk_met_2021	21.45	deceased	Colon	Metastasis	Liver	0.0225	4	NA	0	0	0	0	0	0	0	0	0	0	IMPACT468	NA	NA
P-0022555-T01-IM6	P-0022555	NA	NA	9.51168	MSS	37.91	M	colon	MSKCC	cBioPortal	MSK MetTropism (MSK. Cell 2021)	msk_met_2021	37.75	alive	Rectosigmoid Colon	Primary	NA	0.0908	11	NA	0	0	0	0	0	0	0	0	0	0	IMPACT468	colon	right
P-0022567-T01-IM6	P-0022567	NA	NA	6.91758	MSS	40.07	M	colon	MSKCC	cBioPortal	MSK MetTropism (MSK. Cell 2021)	msk_met_2021	28.88	alive	Colon	Primary	NA	0.1249	8	NA	0	0	0	0	0	0	0	0	0	0	IMPACT468	colon	right
P-0022581-T01-IM6	P-0022581	NA	NA	3.45879	MSS	64.62	F	colon	MSKCC	cBioPortal	MSK MetTropism (MSK. Cell 2021)	msk_met_2021	37.06	alive	Colon	Primary	NA	0.3874	4	NA	0	0	0	0	0	0	0	0	0	0	IMPACT468	colon	right
P-0022586-T01-IM6	P-0022586	NA	NA	4.32349	MSS	60.82	F	colon	MSKCC	cBioPortal	MSK MetTropism (MSK. Cell 2021)	msk_met_2021	38.31	alive	Colon	Primary	NA	0.1964	5	NA	0	0	0	0	0	0	0	0	0	0	IMPACT468	colon	right
P-0022598-T01-IM6	P-0022598	NA	NA	0.864698	MSS	50.06	M	colon	MSKCC	cBioPortal	MSK MetTropism (MSK. Cell 2021)	msk_met_2021	10.02	deceased	Colon	Primary	NA	0.0723	1	NA	0	0	0	0	0	0	0	0	0	0	IMPACT468	colon	right
P-0022612-T01-IM6	P-0022612	NA	NA	7.78228	MSS	74.59	F	colon	MSKCC	cBioPortal	MSK MetTropism (MSK. Cell 2021)	msk_met_2021	27.17	alive	Colon	Metastasis	Lung	0.1988	9	NA	0	0	0	0	0	0	0	0	0	0	IMPACT468	colon	right
P-0022614-T01-IM6	P-0022614	NA	NA	10.3764	MSS	62.61	F	colorectal	MSKCC	cBioPortal	MSK MetTropism (MSK. Cell 2021)	msk_met_2021	11.27	deceased	Colon	Metastasis	Intra-Abdominal	0.3476	12	NA	0	0	0	0	0	0	0	0	0	0	IMPACT468	NA	NA
P-0022667-T01-IM6	P-0022667	NA	NA	4.32349	MSS	51.09	F	colon	MSKCC	cBioPortal	MSK MetTropism (MSK. Cell 2021)	msk_met_2021	33.74	alive	Colon	Primary	NA	0.2922	5	NA	0	0	0	0	0	0	0	0	0	0	IMPACT468	colon	right
P-0022691-T01-IM6	P-0022691	NA	NA	6.05289	MSS	52.28	M	colon	MSKCC	cBioPortal	MSK MetTropism (MSK. Cell 2021)	msk_met_2021	37.29	alive	Colon	Primary	NA	0.1347	7	NA	0	0	0	0	0	0	0	0	0	0	IMPACT468	colon	right
P-0022699-T01-IM6	P-0022699	NA	NA	4.32349	MSS	45.46	M	colon	MSKCC	cBioPortal	MSK MetTropism (MSK. Cell 2021)	msk_met_2021	11.53	deceased	Colon	Primary	NA	0.3264	5	NA	0	0	0	0	0	0	0	0	0	0	IMPACT468	colon	right
P-0022734-T01-IM6	P-0022734	NA	NA	6.05289	MSS	37.85	F	rectum	MSKCC	cBioPortal	MSK MetTropism (MSK. Cell 2021)	msk_met_2021	24.81	deceased	Rectum	Metastasis	Liver	0.1807	7	NA	0	0	0	0	0	0	0	0	0	0	IMPACT468	rectum	left
P-0022758-T01-IM6	P-0022758	NA	NA	8.64698	MSS	63.06	M	colon	MSKCC	cBioPortal	MSK MetTropism (MSK. Cell 2021)	msk_met_2021	3.25	deceased	Colon	Metastasis	Liver	0.1981	10	NA	0	0	0	0	0	0	0	0	0	0	IMPACT468	colon	right
P-0022783-T01-IM6	P-0022783	NA	NA	NA	MSS	NA	M	rectum	MSKCC	cBioPortal	Rectal Cancer (MSK. Nature Medicine 2022)	rectal_msk_2022	37.85	alive	NA	NA	NA	0.4176	6	Non-Hispanic	0	0	0	0	0	0	0	0	0	0	IMPACT468	rectum	left
P-0022790-T01-IM6	P-0022790	NA	NA	3.45879	MSS	49.57	M	rectum	MSKCC	cBioPortal	MSK MetTropism (MSK. Cell 2021)	msk_met_2021	35.29	deceased	Rectum	Primary	NA	0.4208	4	NA	0	0	0	0	0	0	0	0	0	0	IMPACT468	rectum	left
P-0022797-T01-IM6	P-0022797	NA	NA	5.18819	MSS	32.76	M	colon	MSKCC	cBioPortal	MSK MetTropism (MSK. Cell 2021)	msk_met_2021	37.85	alive	Colon	Primary	NA	0.1483	6	NA	0	0	0	0	0	0	0	0	0	0	IMPACT468	colon	right
P-0022814-T01-IM6	P-0022814	NA	NA	7.78228	MSS	69.71	F	colon	MSKCC	cBioPortal	MSK MetTropism (MSK. Cell 2021)	msk_met_2021	1.91	deceased	Colon	Metastasis	Liver	0.3568	9	NA	0	0	0	0	0	0	0	0	0	0	IMPACT468	colon	right
P-0022815-T01-IM6	P-0022815	NA	NA	5.18819	MSS	62.38	F	colon	MSKCC	cBioPortal	MSK MetTropism (MSK. Cell 2021)	msk_met_2021	22.41	deceased	Colon	Metastasis	Intra-Abdominal	0.0552	6	NA	0	0	0	0	0	0	0	0	0	0	IMPACT468	colon	right
P-0022818-T01-IM6	P-0022818	NA	NA	4.32349	MSS	65.43	M	colon	MSKCC	cBioPortal	MSK MetTropism (MSK. Cell 2021)	msk_met_2021	35.38	alive	Colon	Primary	NA	0.1252	5	NA	0	0	0	0	0	0	0	0	0	0	IMPACT468	colon	right
P-0022822-T01-IM6	P-0022822	NA	NA	4.32349	MSS	67.81	M	colon	MSKCC	cBioPortal	MSK MetTropism (MSK. Cell 2021)	msk_met_2021	35.52	alive	Rectosigmoid Colon	Primary	NA	0.0856	6	NA	0	0	0	0	0	0	0	0	0	0	IMPACT468	colon	right
P-0022873-T02-IM6	P-0022873	NA	NA	11.2411	MSS	64.25	M	rectum	MSKCC	cBioPortal	MSK MetTropism (MSK. Cell 2021)	msk_met_2021	30.56	deceased	Rectum	Metastasis	Unspecified	0.1805	13	NA	0	0	0	0	0	0	-2	0	0	0	IMPACT468	rectum	left
P-0022879-T01-IM6	P-0022879	NA	NA	6.05289	MSS	53.2	F	colon	MSKCC	cBioPortal	MSK MetTropism (MSK. Cell 2021)	msk_met_2021	0	alive	Colon	Primary	NA	0.2182	8	NA	0	0	0	0	0	0	0	0	0	0	IMPACT468	colon	right
P-0022889-T01-IM6	P-0022889	NA	NA	6.05289	MSS	39.9	M	rectum	MSKCC	cBioPortal	MSK MetTropism (MSK. Cell 2021)	msk_met_2021	37.82	alive	Rectum	Metastasis	Lung	0.4679	7	NA	0	0	0	0	0	0	0	0	0	0	IMPACT468	rectum	left
P-0022906-T01-IM6	P-0022906	NA	NA	5.18819	MSS	44.62	F	colon	MSKCC	cBioPortal	MSK MetTropism (MSK. Cell 2021)	msk_met_2021	36.44	alive	Colon	Primary	NA	0.076	6	NA	0	0	0	0	0	0	0	0	0	0	IMPACT468	colon	right
P-0022916-T01-IM6	P-0022916	NA	NA	NA	MSS	NA	F	rectum	MSKCC	cBioPortal	Rectal Cancer (MSK. Nature Medicine 2022)	rectal_msk_2022	37.55	alive	NA	NA	NA	0.3506	8	Non-Hispanic	0	0	0	0	0	0	0	0	0	0	IMPACT468	rectum	left
P-0022917-T01-IM6	P-0022917	NA	NA	2.59409	MSS	47.76	F	colon	MSKCC	cBioPortal	MSK MetTropism (MSK. Cell 2021)	msk_met_2021	4.04	deceased	Colon	Primary	NA	0.0129	3	NA	0	0	0	0	0	0	0	0	0	0	IMPACT468	colon	right
P-0022921-T01-IM6	P-0022921	NA	NA	9.51168	MSS	67	M	colon	MSKCC	cBioPortal	MSK MetTropism (MSK. Cell 2021)	msk_met_2021	36.17	alive	Cecum	Primary	NA	0.2388	11	NA	0	0	0	0	0	0	0	0	0	0	IMPACT468	colon	right
P-0022928-T01-IM6	P-0022928	NA	NA	4.32349	MSS	52.11	F	rectum	MSKCC	cBioPortal	MSK MetTropism (MSK. Cell 2021)	msk_met_2021	28.78	deceased	Rectum	Metastasis	Unspecified	0.2957	5	NA	0	0	0	0	0	0	-2	0	0	0	IMPACT468	rectum	left
P-0022945-T01-IM6	P-0022945	NA	NA	4.32349	MSS	64.11	F	colon	MSKCC	cBioPortal	MSK MetTropism (MSK. Cell 2021)	msk_met_2021	3.09	deceased	Colon	Primary	NA	0.1188	5	NA	0	0	0	0	0	0	0	0	0	0	IMPACT468	colon	right
P-0022947-T01-IM6	P-0022947	NA	NA	1.7294	MSS	61	M	colon	MSKCC	cBioPortal	MSK MetTropism (MSK. Cell 2021)	msk_met_2021	37.62	alive	Colon	Primary	NA	0.0476	2	NA	0	0	0	0	0	0	0	0	0	0	IMPACT468	colon	right
P-0022957-T01-IM6	P-0022957	NA	NA	NA	MSS	NA	F	colon	MSKCC	cBioPortal	Rectal Cancer (MSK. Nature Medicine 2022)	rectal_msk_2022	35.55	alive	NA	NA	NA	0.0099	5	NA	0	0	0	0	0	0	0	0	0	0	IMPACT468	colon	right
P-0022972-T01-IM6	P-0022972	NA	NA	2.59409	MSS	55.11	M	colon	MSKCC	cBioPortal	MSK MetTropism (MSK. Cell 2021)	msk_met_2021	37.78	alive	Colon	Primary	NA	0.0393	3	NA	0	0	0	0	0	0	0	0	0	0	IMPACT468	colon	right
P-0022973-T01-IM6	P-0022973	NA	NA	3.45879	MSS	58.69	F	colorectal	MSKCC	cBioPortal	MSK MetTropism (MSK. Cell 2021)	msk_met_2021	38.77	alive	Sigmoid Colon	Primary	NA	0.1759	4	NA	0	0	0	0	0	0	0	0	0	0	IMPACT468	NA	NA
P-0022977-T01-IM6	P-0022977	NA	NA	2.59409	MSS	48.17	F	colon	MSKCC	cBioPortal	MSK MetTropism (MSK. Cell 2021)	msk_met_2021	9.79	deceased	Colon	Metastasis	Liver	0.0096	3	NA	0	0	0	0	0	0	0	0	0	0	IMPACT468	colon	right
P-0022989-T01-IM6	P-0022989	NA	NA	6.91758	MSS	75.04	M	colorectal	MSKCC	cBioPortal	MSK MetTropism (MSK. Cell 2021)	msk_met_2021	25.73	deceased	Rectum	Metastasis	Liver	0.3801	8	NA	0	0	0	0	0	0	0	0	0	0	IMPACT468	NA	NA
P-0022997-T01-IM6	P-0022997	NA	NA	3.45879	MSS	67.89	M	colon	MSKCC	cBioPortal	MSK MetTropism (MSK. Cell 2021)	msk_met_2021	37.72	alive	Colon	Metastasis	Liver	0.0256	4	NA	0	0	0	0	0	0	0	0	0	0	IMPACT468	colon	right
P-0023022-T01-IM6	P-0023022	NA	NA	8.64698	MSS	53.09	F	colon	MSKCC	cBioPortal	MSK MetTropism (MSK. Cell 2021)	msk_met_2021	7.75	deceased	Colon	Primary	NA	0.1744	11	NA	0	0	0	0	0	0	0	0	0	0	IMPACT468	colon	right
P-0023057-T01-IM6	P-0023057	NA	NA	7.78228	MSS	59.87	M	colon	MSKCC	cBioPortal	MSK MetTropism (MSK. Cell 2021)	msk_met_2021	37.26	alive	Colon	Primary	NA	0.2611	9	NA	0	0	0	0	0	0	0	0	0	0	IMPACT468	colon	right
P-0023063-T01-IM6	P-0023063	NA	NA	7.78228	MSS	68.92	M	colorectal	MSKCC	cBioPortal	MSK MetTropism (MSK. Cell 2021)	msk_met_2021	0.59	alive	Colon	Metastasis	Liver	0.2895	9	NA	0	0	0	0	0	0	0	0	0	0	IMPACT468	NA	NA
P-0023109-T01-IM6	P-0023109	NA	NA	7.78228	MSS	73.25	F	colon	MSKCC	cBioPortal	MSK MetTropism (MSK. Cell 2021)	msk_met_2021	3.19	deceased	Colon	Metastasis	Liver	0.3768	9	NA	-2	0	0	0	0	0	0	0	0	0	IMPACT468	colon	right
P-0023128-T01-IM6	P-0023128	NA	NA	12.1058	MSS	44.04	M	rectum	MSKCC	cBioPortal	MSK MetTropism (MSK. Cell 2021)	msk_met_2021	28.35	deceased	Rectum	Primary	NA	0.1665	14	NA	0	0	0	0	0	0	0	0	0	0	IMPACT468	rectum	left
P-0023130-T01-IM6	P-0023130	NA	NA	4.32349	MSS	57.37	F	colon	MSKCC	cBioPortal	MSK MetTropism (MSK. Cell 2021)	msk_met_2021	18.07	deceased	Colon	Primary	NA	0.5294	5	NA	0	0	0	0	0	0	0	0	0	0	IMPACT468	colon	right
P-0023162-T01-IM6	P-0023162	NA	NA	31.1291	MSI-H	61.31	F	colon	MSKCC	cBioPortal	MSK MetTropism (MSK. Cell 2021)	msk_met_2021	37.72	alive	Colon	Primary	NA	0.0094	36	NA	0	0	0	0	0	0	0	0	0	0	IMPACT468	colon	right
P-0023187-T01-IM6	P-0023187	NA	NA	5.18819	MSS	48.62	F	colon	MSKCC	cBioPortal	MSK MetTropism (MSK. Cell 2021)	msk_met_2021	33.22	alive	Colon	Primary	NA	0.0693	6	NA	0	0	0	0	0	0	0	0	0	0	IMPACT468	colon	right
P-0023203-T01-IM6	P-0023203	NA	NA	3.45879	MSS	61.73	F	rectum	MSKCC	cBioPortal	MSK MetTropism (MSK. Cell 2021)	msk_met_2021	0	alive	Rectum	Primary	NA	0	4	NA	0	0	0	0	0	0	0	0	0	0	IMPACT468	rectum	left
P-0023251-T01-IM6	P-0023251	NA	NA	8.64698	MSS	68.74	M	rectum	MSKCC	cBioPortal	MSK MetTropism (MSK. Cell 2021)	msk_met_2021	37.75	alive	Rectum	Metastasis	Lung	0.6349	10	NA	0	0	0	0	0	0	0	0	0	0	IMPACT468	rectum	left
P-0023271-T01-IM6	P-0023271	NA	NA	262.004	NA	40.04	M	colon	MSKCC	cBioPortal	MSK MetTropism (MSK. Cell 2021)	msk_met_2021	31.8	alive	Colon	Primary	NA	0.0119	303	NA	0	0	0	0	0	0	0	0	0	0	IMPACT468	colon	right
[truncated: 16,935 more rows]

## Sheet: Table S2
FMI&PAD hotspots
codon_position	htsp_diff	freq_fmi	freq_of_1000_fmi	p_value_fmi	freq_pad	freq_of_1000_pad	p_value_pad
[truncated: 57 more rows]

## Sheet: Table S3
3D hotspots AlphaFold
[truncated: 168 more rows]

## Sheet: Table S4
Interface between chains
[truncated: 9 more rows]

[truncated: 8 more sheets: Table S5, Table S6, Table S7, Table S8, Table S9, Table S10, Table S11, Table S12]
